# Supplementary material for: The role of GRHL2 and epigenetic remodeling in epithelial–mesenchymal plasticity in ovarian cancer cells
Source: Commun Biol. 2019 Jul 24;2:272. doi: 10.1038/s42003-019-0506-3 (PMC6656769; doi:10.1038/s42003-019-0506-3)
Supplement: Supplementary file 2 — Supplementary Data 1-10 [file 42003_2019_506_MOESM2_ESM.xlsx]

## Sheet: Data 1
Supplementary Data 1. EMT-correlated DMCs.
Index	CpG Probe	Gene	Regulatory Element	CpG Island	Spearman Correlation Rho, CpG Methylation vs EMT Score	Spearman Correlation p-value, CpG Methylation vs EMT Score	EMT Correlation (EMT+ or EMT−)	Overlap with Ovarian Cancer EMT Signature = 1	Overlap with GRHL2 binding site = 1
1	cg13150785	SPINT1	Body	S_Shore	0.85665	8.99722e-07	EMT+	1	0
2	cg23921031	C11orf52	TSS200	---	0.842857	1.03331e-06	EMT+	0	0
3	cg00515756	DAGLA	5'UTR	---	0.841872	1.04249e-06	EMT+	0	1
4	cg19433091	TMEM62	Body	S_Shore	0.840394	1.0562e-06	EMT+	0	0
5	cg04902811	LOC100270710	TSS1500	---	0.839409	1.0653e-06	EMT+	0	0
6	cg27217214	ESRP2	Body	N_Shore	0.836946	1.08797e-06	EMT+	1	1
7	cg24464789	C1orf210	TSS1500	---	0.834483	1.11059e-06	EMT+	0	0
8	cg05904366	ANO9	TSS200	---	0.83202	1.13326e-06	EMT+	0	0
9	cg12752420	C1orf210	TSS200	---	0.830542	1.14695e-06	EMT+	0	0
10	cg24871540	MYH14	5'UTR	Island	0.829064	1.16075e-06	EMT+	1	0
11	cg00500789	C1orf210	TSS200	---	0.824631	1.20321e-06	EMT+	0	0
12	cg16257559	C1orf106	5'UTR;Body	S_Shelf	0.824138	1.20807e-06	EMT+	1	0
13	cg00550797	GPR56	TSS200	---	0.822167	1.22785e-06	EMT+	0	0
14	cg05697249	C11orf52	1stExon;5'UTR	---	0.82069	1.24313e-06	EMT+	0	0
15	cg08351710	KDM2A	Body	N_Shore	0.820197	1.24832e-06	EMT+	0	1
16	cg15867652	BAIAP2	Body	S_Shore	0.817241	1.28068e-06	EMT+	1	1
17	cg11204212	---	---	Island	0.816256	1.292e-06	EMT+	0	0
18	cg22048405	KIAA1522	Body	---	0.815764	1.29777e-06	EMT+	0	0
19	cg03450107	HIVEP3	Body	N_Shore	0.809852	1.37432e-06	EMT+	0	1
20	cg24047124	FRMD6	5'UTR	---	0.80936	1.38143e-06	EMT+	0	1
21	cg01731783	C14orf43	5'UTR	---	0.80936	1.38143e-06	EMT+	0	0
22	cg27633342	MYO5C	TSS1500	S_Shore	0.806897	1.41901e-06	EMT+	1	0
23	cg20869844	RAB19	TSS200	---	0.806404	1.42698e-06	EMT+	0	0
24	cg24932241	ANO9	TSS200	---	0.805911	1.4351e-06	EMT+	0	0
25	cg27360567	MST1R	TSS1500	S_Shore	0.804926	1.45186e-06	EMT+	1	1
26	cg04462567	PITPNM3	Body	N_Shelf	0.804926	1.45186e-06	EMT+	0	1
27	cg15622158	CNKSR1	1stExon;5'UTR;Body	---	0.804433	1.4605e-06	EMT+	1	0
28	cg24874425	---	---	---	0.803941	1.46933e-06	EMT+	0	1
29	cg07207669	EFNA1	Body	S_Shore	0.803941	1.46933e-06	EMT+	0	1
30	cg00459816	ERBB2	5'UTR;Body	---	0.802463	1.49696e-06	EMT+	0	1
31	cg19716238	FAM83B	TSS200	Island	0.800985	1.52645e-06	EMT+	0	0
32	cg17093088	GRID2IP	Body	S_Shore	0.800985	1.52645e-06	EMT+	0	0
33	cg23656213	ENTPD6	5'UTR;Body	S_Shore	0.800985	1.52645e-06	EMT+	0	0
34	cg07535740	CAPS	3'UTR	S_Shore	0.798522	1.58023e-06	EMT+	0	1
35	cg01660934	ESRP2	Body	Island	0.79803	1.59174e-06	EMT+	1	0
36	cg27639030	PCDHGA1;PCDHGA10;PCDHGA11;PCDHGA12;PCDHGA2;PCDHGA3;PCDHGA4;PCDHGA5;PCDHGA6;PCDHGA7;PCDHGA8;PCDHGA9;PCDHGB1;PCDHGB2;PCDHGB3;PCDHGB4;PCDHGB5;PCDHGB6;PCDHGB7;PCDHGC3	1stExon;Body	S_Shore	0.797044	1.61558e-06	EMT+	0	0
37	cg13806095	TASP1	TSS1500	S_Shore	0.797044	1.61558e-06	EMT+	0	0
38	cg18128495	RAB24	3'UTR	N_Shore	0.793596	1.70841e-06	EMT+	0	1
39	cg00061185	LIMA1	Body	---	0.793596	1.70841e-06	EMT+	0	1
40	cg04289036	C1orf210	1stExon;5'UTR;TSS200	---	0.792118	1.75318e-06	EMT+	0	0
41	cg12847793	DDR1	5'UTR	S_Shore	0.792118	1.75318e-06	EMT+	1	0
42	cg19069882	MPZL3	TSS1500	---	0.791626	1.76884e-06	EMT+	0	0
43	cg21211730	CBLC	TSS1500	N_Shore	0.791626	1.76884e-06	EMT+	1	1
44	cg00455386	RAB19	5'UTR	---	0.791133	1.78487e-06	EMT+	0	0
45	cg13270625	LAMA3	Body;TSS200	---	0.791133	1.78487e-06	EMT+	1	0
46	cg11329129	EPS8L2	TSS1500	N_Shore	0.789655	1.83536e-06	EMT+	1	0
47	cg12902896	CTDSPL	Body	---	0.78867	1.87112e-06	EMT+	0	1
48	cg19508985	---	---	---	0.787685	1.90865e-06	EMT+	0	1
49	cg02461342	ADAP1	Body	Island	0.787192	1.9281e-06	EMT+	1	1
50	cg21431929	---	---	---	0.7867	1.94804e-06	EMT+	0	1
51	cg20937934	LAMA3	Body;TSS200	---	0.7867	1.94804e-06	EMT+	1	0
52	cg01157280	RAB17	1stExon;5'UTR	---	0.786207	1.96846e-06	EMT+	1	1
53	cg12935818	RAB17	TSS200	---	0.786207	1.96846e-06	EMT+	1	1
54	cg22162848	ITGB4	5'UTR	Island	0.786207	1.96846e-06	EMT+	1	0
55	cg17655614	CDH1	TSS1500	N_Shore	0.785714	1.98939e-06	EMT+	1	0
56	cg02990330	C1orf210	TSS1500	---	0.783251	2.10195e-06	EMT+	0	0
57	cg05510337	ESRP2	Body	N_Shore	0.783251	2.10195e-06	EMT+	1	1
58	cg14052044	C19orf21	1stExon;5'UTR	S_Shelf	0.782759	2.12614e-06	EMT+	1	0
59	cg07267782	FAM83B	TSS1500	Island	0.782266	2.15092e-06	EMT+	0	0
60	cg07178968	JMJD7-PLA2G4B;PLA2G4B	Body;TSS1500	---	0.782266	2.15092e-06	EMT+	0	1
61	cg21631439	SLC44A2	Body	S_Shore	0.781281	2.2023e-06	EMT+	0	1
62	cg00300879	CNKSR1	TSS200	---	0.779803	2.28416e-06	EMT+	1	0
63	cg23800435	C1orf210	TSS200	---	0.779803	2.28416e-06	EMT+	0	0
64	cg00115288	EPS8L2	TSS1500	Island	0.778818	2.34209e-06	EMT+	1	0
65	cg10881616	TRAF4	Body	S_Shelf	0.778818	2.34209e-06	EMT+	0	0
66	cg03606098	NADK	Body	N_Shore	0.778325	2.3721e-06	EMT+	0	0
67	cg02569108	---	---	---	0.778325	2.3721e-06	EMT+	0	1
68	cg06194808	TMEM184A	TSS200	---	0.777833	2.40284e-06	EMT+	0	0
69	cg03292149	CBLC	TSS1500	N_Shore	0.777833	2.40284e-06	EMT+	1	1
70	cg06602478	ACAP2	Body	N_Shelf	0.77734	2.43432e-06	EMT+	0	0
71	cg00177142	RAB24	Body	N_Shore	0.77734	2.43432e-06	EMT+	0	1
72	cg12473775	RHOD	Body	S_Shore	0.776355	2.49955e-06	EMT+	1	0
73	cg11387751	C1orf180	Body	---	0.775862	2.53334e-06	EMT+	0	0
74	cg12942414	EPCAM	Body	Island	0.775862	2.53334e-06	EMT+	1	0
75	cg20511548	OSBPL5	5'UTR	N_Shelf	0.775862	2.53334e-06	EMT+	0	0
76	cg04158862	KIAA0247	5'UTR	---	0.775862	2.53334e-06	EMT+	0	0
77	cg12005811	GPR125	Body	---	0.774877	2.60336e-06	EMT+	0	0
78	cg08711067	RAB19	TSS200	---	0.774877	2.60336e-06	EMT+	0	0
79	cg07533239	PLEKHG6	1stExon;5'UTR;Body	S_Shelf	0.774384	2.63962e-06	EMT+	0	1
80	cg21304163	FXYD3	5'UTR	---	0.774384	2.63962e-06	EMT+	1	0
81	cg09656541	C10orf118	5'UTR	N_Shore	0.773892	2.67674e-06	EMT+	0	0
82	cg17482224	DNAH14	TSS1500	N_Shore	0.773399	2.71474e-06	EMT+	0	0
83	cg03032053	MICALL2	Body	N_Shelf	0.772906	2.75363e-06	EMT+	0	1
84	cg02486421	---	---	N_Shore	0.772414	2.79343e-06	EMT+	0	0
85	cg13607138	GSS	Body	N_Shelf	0.772414	2.79343e-06	EMT+	0	1
86	cg14615559	LCN2	TSS200	---	0.771921	2.83417e-06	EMT+	1	0
87	cg06699564	---	---	N_Shore	0.771429	2.87587e-06	EMT+	0	0
88	cg17484699	SHROOM3	Body	S_Shore	0.770936	2.91854e-06	EMT+	0	0
89	cg04552500	GRHL3	1stExon;5'UTR	N_Shelf	0.770443	2.9622e-06	EMT+	0	0
90	cg14167629	GRHL3	1stExon	N_Shelf	0.770443	2.9622e-06	EMT+	0	0
91	cg01538165	NCOA2	5'UTR	---	0.770443	2.9622e-06	EMT+	0	1
92	cg24765079	CDH1	Body	S_Shore	0.770443	2.9622e-06	EMT+	1	0
93	cg21386647	SRGAP3	Body	---	0.769458	3.05258e-06	EMT+	0	0
94	cg24798010	CRB3	Body	S_Shore	0.769458	3.05258e-06	EMT+	0	0
95	cg17330765	CNKSR1	TSS1500	---	0.768966	3.09935e-06	EMT+	1	0
96	cg02931410	RCC1;SNHG3-RCC1	5'UTR;Body	N_Shelf	0.768966	3.09935e-06	EMT+	0	1
97	cg19401111	OSTalpha	TSS200	---	0.768966	3.09935e-06	EMT+	0	0
98	cg24272254	ADAP1	Body	Island	0.768966	3.09935e-06	EMT+	1	1
99	cg22438810	LCN2	1stExon;5'UTR	---	0.768966	3.09935e-06	EMT+	1	0
100	cg12130768	USP43	Body	S_Shore	0.768473	3.14719e-06	EMT+	0	1
101	cg04872947	---	---	---	0.767488	3.2462e-06	EMT+	0	1
102	cg02294791	SYT8	TSS200	---	0.767488	3.2462e-06	EMT+	0	1
103	cg14575854	GRB7	5'UTR	---	0.767488	3.2462e-06	EMT+	1	0
104	cg01177854	ESRP2	TSS1500	Island	0.766995	3.29741e-06	EMT+	1	0
105	cg02251243	---	---	N_Shore	0.766502	3.34979e-06	EMT+	0	1
106	cg08155325	PCDHGA1;PCDHGA10;PCDHGA11;PCDHGA12;PCDHGA2;PCDHGA3;PCDHGA4;PCDHGA5;PCDHGA6;PCDHGA7;PCDHGA8;PCDHGA9;PCDHGB1;PCDHGB2;PCDHGB3;PCDHGB4;PCDHGB5;PCDHGB6;PCDHGB7;PCDHGC3	1stExon;Body	N_Shore	0.766502	3.34979e-06	EMT+	0	0
107	cg21200382	RAB19	TSS200	---	0.766502	3.34979e-06	EMT+	0	0
108	cg03684977	GRB7	TSS1500	---	0.766502	3.34979e-06	EMT+	1	0
109	cg01294521	ADAT3;SCAMP4	5'UTR	N_Shore	0.766502	3.34979e-06	EMT+	0	0
110	cg14511677	ST14	Body	Island	0.765517	3.45814e-06	EMT+	1	0
111	cg24539455	---	---	---	0.765025	3.51416e-06	EMT+	0	1
112	cg13302154	MGP	TSS1500	---	0.765025	3.51416e-06	EMT+	0	1
113	cg04853995	---	---	S_Shelf	0.765025	3.51416e-06	EMT+	0	1
114	cg00366413	MIR141;MIR200C	TSS1500;TSS200	---	0.764532	3.57145e-06	EMT+	0	0
115	cg16630572	GPR56	1stExon;5'UTR	---	0.764532	3.57145e-06	EMT+	0	0
116	cg12409149	LOC100270710	TSS1500	S_Shelf	0.764039	3.63002e-06	EMT+	0	0
117	cg06634862	LNX1	1stExon;5'UTR	---	0.763547	3.68991e-06	EMT+	0	0
118	cg10057126	ANKRD56	TSS1500	S_Shore	0.763547	3.68991e-06	EMT+	0	0
119	cg18056600	CXCL16;ZMYND15	Body;TSS1500	Island	0.763547	3.68991e-06	EMT+	0	0
120	cg16100476	KLHL31	Body	S_Shore	0.763054	3.75113e-06	EMT+	0	0
121	cg09406989	CDH1	Body	S_Shore	0.763054	3.75113e-06	EMT+	1	0
122	cg14036828	CELSR2	Body	---	0.762069	3.87771e-06	EMT+	0	0
123	cg26474124	---	---	N_Shore	0.762069	3.87771e-06	EMT+	0	1
124	cg27300950	TMPRSS4	TSS200	---	0.762069	3.87771e-06	EMT+	1	1
125	cg06521025	RASAL1	Body	Island	0.761576	3.94311e-06	EMT+	0	0
126	cg03363863	PRSS8	1stExon;5'UTR	---	0.761576	3.94311e-06	EMT+	1	0
127	cg11073811	PTPRF	Body	---	0.761084	4.00996e-06	EMT+	0	1
128	cg26841647	BAIAP2	Body	S_Shore	0.761084	4.00996e-06	EMT+	1	0
129	cg08266311	TBC1D1	Body	---	0.760591	4.07828e-06	EMT+	0	1
130	cg08893575	PAK4	5'UTR	N_Shore	0.760591	4.07828e-06	EMT+	0	1
131	cg04907738	---	---	---	0.760099	4.1481e-06	EMT+	0	0
132	cg01156876	PGAP2	Body	---	0.760099	4.1481e-06	EMT+	0	1
133	cg23973393	MYH14	5'UTR	S_Shore	0.760099	4.1481e-06	EMT+	1	0
134	cg23602478	CNKSR1	TSS200	---	0.759606	4.21945e-06	EMT+	1	0
135	cg23067082	MIR141	TSS200	---	0.759606	4.21945e-06	EMT+	0	0
136	cg11366178	LNX1	TSS200	---	0.759113	4.29236e-06	EMT+	0	0
137	cg08755490	OVOL1	1stExon;5'UTR	Island	0.759113	4.29236e-06	EMT+	0	1
138	cg03166324	PVRL4	TSS200	---	0.758621	4.36686e-06	EMT+	0	1
139	cg19445690	---	---	N_Shore	0.758621	4.36686e-06	EMT+	0	1
140	cg25327343	MAL2	Body	S_Shore	0.758621	4.36686e-06	EMT+	0	0
141	cg02704949	FXYD3	5'UTR	---	0.758621	4.36686e-06	EMT+	1	0
142	cg10773780	---	---	---	0.758128	4.44297e-06	EMT+	0	1
143	cg20976787	PTK7	Body	---	0.758128	4.44297e-06	EMT+	0	1
144	cg12974258	CSF1R	TSS200	---	0.757635	4.52074e-06	EMT+	0	0
145	cg23217005	MT1F	TSS200	Island	0.757143	4.60018e-06	EMT+	0	0
146	cg04001668	GPR56	5'UTR	---	0.757143	4.60018e-06	EMT+	0	1
147	cg13169065	GALNT3	TSS200	Island	0.75665	4.68134e-06	EMT+	1	0
148	cg01251360	CDH1	Body	Island	0.75665	4.68134e-06	EMT+	1	0
149	cg26425555	FAM134B	Body	N_Shore	0.755172	4.93539e-06	EMT+	0	0
150	cg17062279	ITGAE	Body	Island	0.75468	5.02371e-06	EMT+	0	0
151	cg07658533	EPCAM	TSS200	N_Shore	0.754187	5.1139e-06	EMT+	1	0
152	cg08261841	TMEM139	1stExon;5'UTR	N_Shelf	0.754187	5.1139e-06	EMT+	0	0
153	cg27200466	ARL13B;STX19	1stExon;5'UTR;Body	---	0.753695	5.206e-06	EMT+	0	1
154	cg01955533	CDKN1A	5'UTR	N_Shore	0.753202	5.30004e-06	EMT+	0	0
155	cg18122696	SYT8	TSS1500	---	0.753202	5.30004e-06	EMT+	0	1
156	cg08474826	---	---	Island	0.752709	5.39606e-06	EMT+	0	0
157	cg07896068	ITGB6	TSS200	---	0.752709	5.39606e-06	EMT+	1	0
158	cg11361636	---	---	N_Shore	0.752709	5.39606e-06	EMT+	0	0
159	cg01566323	PRSS8	TSS200	---	0.752709	5.39606e-06	EMT+	1	0
160	cg25786273	MBP	Body	S_Shore	0.752709	5.39606e-06	EMT+	1	0
161	cg04886221	SYTL1	5'UTR	---	0.752217	5.49409e-06	EMT+	0	0
162	cg22442557	BAIAP2	Body	S_Shore	0.751724	5.59418e-06	EMT+	1	1
163	cg03396285	C2orf29	TSS1500	N_Shore	0.751232	5.69634e-06	EMT+	0	0
164	cg13439730	PRSS8	1stExon;5'UTR	---	0.751232	5.69634e-06	EMT+	1	0
165	cg27375206	TMC4	TSS200	---	0.751232	5.69634e-06	EMT+	0	0
166	cg21402832	TNFSF10	1stExon	---	0.750739	5.80064e-06	EMT+	1	0
167	cg07696006	CCDC33	TSS200	---	0.750739	5.80064e-06	EMT+	0	0
168	cg20811788	PLXNB2	Body	Island	0.750739	5.80064e-06	EMT+	1	1
169	cg09890400	CNKSR1	TSS200	---	0.750246	5.90709e-06	EMT+	1	0
170	cg05593510	UNC5A	Body	S_Shelf	0.750246	5.90709e-06	EMT+	0	0
171	cg15629868	---	---	---	0.749261	6.12663e-06	EMT+	0	0
172	cg12620035	---	---	S_Shore	0.749261	6.12663e-06	EMT+	0	0
173	cg14061497	SLC2A13	Body	N_Shelf	0.749261	6.12663e-06	EMT+	0	0
174	cg14782015	CRB3	TSS200	Island	0.749261	6.12663e-06	EMT+	0	0
175	cg27281690	RNF144A	Body	N_Shore	0.748768	6.2398e-06	EMT+	0	0
176	cg17895254	---	---	N_Shore	0.748768	6.2398e-06	EMT+	0	0
177	cg03018001	C19orf21	TSS200	S_Shelf	0.748768	6.2398e-06	EMT+	1	0
178	cg08811332	RIPK4	Body	N_Shore	0.748768	6.2398e-06	EMT+	1	0
179	cg14610217	FAM46B	Body	S_Shore	0.748276	6.35528e-06	EMT+	0	1
180	cg01949993	LAMC2	TSS200	---	0.748276	6.35528e-06	EMT+	1	0
181	cg02349785	CST6	TSS1500	N_Shore	0.748276	6.35528e-06	EMT+	1	1
182	cg16030177	IRF6	5'UTR	N_Shore	0.747783	6.47312e-06	EMT+	1	0
183	cg24371114	CCDC149	5'UTR;Body	---	0.747783	6.47312e-06	EMT+	0	0
184	cg09482611	CST6	TSS200	N_Shore	0.747783	6.47312e-06	EMT+	1	0
185	cg25719851	PTPN6	TSS1500	S_Shore	0.747783	6.47312e-06	EMT+	1	0
186	cg22661082	---	---	---	0.746798	6.71604e-06	EMT+	0	1
187	cg03735492	---	---	Island	0.746305	6.84121e-06	EMT+	0	0
188	cg12390011	RAB19	TSS200	---	0.746305	6.84121e-06	EMT+	0	0
189	cg18225844	PRSS8	TSS200	---	0.746305	6.84121e-06	EMT+	1	0
190	cg14160422	SLC44A2	Body;TSS1500	N_Shore	0.746305	6.84121e-06	EMT+	0	0
191	cg10019467	RBM47	TSS1500	S_Shore	0.74532	7.09916e-06	EMT+	1	0
192	cg06575425	FER1L4	TSS200	---	0.74532	7.09916e-06	EMT+	0	1
193	cg18514922	LY75	TSS200	Island	0.744828	7.23203e-06	EMT+	1	1
194	cg27655935	ESRP1	Body	S_Shore	0.744828	7.23203e-06	EMT+	1	0
195	cg02933228	CDC42BPG	Body	N_Shore	0.744828	7.23203e-06	EMT+	0	1
196	cg02546477	ERP27	Body	---	0.744828	7.23203e-06	EMT+	0	1
197	cg02017200	FUT1	5'UTR	Island	0.744828	7.23203e-06	EMT+	1	1
198	cg16657886	SYT8	TSS200	---	0.744335	7.36756e-06	EMT+	0	1
199	cg01152726	LAMA3	Body;TSS200	---	0.744335	7.36756e-06	EMT+	1	0
200	cg17075538	NOTCH3	Body	Island	0.744335	7.36756e-06	EMT+	0	1
201	cg14297340	---	---	N_Shelf	0.74335	7.64677e-06	EMT+	0	0
202	cg21435394	NUDT14	TSS1500	S_Shore	0.74335	7.64677e-06	EMT+	0	0
203	cg26531804	SPINT1	TSS1500	Island	0.742365	7.93717e-06	EMT+	1	0
204	cg11714334	PDGFB	Body;TSS1500	N_Shore	0.742365	7.93717e-06	EMT+	0	0
205	cg15726169	LRRC1	Body	S_Shore	0.741872	8.08668e-06	EMT+	0	0
206	cg03861143	SYT8	1stExon;5'UTR	---	0.741872	8.08668e-06	EMT+	0	1
207	cg19740054	CNKSR1	TSS1500	---	0.741379	8.23913e-06	EMT+	1	0
208	cg07059875	EPCAM	TSS1500	N_Shore	0.741379	8.23913e-06	EMT+	1	0
209	cg24217704	GALNT3	TSS200	Island	0.740887	8.39456e-06	EMT+	1	0
210	cg27160007	ITPKC	Body	S_Shelf	0.740394	8.55304e-06	EMT+	1	0
211	cg11254361	---	---	Island	0.739901	8.7146e-06	EMT+	0	0
212	cg00917156	KIFC3	1stExon;5'UTR;Body	---	0.739901	8.7146e-06	EMT+	0	1
213	cg08411049	SERPINB5	1stExon;5'UTR	---	0.739901	8.7146e-06	EMT+	0	0
214	cg10096100	CNKSR1	TSS200	---	0.739409	8.87931e-06	EMT+	1	0
215	cg04376782	PNKD	Body	S_Shelf	0.739409	8.87931e-06	EMT+	0	1
216	cg07435294	OVOL1	TSS200	Island	0.739409	8.87931e-06	EMT+	0	1
217	cg03634928	TMPRSS4	TSS200	---	0.739409	8.87931e-06	EMT+	1	1
218	cg20837735	SERPINB5	1stExon;5'UTR	---	0.739409	8.87931e-06	EMT+	0	0
219	cg05187003	IL10RB	Body	S_Shelf	0.739409	8.87931e-06	EMT+	0	0
220	cg09565526	C4orf36	Body	N_Shore	0.738916	9.0472e-06	EMT+	0	0
221	cg01216308	CRB3	5'UTR	Island	0.738916	9.0472e-06	EMT+	0	0
222	cg10694507	AMOTL2	3'UTR	---	0.738424	9.21834e-06	EMT+	0	0
223	cg09243900	RAB25	TSS200	---	0.737931	9.39278e-06	EMT+	1	1
224	cg11578532	TSTD1	Body	N_Shore	0.737931	9.39278e-06	EMT+	0	1
225	cg13555772	EPS8L2	TSS1500	N_Shore	0.737931	9.39278e-06	EMT+	1	0
226	cg21544658	SYT8	TSS200	---	0.737931	9.39278e-06	EMT+	0	1
227	cg00496004	ST14	TSS200	N_Shore	0.737931	9.39278e-06	EMT+	1	0
228	cg01427567	TMC4	1stExon	---	0.737438	9.57057e-06	EMT+	0	0
229	cg03123091	ARID1A	Body	---	0.736946	9.75176e-06	EMT+	0	1
230	cg23899147	---	---	---	0.736946	9.75176e-06	EMT+	0	0
231	cg16031528	---	---	---	0.736946	9.75176e-06	EMT+	0	1
232	cg00243272	PLXNB2	Body	Island	0.736946	9.75176e-06	EMT+	1	0
233	cg01413566	C1orf210	5'UTR	---	0.736453	9.93642e-06	EMT+	0	0
234	cg12108974	ESRP1	TSS200	N_Shore	0.736453	9.93642e-06	EMT+	1	0
235	cg12426344	SPINT1	TSS1500	Island	0.736453	9.93642e-06	EMT+	1	0
236	cg27620871	PRSS22	TSS200	S_Shore	0.736453	9.93642e-06	EMT+	1	1
237	cg04091702	MARVELD2	5'UTR	S_Shore	0.735468	1.03163e-05	EMT+	0	0
238	cg13065683	---	---	---	0.735468	1.03163e-05	EMT+	0	1
239	cg24331162	SYT8	TSS200	---	0.735468	1.03163e-05	EMT+	0	1
240	cg03926846	---	---	N_Shore	0.734975	1.05117e-05	EMT+	0	0
241	cg07583137	CHMP4C	TSS1500	N_Shore	0.734975	1.05117e-05	EMT+	0	0
242	cg22691587	TRIT1	TSS1500	S_Shore	0.734483	1.07108e-05	EMT+	0	0
243	cg04857257	OSGIN2	TSS1500;TSS200	N_Shore	0.73399	1.09136e-05	EMT+	0	0
244	cg25116503	TMPRSS4	TSS200	---	0.73399	1.09136e-05	EMT+	1	1
245	cg25493658	SLC11A2	TSS1500	S_Shore	0.73399	1.09136e-05	EMT+	0	0
246	cg17344048	SPINT2	Body	S_Shore	0.73399	1.09136e-05	EMT+	1	0
247	cg15050111	GRHL3	TSS200	N_Shelf	0.733498	1.11203e-05	EMT+	0	0
248	cg21921474	C1orf172	TSS1500	S_Shore	0.733498	1.11203e-05	EMT+	0	0
249	cg02868976	ITSN2	5'UTR	N_Shore	0.733498	1.11203e-05	EMT+	0	0
250	cg23258400	SIPA1L1	Body	---	0.733005	1.13308e-05	EMT+	0	1
251	cg23697417	RSPO4	TSS200	Island	0.733005	1.13308e-05	EMT+	0	0
252	cg02371935	ZCCHC14	Body	---	0.732512	1.15452e-05	EMT+	0	0
253	cg16082401	GIPR	Body	Island	0.73202	1.17636e-05	EMT+	0	0
254	cg26412358	CNKSR1	TSS200	---	0.731527	1.19861e-05	EMT+	1	0
255	cg19847038	ARL13B;STX19	Body;TSS200	---	0.731527	1.19861e-05	EMT+	0	1
256	cg27046604	SPINT1	TSS1500	Island	0.731527	1.19861e-05	EMT+	1	0
257	cg01487910	TEAD3	Body	Island	0.731034	1.22127e-05	EMT+	0	1
258	cg02010752	PLEC1	Body;TSS1500	N_Shore	0.731034	1.22127e-05	EMT+	0	0
259	cg15826398	ITGAE	Body	S_Shore	0.731034	1.22127e-05	EMT+	0	0
260	cg04528038	DNAH3;TMEM159	5'UTR;TSS1500	S_Shore	0.730542	1.24435e-05	EMT+	0	1
261	cg26289436	CD37	Body	Island	0.730542	1.24435e-05	EMT+	0	0
262	cg02537838	C20orf151	TSS200	---	0.730049	1.26786e-05	EMT+	0	1
263	cg04324615	FBLN7	Body	N_Shore	0.729557	1.2918e-05	EMT+	0	0
264	cg21075680	---	---	---	0.729557	1.2918e-05	EMT+	0	0
265	cg07247998	TACC2	5'UTR	---	0.729557	1.2918e-05	EMT+	0	0
266	cg06340704	MBNL2	5'UTR	---	0.729557	1.2918e-05	EMT+	0	0
267	cg16657538	ZNF397OS	5'UTR	Island	0.729557	1.2918e-05	EMT+	0	0
268	cg07181843	---	---	N_Shelf	0.729064	1.31617e-05	EMT+	0	1
269	cg04478991	OSTalpha	TSS200	---	0.729064	1.31617e-05	EMT+	0	0
270	cg17492844	ZNF525	TSS200	Island	0.729064	1.31617e-05	EMT+	0	0
271	cg27343900	ERGIC1	Body	---	0.728571	1.341e-05	EMT+	0	0
272	cg18993457	ANO9	1stExon;5'UTR	---	0.728571	1.341e-05	EMT+	0	0
273	cg04972979	C20orf54	1stExon;5'UTR	---	0.728571	1.341e-05	EMT+	0	0
274	cg23715582	LAD1	TSS1500	Island	0.728079	1.36627e-05	EMT+	1	1
275	cg24714011	SIGIRR	TSS200	Island	0.728079	1.36627e-05	EMT+	0	1
276	cg11195797	CLYBL	3'UTR	Island	0.728079	1.36627e-05	EMT+	0	0
277	cg13759743	NR2E3	Body	Island	0.728079	1.36627e-05	EMT+	0	0
278	cg19841506	CXCL16;ZMYND15	Body;TSS1500	Island	0.728079	1.36627e-05	EMT+	0	0
279	cg05366923	LAMC2	TSS200	---	0.727586	1.392e-05	EMT+	1	0
280	cg05979619	MERTK	Body	---	0.727586	1.392e-05	EMT+	0	1
281	cg18437633	ITGB6	TSS200	---	0.727586	1.392e-05	EMT+	1	0
282	cg08928408	---	---	---	0.727094	1.4182e-05	EMT+	0	0
283	cg14286373	DRAM1	Body	---	0.727094	1.4182e-05	EMT+	0	0
284	cg01577114	PRKCH	Body	---	0.727094	1.4182e-05	EMT+	0	0
285	cg23118708	---	---	S_Shore	0.727094	1.4182e-05	EMT+	0	0
286	cg14166948	---	---	Island	0.726601	1.44488e-05	EMT+	0	0
287	cg20185617	---	---	Island	0.726601	1.44488e-05	EMT+	0	0
288	cg20574490	GRHL2	TSS200	Island	0.726601	1.44488e-05	EMT+	1	1
289	cg08775835	PRSS8	1stExon;5'UTR	---	0.726601	1.44488e-05	EMT+	1	0
290	cg15647311	---	---	N_Shelf	0.726601	1.44488e-05	EMT+	0	1
291	cg00816880	TMC4	TSS200	---	0.726601	1.44488e-05	EMT+	0	0
292	cg06943141	KIAA1217	Body	---	0.726108	1.47203e-05	EMT+	0	1
293	cg27534624	MIR141;MIR200C	TSS1500;TSS200	---	0.726108	1.47203e-05	EMT+	0	0
294	cg14957346	JUP	TSS1500	S_Shore	0.725616	1.49968e-05	EMT+	1	1
295	cg19794481	MIR141	TSS200	---	0.725123	1.52782e-05	EMT+	0	0
296	cg23194926	STX2	Body	Island	0.725123	1.52782e-05	EMT+	1	0
297	cg01076459	RAP1GAP2	Body	---	0.725123	1.52782e-05	EMT+	0	1
298	cg08827674	LLGL2	5'UTR	Island	0.725123	1.52782e-05	EMT+	1	0
299	cg07687554	EPS8L1	TSS200	---	0.725123	1.52782e-05	EMT+	1	0
300	cg13715798	---	---	N_Shelf	0.724631	1.55646e-05	EMT+	0	1
301	cg19758142	NCEH1	5'UTR;Body	---	0.724138	1.58561e-05	EMT+	0	0
302	cg13098855	S100A14	TSS200	---	0.723645	1.61528e-05	EMT+	1	0
303	cg13673837	NOTCH3	Body	Island	0.723645	1.61528e-05	EMT+	0	1
304	cg18959988	MIR141;MIR200C	Body;TSS1500	---	0.723153	1.64548e-05	EMT+	0	0
305	cg08141659	MCF2L	TSS200	N_Shore	0.723153	1.64548e-05	EMT+	0	0
306	cg06468619	NOSIP;PRRG2	TSS1500;TSS200	S_Shore	0.723153	1.64548e-05	EMT+	0	0
307	cg24006253	VTCN1	TSS200	---	0.72266	1.67622e-05	EMT+	1	0
308	cg17604312	DDR1	TSS1500	N_Shore	0.72266	1.67622e-05	EMT+	1	0
309	cg27261219	TMPRSS12	TSS200	Island	0.72266	1.67622e-05	EMT+	0	0
310	cg16711332	PLEKHG5	Body	Island	0.722167	1.70749e-05	EMT+	0	0
311	cg22424903	TEAD3	Body	Island	0.722167	1.70749e-05	EMT+	0	1
312	cg05517791	---	---	S_Shelf	0.722167	1.70749e-05	EMT+	0	1
313	cg04366815	DNMBP;NCRNA00093	Body	---	0.722167	1.70749e-05	EMT+	0	1
314	cg24024424	PCDHGA1;PCDHGA10;PCDHGA11;PCDHGA12;PCDHGA2;PCDHGA3;PCDHGA4;PCDHGA5;PCDHGA6;PCDHGA7;PCDHGA8;PCDHGA9;PCDHGB1;PCDHGB2;PCDHGB3;PCDHGB4;PCDHGB5;PCDHGB6;PCDHGB7;PCDHGC3	1stExon;Body	Island	0.721675	1.73932e-05	EMT+	0	0
315	cg01708924	PRDX5	3'UTR	S_Shelf	0.721675	1.73932e-05	EMT+	0	0
316	cg03243965	HSH2D	5'UTR	---	0.721675	1.73932e-05	EMT+	0	0
317	cg15840985	OSBPL10;ZNF860	5'UTR;TSS1500	S_Shore	0.721182	1.77171e-05	EMT+	0	0
318	cg03476007	INPP4B	TSS1500	S_Shore	0.721182	1.77171e-05	EMT+	0	0
319	cg05396212	KRT19	Body	N_Shore	0.721182	1.77171e-05	EMT+	1	0
320	cg13419869	C1orf106	Body;TSS1500	S_Shelf	0.72069	1.80466e-05	EMT+	1	0
321	cg27425612	LAD1	TSS200	Island	0.72069	1.80466e-05	EMT+	1	1
322	cg21452411	PRSS22	TSS200	S_Shore	0.72069	1.80466e-05	EMT+	1	1
323	cg21157873	CGN	5'UTR	S_Shelf	0.720197	1.83819e-05	EMT+	0	1
324	cg16496753	---	---	S_Shore	0.720197	1.83819e-05	EMT+	0	0
325	cg19440734	CAMP	TSS200	---	0.720197	1.83819e-05	EMT+	0	0
326	cg16985708	---	---	S_Shore	0.720197	1.83819e-05	EMT+	0	0
327	cg26531076	---	---	---	0.720197	1.83819e-05	EMT+	0	1
328	cg16528585	FNTB	Body	---	0.720197	1.83819e-05	EMT+	0	0
329	cg25554496	GNA13	Body	---	0.720197	1.83819e-05	EMT+	0	1
330	cg07434260	AP1M2	TSS200	Island	0.720197	1.83819e-05	EMT+	0	0
331	cg13058819	SLC35F3	Body	S_Shore	0.719704	1.8723e-05	EMT+	0	0
332	cg07319315	MGAT5	Body	---	0.719704	1.8723e-05	EMT+	0	0
333	cg01854491	FAM83H	5'UTR	N_Shore	0.719704	1.8723e-05	EMT+	0	0
334	cg07546433	---	---	---	0.719212	1.90701e-05	EMT+	0	1
335	cg20127859	C8orf73	TSS1500	N_Shelf	0.719212	1.90701e-05	EMT+	0	1
336	cg19314992	ACER3	Body	---	0.719212	1.90701e-05	EMT+	0	1
337	cg10999000	RAB20	Body	---	0.719212	1.90701e-05	EMT+	0	1
338	cg27459353	ATP2C2	TSS200	Island	0.719212	1.90701e-05	EMT+	1	0
339	cg18858331	PCDHGA1;PCDHGA10;PCDHGA11;PCDHGA12;PCDHGA2;PCDHGA3;PCDHGA4;PCDHGA5;PCDHGA6;PCDHGA7;PCDHGA8;PCDHGA9;PCDHGB1;PCDHGB2;PCDHGB3;PCDHGB4;PCDHGB5;PCDHGB6;PCDHGB7;PCDHGC3	1stExon;Body	Island	0.718719	1.94232e-05	EMT+	0	0
340	cg10343327	ANKRD2	TSS1500	S_Shore	0.718719	1.94232e-05	EMT+	0	0
341	cg03089475	ST14	Body	S_Shore	0.718719	1.94232e-05	EMT+	1	0
342	cg02426414	SHMT1	5'UTR	N_Shore	0.718719	1.94232e-05	EMT+	0	1
343	cg00298324	FAM110A	5'UTR	S_Shore	0.718719	1.94232e-05	EMT+	0	1
344	cg15211623	MST1R	Body	N_Shelf	0.718227	1.97824e-05	EMT+	1	0
345	cg08131309	BMF	5'UTR;TSS1500	N_Shore	0.718227	1.97824e-05	EMT+	0	1
346	cg01119512	GRHL3	Body	N_Shore	0.717734	2.01478e-05	EMT+	0	0
347	cg02764346	GALNT3	TSS1500	S_Shore	0.717734	2.01478e-05	EMT+	1	0
348	cg05407909	STX2	Body	N_Shore	0.717734	2.01478e-05	EMT+	1	0
349	cg16591381	KIF26B	Body	S_Shore	0.717241	2.05194e-05	EMT+	0	0
350	cg22697684	USP43	Body	S_Shore	0.717241	2.05194e-05	EMT+	0	0
351	cg00735611	GRB7	5'UTR	---	0.717241	2.05194e-05	EMT+	1	0
352	cg11113607	LEF1	3'UTR	---	0.716749	2.08975e-05	EMT+	0	0
353	cg00589850	PCDHGA1;PCDHGA10;PCDHGA11;PCDHGA12;PCDHGA2;PCDHGA3;PCDHGA4;PCDHGA5;PCDHGA6;PCDHGA7;PCDHGA8;PCDHGA9;PCDHGB1;PCDHGB2;PCDHGB3;PCDHGB4;PCDHGB5;PCDHGB6;PCDHGB7;PCDHGC3	1stExon;Body	Island	0.716749	2.08975e-05	EMT+	0	0
354	cg01410801	GPR56	TSS1500	---	0.716749	2.08975e-05	EMT+	0	0
355	cg21913888	NOSIP;PRRG2	1stExon;5'UTR;TSS1500	S_Shore	0.716749	2.08975e-05	EMT+	0	0
356	cg00926318	ENTPD6	5'UTR;Body	S_Shore	0.716749	2.08975e-05	EMT+	0	0
357	cg17752291	---	---	Island	0.716749	2.08975e-05	EMT+	0	1
358	cg07354371	TMEM125	5'UTR	N_Shelf	0.716256	2.1282e-05	EMT+	0	1
359	cg05521175	OBSL1	Body	N_Shore	0.716256	2.1282e-05	EMT+	0	0
360	cg02390801	CCDC33	TSS200	---	0.716256	2.1282e-05	EMT+	0	0
361	cg05981785	---	---	N_Shore	0.715764	2.16731e-05	EMT+	0	1
362	cg05486094	VAMP8	TSS200	---	0.715764	2.16731e-05	EMT+	1	0
363	cg27436259	PRSS8	1stExon;5'UTR	---	0.715764	2.16731e-05	EMT+	1	0
364	cg27348043	ILDR1	TSS200	---	0.715271	2.20709e-05	EMT+	0	0
365	cg22327427	ESRP1	TSS200	N_Shore	0.715271	2.20709e-05	EMT+	1	0
366	cg09598437	---	---	N_Shore	0.715271	2.20709e-05	EMT+	0	1
367	cg06145800	PPL	Body	---	0.715271	2.20709e-05	EMT+	1	1
368	cg10841756	PVRL4	1stExon;5'UTR	---	0.714778	2.24754e-05	EMT+	0	1
369	cg19713196	LAD1	Body	N_Shore	0.714778	2.24754e-05	EMT+	1	1
370	cg06916670	LOC148709	TSS1500	N_Shore	0.714778	2.24754e-05	EMT+	0	1
371	cg17217059	FAM160A1	TSS1500	N_Shore	0.714778	2.24754e-05	EMT+	0	0
372	cg20343063	TNKS1BP1	5'UTR	N_Shore	0.714778	2.24754e-05	EMT+	0	1
373	cg09545730	SSH3	Body	S_Shore	0.714778	2.24754e-05	EMT+	1	0
374	cg16287734	P2RY2	5'UTR	---	0.714778	2.24754e-05	EMT+	0	1
375	cg10027487	CMTM4	Body	Island	0.714778	2.24754e-05	EMT+	0	0
376	cg17355719	GRB7	TSS1500	---	0.714778	2.24754e-05	EMT+	1	0
377	cg08500763	GRB7	1stExon;5'UTR	---	0.714778	2.24754e-05	EMT+	1	0
378	cg13002493	KRT19	Body	N_Shore	0.714778	2.24754e-05	EMT+	1	0
379	cg07939626	DDR1	5'UTR	S_Shore	0.714286	2.28867e-05	EMT+	1	0
380	cg14909614	TEAD3	Body	Island	0.714286	2.28867e-05	EMT+	0	1
381	cg26295786	---	---	---	0.714286	2.28867e-05	EMT+	0	1
382	cg17202724	SMARCD2	Body	N_Shelf	0.714286	2.28867e-05	EMT+	0	1
383	cg03326606	---	---	N_Shore	0.714286	2.28867e-05	EMT+	0	0
384	cg23291161	LAD1	TSS1500	Island	0.713793	2.3305e-05	EMT+	1	1
385	cg20749741	ACP1;SH3YL1	TSS1500;TSS200	Island	0.713793	2.3305e-05	EMT+	0	0
386	cg12145394	RMND5B	Body	---	0.713793	2.3305e-05	EMT+	0	0
387	cg20416222	---	---	---	0.713793	2.3305e-05	EMT+	0	0
388	cg09587957	BMF	5'UTR;TSS1500	N_Shore	0.713793	2.3305e-05	EMT+	0	1
389	cg00505277	---	---	Island	0.713793	2.3305e-05	EMT+	0	0
390	cg02345886	GALNT3	5'UTR	N_Shore	0.7133	2.37304e-05	EMT+	1	0
391	cg19774478	SLCO4C1	TSS1500	S_Shore	0.7133	2.37304e-05	EMT+	0	0
392	cg21226965	---	---	S_Shore	0.7133	2.37304e-05	EMT+	0	0
393	cg05214427	PKP3	TSS1500	N_Shore	0.7133	2.37304e-05	EMT+	1	1
394	cg02079584	CCDC33	1stExon;5'UTR	---	0.7133	2.37304e-05	EMT+	0	0
395	cg14004678	CANT1	5'UTR	---	0.7133	2.37304e-05	EMT+	0	1
396	cg15015122	ADAP1	Body	Island	0.712808	2.41629e-05	EMT+	1	0
397	cg03360907	CHRM1	1stExon;5'UTR	N_Shelf	0.712808	2.41629e-05	EMT+	0	0
398	cg22797514	PTPRF	Body	---	0.712315	2.46027e-05	EMT+	0	1
399	cg19885037	ITPR1	Body	---	0.711823	2.50499e-05	EMT+	0	0
400	cg01888395	---	---	N_Shore	0.711823	2.50499e-05	EMT+	0	1
401	cg04506728	---	---	Island	0.711823	2.50499e-05	EMT+	0	1
402	cg05452391	C5orf56	Body	---	0.71133	2.55045e-05	EMT+	0	0
403	cg04350675	---	---	---	0.71133	2.55045e-05	EMT+	0	0
404	cg18345369	PRSS22	Body	S_Shore	0.71133	2.55045e-05	EMT+	1	0
405	cg26457248	MBP	5'UTR	N_Shelf	0.71133	2.55045e-05	EMT+	1	0
406	cg19145218	C20orf54	TSS200	---	0.71133	2.55045e-05	EMT+	0	0
407	cg27210657	C20orf54	TSS200	---	0.71133	2.55045e-05	EMT+	0	0
408	cg11348165	SFN	TSS1500	N_Shore	0.710837	2.59667e-05	EMT+	1	0
409	cg18129748	MST1R	TSS200	Island	0.710837	2.59667e-05	EMT+	1	1
410	cg02695062	DDR1	TSS1500	N_Shore	0.710837	2.59667e-05	EMT+	1	0
411	cg08622675	KDELR2	TSS1500	S_Shore	0.710837	2.59667e-05	EMT+	0	0
412	cg10815657	PPAP2C	5'UTR;Body	N_Shore	0.710837	2.59667e-05	EMT+	1	0
413	cg01963374	EPS8L2	TSS1500	N_Shore	0.710345	2.64365e-05	EMT+	1	0
414	cg24702147	MIR141;MIR200C	TSS1500	---	0.710345	2.64365e-05	EMT+	0	0
415	cg02956274	TMPRSS12	TSS200	N_Shore	0.710345	2.64365e-05	EMT+	0	0
416	cg02055988	LIMK2	Body	N_Shore	0.710345	2.64365e-05	EMT+	0	0
417	cg26539023	LAD1	TSS1500	Island	0.709852	2.69142e-05	EMT+	1	0
418	cg13506288	PWWP2B	3'UTR;Body	S_Shelf	0.709852	2.69142e-05	EMT+	0	1
419	cg02771464	DGCR2	Body	N_Shore	0.709852	2.69142e-05	EMT+	0	0
420	cg05913474	FAM83H	5'UTR	Island	0.70936	2.73997e-05	EMT+	0	0
421	cg00547530	CLUAP1	Body;TSS1500	---	0.70936	2.73997e-05	EMT+	0	0
422	cg12794469	ILDR1	1stExon;5'UTR	---	0.708867	2.78933e-05	EMT+	0	0
423	cg21238234	---	---	S_Shelf	0.708867	2.78933e-05	EMT+	0	1
424	cg11624233	SIGIRR	TSS200	Island	0.708374	2.8395e-05	EMT+	0	1
425	cg02208848	CST6	Body	S_Shore	0.708374	2.8395e-05	EMT+	1	0
426	cg21151355	GJB3	TSS1500;TSS200	N_Shore	0.707882	2.89049e-05	EMT+	1	0
427	cg16648355	ESRP1	Body	Island	0.707882	2.89049e-05	EMT+	1	0
428	cg03650674	GRHL2	Body	Island	0.707882	2.89049e-05	EMT+	1	0
429	cg15887846	CST6	TSS1500	N_Shore	0.707882	2.89049e-05	EMT+	1	0
430	cg15975802	PTPN6	TSS1500	S_Shore	0.707882	2.89049e-05	EMT+	1	0
431	cg14158583	PVRL4	TSS200	---	0.707389	2.94231e-05	EMT+	0	1
432	cg24337140	---	---	Island	0.707389	2.94231e-05	EMT+	0	0
433	cg14323675	---	---	Island	0.707389	2.94231e-05	EMT+	0	0
434	cg08566056	VTI1A	Body	---	0.707389	2.94231e-05	EMT+	0	1
435	cg21695485	RHOD	TSS200	Island	0.707389	2.94231e-05	EMT+	1	0
436	cg08687163	MST1R	1stExon	N_Shore	0.706897	2.99499e-05	EMT+	1	0
437	cg04365699	---	---	---	0.706897	2.99499e-05	EMT+	0	1
438	cg04350215	ABCA4	Body	---	0.706404	3.04852e-05	EMT+	0	0
439	cg10625365	SFT2D2	Body	S_Shore	0.706404	3.04852e-05	EMT+	0	0
440	cg03332271	MST1R	1stExon;5'UTR	Island	0.705911	3.10292e-05	EMT+	1	0
441	cg18988110	PRR15L	TSS1500	---	0.705911	3.10292e-05	EMT+	1	0
442	cg08938584	PCDHGA1;PCDHGA10;PCDHGA2;PCDHGA3;PCDHGA4;PCDHGA5;PCDHGA6;PCDHGA7;PCDHGA8;PCDHGA9;PCDHGB1;PCDHGB2;PCDHGB3;PCDHGB4;PCDHGB5;PCDHGB6;PCDHGB7	1stExon;Body	Island	0.705419	3.1582e-05	EMT+	0	0
443	cg09548084	SLC35B3	TSS1500	S_Shore	0.705419	3.1582e-05	EMT+	0	1
444	cg09146197	GFRA1	TSS1500	Island	0.705419	3.1582e-05	EMT+	0	0
445	cg02362978	USP43	Body	S_Shore	0.705419	3.1582e-05	EMT+	0	0
446	cg21755725	MYH14	5'UTR	Island	0.705419	3.1582e-05	EMT+	1	0
447	cg12309668	SORBS2	1stExon;5'UTR;TSS1500	---	0.704926	3.21438e-05	EMT+	0	0
448	cg07938459	PTPN6	TSS200	S_Shore	0.704926	3.21438e-05	EMT+	1	0
449	cg09123989	---	---	---	0.704926	3.21438e-05	EMT+	0	1
450	cg02280532	LY75	1stExon;5'UTR	Island	0.704433	3.27147e-05	EMT+	1	1
451	cg10531918	---	---	N_Shore	0.704433	3.27147e-05	EMT+	0	1
452	cg08949974	RBM47	TSS1500	S_Shore	0.704433	3.27147e-05	EMT+	1	0
453	cg24691330	---	---	---	0.704433	3.27147e-05	EMT+	0	1
454	cg06970290	CAPN1	Body	N_Shore	0.704433	3.27147e-05	EMT+	1	0
455	cg21123519	---	---	S_Shore	0.704433	3.27147e-05	EMT+	0	0
456	cg17590083	---	---	---	0.703941	3.32947e-05	EMT+	0	0
457	cg23212751	ARTN	Body;TSS1500	N_Shore	0.703941	3.32947e-05	EMT+	0	0
458	cg26303165	OBSCN	Body	Island	0.703941	3.32947e-05	EMT+	0	0
459	cg06204948	MARK2	1stExon;5'UTR;Body	---	0.703941	3.32947e-05	EMT+	0	0
460	cg23958524	SRGAP3	Body	---	0.703448	3.38841e-05	EMT+	0	0
461	cg21151541	RBM47	TSS1500	S_Shore	0.703448	3.38841e-05	EMT+	1	0
462	cg21280719	GNMT	TSS1500	N_Shore	0.703448	3.38841e-05	EMT+	0	0
463	cg04474277	---	---	---	0.703448	3.38841e-05	EMT+	0	0
464	cg03706175	EPCAM	Body	S_Shore	0.702956	3.44829e-05	EMT+	1	0
465	cg21814583	SNX8	Body	S_Shelf	0.702956	3.44829e-05	EMT+	0	0
466	cg20523861	ATXN8OS;KLHL1	1stExon;5'UTR;Body	S_Shore	0.702956	3.44829e-05	EMT+	0	0
467	cg02380802	---	---	S_Shore	0.702956	3.44829e-05	EMT+	0	1
468	cg18657389	EVPL	TSS200	---	0.702956	3.44829e-05	EMT+	1	1
469	cg19254118	ADAT3;SCAMP4	5'UTR	N_Shore	0.702956	3.44829e-05	EMT+	0	0
470	cg10768321	CD37	Body	Island	0.702956	3.44829e-05	EMT+	0	0
471	cg07060505	---	---	---	0.702463	3.50912e-05	EMT+	0	0
472	cg03598754	SARM1	Body	Island	0.702463	3.50912e-05	EMT+	0	0
473	cg25402848	---	---	N_Shelf	0.702463	3.50912e-05	EMT+	0	1
474	cg18464216	---	---	---	0.70197	3.57093e-05	EMT+	0	1
475	cg13038025	JMJD7-PLA2G4B;PLA2G4B	Body;TSS1500	---	0.70197	3.57093e-05	EMT+	0	1
476	cg05361373	PYCARD	1stExon	Island	0.70197	3.57093e-05	EMT+	0	0
477	cg18204017	PPARD	TSS1500	N_Shore	0.701478	3.63373e-05	EMT+	0	1
478	cg07956000	---	---	---	0.700985	3.69751e-05	EMT+	0	1
479	cg15597855	VTCN1	TSS200	---	0.700985	3.69751e-05	EMT+	1	0
480	cg06350432	CLDN4	1stExon	Island	0.700985	3.69751e-05	EMT+	1	0
481	cg17885542	GRHL2	TSS1500	N_Shore	0.700985	3.69751e-05	EMT+	1	0
482	cg23378165	USP43	Body	S_Shore	0.700985	3.69751e-05	EMT+	0	0
483	cg18306861	PLEK2	TSS1500	Island	0.700493	3.76231e-05	EMT+	0	0
484	cg12391048	PRSS27	1stExon;5'UTR	Island	0.700493	3.76231e-05	EMT+	0	1
485	cg00266865	NIPSNAP1	TSS1500	S_Shore	0.700493	3.76231e-05	EMT+	0	1
486	cg22190721	ESRP2	Body	Island	0.7	3.82814e-05	EMT+	1	0
487	cg20544808	---	---	Island	0.699507	3.895e-05	EMT+	0	0
488	cg07285983	RABGAP1L	Body;TSS200	---	0.699507	3.895e-05	EMT+	0	0
489	cg24478096	LY75	Body	Island	0.699507	3.895e-05	EMT+	1	1
490	cg21105318	ITGB6	1stExon	---	0.699507	3.895e-05	EMT+	1	0
491	cg09575189	SYT8	TSS200	---	0.699507	3.895e-05	EMT+	0	1
492	cg12552438	---	---	---	0.699507	3.895e-05	EMT+	0	1
493	cg11970458	PYCARD	Body	N_Shore	0.699507	3.895e-05	EMT+	0	0
494	cg17895870	HSH2D	5'UTR	---	0.699507	3.895e-05	EMT+	0	0
495	cg07838002	CIB4	TSS200	---	0.699015	3.96291e-05	EMT+	0	0
496	cg06353069	RAB17	TSS1500	---	0.699015	3.96291e-05	EMT+	1	0
497	cg04653913	---	---	Island	0.699015	3.96291e-05	EMT+	0	1
498	cg17723122	SLC45A3	5'UTR	---	0.698522	4.03189e-05	EMT+	0	0
499	cg23822644	---	---	N_Shelf	0.698522	4.03189e-05	EMT+	0	0
500	cg23973429	GRHL2	1stExon;5'UTR	Island	0.698522	4.03189e-05	EMT+	1	1
501	cg04329351	ANXA11	5'UTR	---	0.698522	4.03189e-05	EMT+	1	0
502	cg03469805	KIAA0284	TSS1500	Island	0.698522	4.03189e-05	EMT+	0	0
503	cg00541544	UNC84B	5'UTR	N_Shore	0.698522	4.03189e-05	EMT+	0	1
504	cg23463742	C1orf172	TSS200	Island	0.69803	4.10195e-05	EMT+	0	0
505	cg09580336	ATP1A1	TSS1500	N_Shore	0.69803	4.10195e-05	EMT+	0	1
506	cg08951271	DDR1	TSS1500	N_Shore	0.69803	4.10195e-05	EMT+	1	0
507	cg02806715	HLA-DMA	Body	---	0.69803	4.10195e-05	EMT+	0	0
508	cg15925940	KIAA0284	TSS1500	Island	0.69803	4.10195e-05	EMT+	0	0
509	cg04868764	SPINT1	1stExon;Body	Island	0.69803	4.10195e-05	EMT+	1	0
510	cg19005368	PRRG4	5'UTR	Island	0.697537	4.17311e-05	EMT+	1	0
511	cg01083652	THSD4	Body	---	0.697537	4.17311e-05	EMT+	0	1
512	cg04223956	NEK7	5'UTR	---	0.697044	4.24537e-05	EMT+	0	0
513	cg01894038	---	---	---	0.697044	4.24537e-05	EMT+	0	0
514	cg26081413	PLEKHG6	Body;TSS200	S_Shore	0.697044	4.24537e-05	EMT+	0	1
515	cg11406388	DNAH17	Body	---	0.697044	4.24537e-05	EMT+	0	1
516	cg22455527	---	---	N_Shelf	0.696552	4.31876e-05	EMT+	0	0
517	cg17902551	CACNA1C	3'UTR	Island	0.696552	4.31876e-05	EMT+	0	0
518	cg22585988	PVRL4	1stExon;5'UTR	---	0.696059	4.39328e-05	EMT+	0	1
519	cg26881677	---	---	N_Shore	0.696059	4.39328e-05	EMT+	0	1
520	cg08167085	---	---	---	0.696059	4.39328e-05	EMT+	0	0
521	cg19022006	SERPINB5	TSS200	---	0.696059	4.39328e-05	EMT+	0	0
522	cg13227551	PHACTR2	Body	---	0.695567	4.46896e-05	EMT+	0	0
523	cg12052340	ASAH1	TSS1500	S_Shore	0.695567	4.46896e-05	EMT+	0	0
524	cg02395086	SUSD3	Body	Island	0.695567	4.46896e-05	EMT+	0	0
525	cg09607679	PRR15L	TSS200	---	0.695567	4.46896e-05	EMT+	1	0
526	cg11862144	SERPINB5	TSS200	---	0.695567	4.46896e-05	EMT+	0	0
527	cg01406456	---	---	---	0.695074	4.54581e-05	EMT+	0	0
528	cg02966404	---	---	---	0.695074	4.54581e-05	EMT+	0	0
529	cg17061862	---	---	N_Shelf	0.695074	4.54581e-05	EMT+	0	1
530	cg10950949	MINK1	Body	---	0.695074	4.54581e-05	EMT+	0	0
531	cg22244986	---	---	---	0.694581	4.62385e-05	EMT+	0	0
532	cg06019853	ESRP1	TSS1500	N_Shore	0.694581	4.62385e-05	EMT+	1	0
533	cg04519327	SPINT1	3'UTR	---	0.694581	4.62385e-05	EMT+	1	1
534	cg05627441	SEPT9	Body	Island	0.694581	4.62385e-05	EMT+	0	0
535	cg03072665	BOK	Body	S_Shelf	0.694089	4.70308e-05	EMT+	0	1
536	cg24691336	---	---	N_Shore	0.694089	4.70308e-05	EMT+	0	0
537	cg03241909	CAPN1	Body	Island	0.694089	4.70308e-05	EMT+	1	0
538	cg20909686	OVOL1	TSS1500	Island	0.694089	4.70308e-05	EMT+	0	1
539	cg21029769	ST14	TSS200	N_Shore	0.694089	4.70308e-05	EMT+	1	0
540	cg03065459	---	---	N_Shelf	0.694089	4.70308e-05	EMT+	0	1
541	cg00366917	MBP	TSS1500	Island	0.694089	4.70308e-05	EMT+	1	0
542	cg10228323	ACTN2	Body	---	0.693596	4.78353e-05	EMT+	1	0
543	cg16688483	GRHL2	Body	Island	0.693596	4.78353e-05	EMT+	1	0
544	cg26259171	FUT1	5'UTR	Island	0.693596	4.78353e-05	EMT+	1	0
545	cg08663890	---	---	N_Shore	0.693103	4.86521e-05	EMT+	0	0
546	cg20050828	STX2	Body	Island	0.693103	4.86521e-05	EMT+	1	0
547	cg03848588	DDX58	Body	N_Shore	0.692611	4.94814e-05	EMT+	0	1
548	cg12696037	ADRA2A	1stExon;5'UTR	Island	0.692611	4.94814e-05	EMT+	0	0
549	cg18089519	TALDO1	Body	---	0.692611	4.94814e-05	EMT+	0	0
550	cg15006627	GPRC5A	5'UTR	S_Shore	0.692611	4.94814e-05	EMT+	1	0
551	cg09147843	RBL2	TSS1500	N_Shore	0.692611	4.94814e-05	EMT+	0	1
552	cg04352962	IRF6	TSS1500	S_Shore	0.692118	5.03233e-05	EMT+	1	0
553	cg16152136	---	---	---	0.692118	5.03233e-05	EMT+	0	0
554	cg13624163	ANO9	TSS200	---	0.692118	5.03233e-05	EMT+	0	0
555	cg02117535	---	---	---	0.692118	5.03233e-05	EMT+	0	0
556	cg25206417	---	---	---	0.691626	5.1178e-05	EMT+	0	0
557	cg11009335	GALNT3	TSS1500	S_Shore	0.691626	5.1178e-05	EMT+	1	0
558	cg20716119	CDH1	Body	Island	0.691626	5.1178e-05	EMT+	1	0
559	cg18668449	LAMA5	Body	N_Shore	0.691626	5.1178e-05	EMT+	1	0
560	cg13290149	C20orf151	TSS200	---	0.691626	5.1178e-05	EMT+	0	1
561	cg14476334	---	---	Island	0.691133	5.20457e-05	EMT+	0	0
562	cg16435779	GRHL2	TSS1500	N_Shore	0.691133	5.20457e-05	EMT+	1	1
563	cg19265300	---	---	N_Shelf	0.691133	5.20457e-05	EMT+	0	0
564	cg25645462	GPR56	TSS1500	---	0.691133	5.20457e-05	EMT+	0	0
565	cg27312338	KIFC3	5'UTR;TSS1500	N_Shelf	0.691133	5.20457e-05	EMT+	0	1
566	cg23931049	LAMA3	Body;TSS1500	---	0.691133	5.20457e-05	EMT+	1	0
567	cg15983538	SEMA4A	1stExon;5'UTR	---	0.69064	5.29266e-05	EMT+	0	1
568	cg07745624	KCNIP4	TSS1500	S_Shore	0.69064	5.29266e-05	EMT+	0	0
569	cg08469255	DDR1	TSS1500	N_Shore	0.69064	5.29266e-05	EMT+	1	0
570	cg10491546	CTBP2	5'UTR	---	0.69064	5.29266e-05	EMT+	0	0
571	cg20059151	SLC44A3	5'UTR;Body	Island	0.690148	5.38207e-05	EMT+	0	0
572	cg13884879	ASAP2	Body	---	0.690148	5.38207e-05	EMT+	0	0
573	cg21748136	OSTalpha	TSS200	---	0.690148	5.38207e-05	EMT+	0	0
574	cg19125999	C1orf172	TSS1500	S_Shore	0.689655	5.47283e-05	EMT+	0	0
575	cg25433648	S100A14	1stExon;5'UTR	---	0.689655	5.47283e-05	EMT+	1	0
576	cg26052730	TRIM58	TSS200	Island	0.689655	5.47283e-05	EMT+	0	0
577	cg12716083	ABCF1	3'UTR	---	0.689655	5.47283e-05	EMT+	0	1
578	cg14202477	GRHL2	1stExon;5'UTR	N_Shore	0.689655	5.47283e-05	EMT+	1	1
579	cg18561560	MFSD6L	TSS200	Island	0.689655	5.47283e-05	EMT+	0	0
580	cg00666845	JUP	TSS1500	S_Shore	0.689655	5.47283e-05	EMT+	1	1
581	cg11241278	EVPL	1stExon;5'UTR	---	0.689655	5.47283e-05	EMT+	1	1
582	cg11601297	ADCK4;ITPKC	1stExon;TSS1500	S_Shore	0.689655	5.47283e-05	EMT+	0	0
583	cg15489799	---	---	Island	0.689163	5.56496e-05	EMT+	0	1
584	cg11566172	DUSP23	Body	Island	0.689163	5.56496e-05	EMT+	0	0
585	cg10459087	RBM47	5'UTR	N_Shelf	0.689163	5.56496e-05	EMT+	1	0
586	cg08456281	KRBA2	TSS1500	N_Shelf	0.689163	5.56496e-05	EMT+	0	1
587	cg22706147	OPA3	3'UTR	N_Shore	0.689163	5.56496e-05	EMT+	0	1
588	cg00143809	PLXNB2	Body	Island	0.689163	5.56496e-05	EMT+	1	1
589	cg01466348	---	---	---	0.68867	5.65847e-05	EMT+	0	0
590	cg08988797	GRHL2	Body	Island	0.68867	5.65847e-05	EMT+	1	0
591	cg23953820	DDR1	TSS1500	N_Shore	0.688177	5.75338e-05	EMT+	1	0
592	cg16746355	SPTB	Body	---	0.688177	5.75338e-05	EMT+	0	0
593	cg19637113	CCDC33	TSS200	---	0.688177	5.75338e-05	EMT+	0	0
594	cg04813880	DNAH3;TMEM159	5'UTR;TSS1500	S_Shore	0.688177	5.75338e-05	EMT+	0	1
595	cg08090385	---	---	Island	0.687685	5.84971e-05	EMT+	0	0
596	cg24574111	LPAR3	Body	---	0.687685	5.84971e-05	EMT+	0	0
597	cg24425838	C2CD4D;LOC100132111	5'UTR;Body	Island	0.687685	5.84971e-05	EMT+	0	0
598	cg04019636	---	---	---	0.687685	5.84971e-05	EMT+	0	1
599	cg04877910	VAMP8	TSS200	---	0.687685	5.84971e-05	EMT+	1	0
600	cg19396666	---	---	---	0.687685	5.84971e-05	EMT+	0	0
601	cg10097651	---	---	---	0.687685	5.84971e-05	EMT+	0	0
602	cg07971188	HCP5	Body	---	0.687192	5.94747e-05	EMT+	0	0
603	cg10228500	EPHA1	Body	---	0.687192	5.94747e-05	EMT+	1	0
604	cg15426815	MIR200C	TSS1500	---	0.687192	5.94747e-05	EMT+	0	0
605	cg08549216	MYST1	3'UTR;Body	---	0.687192	5.94747e-05	EMT+	0	1
606	cg14819504	LY75	TSS200	Island	0.6867	6.04669e-05	EMT+	1	0
607	cg10463626	TNXB	Body	N_Shore	0.6867	6.04669e-05	EMT+	0	0
608	cg09315367	SLC44A2	Body;TSS200	Island	0.6867	6.04669e-05	EMT+	0	1
609	cg02196651	LNX1	TSS200	---	0.686207	6.14738e-05	EMT+	0	0
610	cg04663842	---	---	N_Shelf	0.686207	6.14738e-05	EMT+	0	0
611	cg10899768	GRHL2	Body	S_Shore	0.686207	6.14738e-05	EMT+	1	0
612	cg11639130	STX2	Body	Island	0.686207	6.14738e-05	EMT+	1	0
613	cg02898499	NUBP2;SPSB3	Body;TSS1500	N_Shore	0.686207	6.14738e-05	EMT+	0	0
614	cg16802792	ESYT3	TSS200	Island	0.685714	6.24957e-05	EMT+	0	1
615	cg21595503	ESRP1	TSS200	N_Shore	0.685714	6.24957e-05	EMT+	1	0
616	cg22341471	ABCB9	5'UTR;TSS1500	S_Shore	0.685714	6.24957e-05	EMT+	0	0
617	cg00147160	CNKSR1	1stExon;5'UTR;Body	---	0.685222	6.35326e-05	EMT+	1	0
618	cg01588581	C2orf54	Body;TSS1500	---	0.685222	6.35326e-05	EMT+	0	1
619	cg04681525	---	---	Island	0.685222	6.35326e-05	EMT+	0	1
620	cg11228197	EPS8L2	5'UTR	N_Shelf	0.685222	6.35326e-05	EMT+	1	0
621	cg02416424	KRT19	TSS200	S_Shore	0.685222	6.35326e-05	EMT+	1	0
622	cg00818106	PWWP2B	3'UTR;Body	S_Shore	0.684729	6.45848e-05	EMT+	0	1
623	cg01140985	AP1G1	TSS1500	S_Shore	0.684729	6.45848e-05	EMT+	0	0
624	cg21413173	KIAA1026	5'UTR;Body;TSS1500	---	0.684236	6.56526e-05	EMT+	0	0
625	cg27297315	KLHL29	5'UTR	---	0.684236	6.56526e-05	EMT+	0	0
626	cg18531779	C4orf26	Body	---	0.684236	6.56526e-05	EMT+	0	1
627	cg05085566	PPFIBP2	Body	---	0.684236	6.56526e-05	EMT+	0	1
628	cg09874415	KIAA0319L	Body	---	0.683744	6.6736e-05	EMT+	0	1
629	cg12178445	SLC35B3	TSS1500	S_Shore	0.683744	6.6736e-05	EMT+	0	1
630	cg12503394	TMEM184A	TSS200	---	0.683744	6.6736e-05	EMT+	0	0
631	cg16949584	---	---	N_Shelf	0.683744	6.6736e-05	EMT+	0	0
632	cg08074477	TNS4	TSS200	---	0.683744	6.6736e-05	EMT+	0	0
633	cg23336810	SLC37A1	5'UTR	S_Shore	0.683744	6.6736e-05	EMT+	1	1
634	cg16699148	TACSTD2	TSS200	Island	0.683251	6.78353e-05	EMT+	1	1
635	cg16933626	---	---	---	0.683251	6.78353e-05	EMT+	0	0
636	cg06124066	PTPRN2	Body	---	0.683251	6.78353e-05	EMT+	0	0
637	cg26274995	FAM167A	5'UTR	---	0.683251	6.78353e-05	EMT+	0	0
638	cg25213362	TMPRSS12	TSS200	Island	0.683251	6.78353e-05	EMT+	0	0
639	cg19391560	MFSD6L	TSS200	Island	0.683251	6.78353e-05	EMT+	0	0
640	cg10187713	---	---	N_Shore	0.683251	6.78353e-05	EMT+	0	0
641	cg08937102	NADK	Body	N_Shore	0.682759	6.89506e-05	EMT+	0	1
642	cg04240583	CGN	5'UTR	S_Shore	0.682759	6.89506e-05	EMT+	0	1
643	cg01092293	LY75	TSS200	Island	0.682759	6.89506e-05	EMT+	1	0
644	cg15652666	DOK7	Body	S_Shore	0.682759	6.89506e-05	EMT+	0	0
645	cg22884714	CDS1	Body	S_Shore	0.682759	6.89506e-05	EMT+	1	0
646	cg08843039	C8orf47	1stExon;5'UTR	Island	0.682759	6.89506e-05	EMT+	0	0
647	cg23674602	---	---	S_Shelf	0.682759	6.89506e-05	EMT+	0	0
648	cg27298349	---	---	Island	0.682759	6.89506e-05	EMT+	0	0
649	cg22501608	IDH3A	Body	---	0.682759	6.89506e-05	EMT+	0	0
650	cg20490031	SERPINB5	TSS1500	---	0.682759	6.89506e-05	EMT+	0	0
651	cg04981056	OSTalpha	1stExon;5'UTR	---	0.682266	7.00823e-05	EMT+	0	0
652	cg01877606	LNX1	TSS200	---	0.682266	7.00823e-05	EMT+	0	0
653	cg09615353	---	---	Island	0.682266	7.00823e-05	EMT+	0	0
654	cg26021246	ST14	TSS200	N_Shore	0.682266	7.00823e-05	EMT+	1	0
655	cg16270890	FAHD1;HAGH	5'UTR;Body;TSS1500	N_Shore	0.682266	7.00823e-05	EMT+	0	0
656	cg15030415	RAP1GAP2	Body	---	0.682266	7.00823e-05	EMT+	0	0
657	cg03578689	ITGA2B	Body	Island	0.682266	7.00823e-05	EMT+	0	0
658	cg20886017	NEK11	Body	---	0.681773	7.12304e-05	EMT+	0	0
659	cg11285843	TMEM41A	TSS1500	Island	0.681773	7.12304e-05	EMT+	0	0
660	cg22957898	TMPRSS4	1stExon;5'UTR	---	0.681773	7.12304e-05	EMT+	1	1
661	cg12030667	PLXNB1	TSS1500;TSS200	S_Shore	0.681281	7.23952e-05	EMT+	0	0
662	cg23989516	OVOL1	TSS200	Island	0.681281	7.23952e-05	EMT+	0	1
663	cg22413603	MIR141;MIR200C	TSS1500;TSS200	---	0.681281	7.23952e-05	EMT+	0	0
664	cg11230248	TMEM132D	Body	---	0.681281	7.23952e-05	EMT+	0	0
665	cg17809595	BMF	Body	---	0.681281	7.23952e-05	EMT+	0	1
666	cg15758175	LLGL2	5'UTR	S_Shore	0.681281	7.23952e-05	EMT+	1	0
667	cg03840467	SEPT9	Body	Island	0.681281	7.23952e-05	EMT+	0	0
668	cg13574390	INSRR;NTRK1	Body	Island	0.680788	7.35769e-05	EMT+	0	0
669	cg10578991	VWDE	TSS200	S_Shore	0.680788	7.35769e-05	EMT+	0	0
670	cg14539422	RGS3	1stExon;5'UTR;Body	N_Shelf	0.680788	7.35769e-05	EMT+	0	1
671	cg04021962	ANO9	1stExon;5'UTR	---	0.680788	7.35769e-05	EMT+	0	0
672	cg02624246	MIR141	Body	---	0.680788	7.35769e-05	EMT+	0	0
673	cg18906596	ANKFY1	Body	---	0.680788	7.35769e-05	EMT+	0	0
674	cg15738800	PRR15L	TSS200	---	0.680788	7.35769e-05	EMT+	1	0
675	cg17117171	LINGO3	5'UTR	Island	0.680788	7.35769e-05	EMT+	0	0
676	cg15000279	---	---	Island	0.680788	7.35769e-05	EMT+	0	0
677	cg00739778	RAP1GAP2	Body	---	0.680296	7.47757e-05	EMT+	0	0
678	cg15668490	HSH2D	5'UTR	---	0.680296	7.47757e-05	EMT+	0	0
679	cg19589922	---	---	N_Shore	0.679803	7.59918e-05	EMT+	0	0
680	cg13487312	TNKS1BP1	5'UTR	N_Shore	0.679803	7.59918e-05	EMT+	0	1
681	cg20892287	RICS	1stExon;5'UTR;Body	---	0.679803	7.59918e-05	EMT+	0	1
682	cg20324165	KRT8	TSS1500	S_Shore	0.679803	7.59918e-05	EMT+	1	0
683	cg22079077	C15orf62;DNAJC17	Body;TSS1500	---	0.679803	7.59918e-05	EMT+	0	0
684	cg11620135	BAIAP2	Body	S_Shore	0.679803	7.59918e-05	EMT+	1	1
685	cg09662754	GRHL3	TSS200	N_Shelf	0.67931	7.72254e-05	EMT+	0	0
686	cg23620049	LIPH	TSS200	---	0.67931	7.72254e-05	EMT+	0	0
687	cg24931242	---	---	Island	0.67931	7.72254e-05	EMT+	0	0
688	cg04812509	RNLS	Body	Island	0.67931	7.72254e-05	EMT+	0	0
689	cg14999189	RAP1GAP2	Body	---	0.67931	7.72254e-05	EMT+	0	1
690	cg00989853	IRF6	1stExon;5'UTR	Island	0.678818	7.84768e-05	EMT+	1	0
691	cg06147752	HIP1	Body	Island	0.678818	7.84768e-05	EMT+	0	0
692	cg25330243	GRHL2	TSS200	Island	0.678818	7.84768e-05	EMT+	1	1
693	cg26345142	SVOP	3'UTR	---	0.678818	7.84768e-05	EMT+	0	1
694	cg00699901	PRSS22	1stExon;5'UTR	S_Shore	0.678818	7.84768e-05	EMT+	1	1
695	cg12363726	BAIAP2	Body	S_Shore	0.678818	7.84768e-05	EMT+	1	1
696	cg18878134	LTBP4	Body;TSS1500	Island	0.678818	7.84768e-05	EMT+	0	0
697	cg01821018	TACSTD2	TSS200	Island	0.678325	7.97461e-05	EMT+	1	1
698	cg03752628	PTGFRN	Body	S_Shore	0.678325	7.97461e-05	EMT+	0	0
699	cg06660385	---	---	N_Shelf	0.678325	7.97461e-05	EMT+	0	1
700	cg00830813	ADAP1	Body	N_Shore	0.678325	7.97461e-05	EMT+	1	0
701	cg19202014	SIGIRR	TSS200	Island	0.678325	7.97461e-05	EMT+	0	1
702	cg18963365	MFSD6L	TSS200	Island	0.678325	7.97461e-05	EMT+	0	0
703	cg22521151	---	---	Island	0.677833	8.10336e-05	EMT+	0	0
704	cg11963660	RNF39	TSS200	S_Shore	0.677833	8.10336e-05	EMT+	1	0
705	cg05524387	TRAPPC9	Body	N_Shore	0.677833	8.10336e-05	EMT+	0	0
706	cg06734577	OTUD1	1stExon	Island	0.677833	8.10336e-05	EMT+	0	0
707	cg27544673	CLRN3	Body	---	0.677833	8.10336e-05	EMT+	0	0
708	cg07074666	EFR3B	Body	Island	0.67734	8.23396e-05	EMT+	0	0
709	cg20705627	ADAP1	Body	N_Shore	0.67734	8.23396e-05	EMT+	1	0
710	cg23979677	TMEM229B	5'UTR	Island	0.67734	8.23396e-05	EMT+	0	0
711	cg19367918	---	---	S_Shelf	0.67734	8.23396e-05	EMT+	0	0
712	cg03685774	CCDC19	TSS1500	S_Shore	0.676847	8.36641e-05	EMT+	0	1
713	cg18338521	---	---	S_Shelf	0.676847	8.36641e-05	EMT+	0	0
714	cg02568531	PNPLA2	Body	S_Shore	0.676847	8.36641e-05	EMT+	0	0
715	cg15229454	LMO7	Body	---	0.676847	8.36641e-05	EMT+	0	1
716	cg20701182	SF3B14	TSS1500	Island	0.676355	8.50075e-05	EMT+	0	0
717	cg25824127	C10orf118	5'UTR	---	0.676355	8.50075e-05	EMT+	0	1
718	cg22373221	KIRREL3	1stExon;5'UTR	Island	0.676355	8.50075e-05	EMT+	0	0
719	cg18958126	CLYBL	3'UTR	Island	0.676355	8.50075e-05	EMT+	0	0
720	cg25582488	---	---	Island	0.676355	8.50075e-05	EMT+	0	0
721	cg06590662	TMCO7	Body	---	0.676355	8.50075e-05	EMT+	0	0
722	cg11077026	IGSF9	TSS1500	S_Shore	0.675862	8.637e-05	EMT+	0	1
723	cg25947945	LAD1	TSS1500	Island	0.675862	8.637e-05	EMT+	1	1
724	cg11839681	MST1R	1stExon	Island	0.675862	8.637e-05	EMT+	1	0
725	cg21549695	---	---	S_Shelf	0.675862	8.637e-05	EMT+	0	1
726	cg04874580	RBPMS	Body	---	0.675862	8.637e-05	EMT+	0	0
727	cg01519063	GRHL2	Body	N_Shore	0.675862	8.637e-05	EMT+	1	0
728	cg11735997	KCNA4	TSS1500	Island	0.675862	8.637e-05	EMT+	0	0
729	cg16296679	WBP2NL	TSS1500	N_Shore	0.675862	8.637e-05	EMT+	0	0
730	cg18792131	---	---	Island	0.675369	8.77518e-05	EMT+	0	0
731	cg14619949	F2RL1	Body	S_Shore	0.675369	8.77518e-05	EMT+	0	0
732	cg00395579	RRM2B	Body	---	0.675369	8.77518e-05	EMT+	0	1
733	cg16852588	ZNF365	5'UTR	Island	0.675369	8.77518e-05	EMT+	0	0
734	cg24203800	MFSD6L	TSS1500	S_Shore	0.675369	8.77518e-05	EMT+	0	0
735	cg00010672	---	---	S_Shelf	0.674877	8.91531e-05	EMT+	0	1
736	cg12664940	PCDHB1	TSS200	---	0.674877	8.91531e-05	EMT+	0	0
737	cg18153977	---	---	Island	0.674877	8.91531e-05	EMT+	0	0
738	cg06377256	PRSS27	Body	N_Shore	0.674877	8.91531e-05	EMT+	0	1
739	cg24473594	DKFZp434J0226	Body	---	0.674877	8.91531e-05	EMT+	0	0
740	cg07561547	LAD1	TSS200	Island	0.674384	9.05742e-05	EMT+	1	1
741	cg25309888	---	---	---	0.674384	9.05742e-05	EMT+	0	0
742	cg22870295	ATXN7L1	Body	---	0.674384	9.05742e-05	EMT+	0	0
743	cg12748839	---	---	---	0.674384	9.05742e-05	EMT+	0	0
744	cg18674267	ACOT2	Body	S_Shelf	0.674384	9.05742e-05	EMT+	0	0
745	cg20468081	TNS4	TSS200	---	0.674384	9.05742e-05	EMT+	0	0
746	cg25561382	CRTC1	Body	S_Shore	0.674384	9.05742e-05	EMT+	0	0
747	cg26400275	RBMS3	Body	---	0.673892	9.20153e-05	EMT+	0	0
748	cg20955507	DDR1	5'UTR	S_Shore	0.673892	9.20153e-05	EMT+	1	0
749	cg18159802	---	---	---	0.673892	9.20153e-05	EMT+	0	0
750	cg10832093	STX2	Body	Island	0.673892	9.20153e-05	EMT+	1	0
751	cg18758622	BAIAP2	Body	S_Shore	0.673892	9.20153e-05	EMT+	1	0
752	cg14948086	BAIAP2	Body	Island	0.673892	9.20153e-05	EMT+	1	0
753	cg17565967	C20orf151	TSS200	---	0.673892	9.20153e-05	EMT+	0	1
754	cg02910281	RHBDL2	1stExon;5'UTR	---	0.673399	9.34767e-05	EMT+	0	1
755	cg02838178	LAD1	1stExon;5'UTR	Island	0.673399	9.34767e-05	EMT+	1	1
756	cg02838825	TARBP1	Body	N_Shore	0.673399	9.34767e-05	EMT+	0	0
757	cg00999988	GALNT3	5'UTR	Island	0.673399	9.34767e-05	EMT+	1	0
758	cg11807829	LNX1	TSS1500	---	0.673399	9.34767e-05	EMT+	0	0
759	cg20646491	SLC1A3	3'UTR;Body	---	0.673399	9.34767e-05	EMT+	0	0
760	cg08713073	PCDHB18	Body	N_Shore	0.673399	9.34767e-05	EMT+	0	0
761	cg13972366	---	---	---	0.673399	9.34767e-05	EMT+	0	1
762	cg04216240	RHOD	TSS1500	N_Shore	0.673399	9.34767e-05	EMT+	1	0
763	cg10492240	---	---	S_Shelf	0.672906	9.49586e-05	EMT+	0	0
764	cg23795048	LOC144571	TSS1500	Island	0.672906	9.49586e-05	EMT+	0	0
765	cg00907267	ERBB3	Body	S_Shore	0.672906	9.49586e-05	EMT+	1	0
766	cg01357370	INSRR;NTRK1	Body	Island	0.672414	9.64613e-05	EMT+	0	0
767	cg10588034	ESYT3	TSS200	Island	0.672414	9.64613e-05	EMT+	0	1
768	cg20054420	---	---	---	0.672414	9.64613e-05	EMT+	0	0
769	cg01272668	---	---	---	0.672414	9.64613e-05	EMT+	0	0
770	cg14851204	BAIAP2	Body	Island	0.672414	9.64613e-05	EMT+	1	0
771	cg17857357	---	---	---	0.671921	9.79849e-05	EMT+	0	0
772	cg12161331	MIR141	TSS200	---	0.671921	9.79849e-05	EMT+	0	0
773	cg02432467	HS3ST6	Body	S_Shore	0.671921	9.79849e-05	EMT+	0	0
774	cg03210866	EPCAM	Body	Island	0.671429	9.95298e-05	EMT+	1	0
775	cg23273866	---	---	---	0.671429	9.95298e-05	EMT+	0	0
776	cg15232240	ANKRD6	5'UTR	S_Shore	0.671429	9.95298e-05	EMT+	0	0
777	cg27485223	ATXN7L1	Body	---	0.671429	9.95298e-05	EMT+	0	0
778	cg10033433	---	---	---	0.671429	9.95298e-05	EMT+	0	1
779	cg00524964	FAM78A	3'UTR	N_Shore	0.671429	9.95298e-05	EMT+	0	0
780	cg13388983	RHOD	TSS200	Island	0.671429	9.95298e-05	EMT+	1	0
781	cg21207616	---	---	N_Shore	0.671429	9.95298e-05	EMT+	0	0
782	cg09827071	LRP1	Body	N_Shore	0.671429	9.95298e-05	EMT+	0	0
783	cg02299497	---	---	S_Shore	0.671429	9.95298e-05	EMT+	0	0
784	cg02428119	---	---	Island	0.671429	9.95298e-05	EMT+	0	0
785	cg11648522	KIAA1026	5'UTR;Body;TSS200	---	0.670936	0.000101096	EMT+	0	0
786	cg19380295	---	---	---	0.670936	0.000101096	EMT+	0	1
787	cg16555388	TNFSF10	1stExon;5'UTR	---	0.670936	0.000101096	EMT+	1	0
788	cg06188198	PTPRN2	Body	---	0.670936	0.000101096	EMT+	0	0
789	cg01479232	C20orf54	1stExon;5'UTR	---	0.670936	0.000101096	EMT+	0	0
790	cg18732032	TFAP2A	TSS200	Island	0.670443	0.000102684	EMT+	0	0
791	cg19215110	DDR1	TSS1500	N_Shore	0.670443	0.000102684	EMT+	1	0
792	cg06822816	MAL2	Body	Island	0.670443	0.000102684	EMT+	0	0
793	cg23696955	---	---	---	0.670443	0.000102684	EMT+	0	0
794	cg01191154	---	---	N_Shore	0.670443	0.000102684	EMT+	0	0
795	cg16166559	PRR5	5'UTR;TSS200	---	0.670443	0.000102684	EMT+	0	0
796	cg09668627	VWA1	Body	S_Shore	0.669951	0.000104294	EMT+	0	0
797	cg13919466	COL16A1	Body	---	0.669951	0.000104294	EMT+	0	0
798	cg20091297	QPCT	Body	S_Shore	0.669951	0.000104294	EMT+	0	0
799	cg07775547	---	---	Island	0.669951	0.000104294	EMT+	0	0
800	cg06964816	ANXA3	TSS200	N_Shore	0.669951	0.000104294	EMT+	1	0
801	cg04620015	EPB41L4A;FLJ11235	Body;TSS1500	N_Shore	0.669951	0.000104294	EMT+	0	0
802	cg15102749	C11orf80	TSS1500	N_Shore	0.669951	0.000104294	EMT+	0	0
803	cg07476508	CRYAB;HSPB2	TSS1500;TSS200	---	0.669951	0.000104294	EMT+	0	0
804	cg05425213	NRGN	3'UTR	Island	0.669951	0.000104294	EMT+	0	0
805	cg13671890	VSIG10	Body	N_Shore	0.669951	0.000104294	EMT+	0	0
806	cg03763873	EPSTI1	Body	N_Shore	0.669951	0.000104294	EMT+	0	0
807	cg17596359	RASA3	Body	S_Shelf	0.669951	0.000104294	EMT+	0	1
808	cg26577320	KIAA1026	5'UTR;Body;TSS200	---	0.669458	0.000105927	EMT+	0	0
809	cg04330806	DBF4;SLC25A40	5'UTR;TSS1500	N_Shore	0.669458	0.000105927	EMT+	0	0
810	cg27218154	PRR5L	Body	---	0.669458	0.000105927	EMT+	0	0
811	cg08145723	ST14	TSS1500	N_Shore	0.669458	0.000105927	EMT+	1	0
812	cg09514366	---	---	---	0.669458	0.000105927	EMT+	0	0
813	cg05772218	ITGAE	Body	Island	0.669458	0.000105927	EMT+	0	0
814	cg18899777	GRHL2	Body	S_Shore	0.668966	0.000107582	EMT+	1	0
815	cg15555932	AP1M2	1stExon;5'UTR	Island	0.668966	0.000107582	EMT+	0	0
816	cg18351406	ANKRD56	TSS1500	S_Shore	0.668473	0.00010926	EMT+	0	0
817	cg15166583	ME3	Body	---	0.668473	0.00010926	EMT+	0	0
818	cg18373354	ST14	1stExon;5'UTR	Island	0.668473	0.00010926	EMT+	1	0
819	cg19517912	TIAM1	5'UTR	---	0.668473	0.00010926	EMT+	0	1
820	cg14983698	ESYT3	TSS200	Island	0.66798	0.000110961	EMT+	0	1
821	cg19926250	GPR87;MED12L	1stExon;5'UTR;Body	---	0.66798	0.000110961	EMT+	0	1
822	cg00906973	TFAP2A	TSS200	Island	0.66798	0.000110961	EMT+	0	1
823	cg10871120	MOCS1	Body	---	0.66798	0.000110961	EMT+	0	1
824	cg24855780	TNKS1BP1	5'UTR	N_Shelf	0.66798	0.000110961	EMT+	0	0
825	cg04328477	ESRP2	TSS200	Island	0.66798	0.000110961	EMT+	1	0
826	cg09253581	LYPD5	Body	Island	0.66798	0.000110961	EMT+	0	0
827	cg16663033	KIAA1026	5'UTR;Body;TSS1500	---	0.667488	0.000112685	EMT+	0	0
828	cg26808687	ELF3	TSS200	---	0.667488	0.000112685	EMT+	1	1
829	cg26309457	---	---	N_Shore	0.667488	0.000112685	EMT+	0	0
830	cg10736303	PTPRN2	Body	---	0.667488	0.000112685	EMT+	0	0
831	cg08466968	C8orf85	TSS200	N_Shore	0.667488	0.000112685	EMT+	0	0
832	cg04720116	DIP2C	Body	Island	0.667488	0.000112685	EMT+	0	0
833	cg14007549	PDGFD	Body	N_Shore	0.667488	0.000112685	EMT+	0	0
834	cg04972348	---	---	Island	0.666995	0.000114433	EMT+	0	0
835	cg03850057	SPAG17	TSS200	Island	0.666995	0.000114433	EMT+	0	0
836	cg13160221	HR	TSS1500	Island	0.666995	0.000114433	EMT+	0	0
837	cg18565355	ESRP1	Body	N_Shore	0.666995	0.000114433	EMT+	1	0
838	cg17345994	CTNND1	Body	---	0.666995	0.000114433	EMT+	0	0
839	cg00230924	---	---	N_Shelf	0.666995	0.000114433	EMT+	0	0
840	cg04919263	CCDC64B	TSS1500	Island	0.666995	0.000114433	EMT+	0	0
841	cg06228599	GPR110	TSS200	---	0.666502	0.000116204	EMT+	0	0
842	cg05458052	GRHL2	TSS1500	N_Shore	0.666502	0.000116204	EMT+	1	0
843	cg17447877	OVOL1	TSS200	Island	0.666502	0.000116204	EMT+	0	1
844	cg22524514	CST6	1stExon	Island	0.666502	0.000116204	EMT+	1	0
845	cg11941546	CLDN7	TSS200	Island	0.666502	0.000116204	EMT+	1	0
846	cg13808979	PSORS1C1	5'UTR	---	0.66601	0.000118	EMT+	0	0
847	cg07392702	ESYT2	Body	N_Shore	0.66601	0.000118	EMT+	0	0
848	cg09276445	ITGBL1	Body	Island	0.66601	0.000118	EMT+	0	0
849	cg00944388	PRSS22	Body	Island	0.66601	0.000118	EMT+	1	0
850	cg01222133	CCDC64B	TSS1500	S_Shore	0.66601	0.000118	EMT+	0	0
851	cg05490983	CLDN7	Body	Island	0.66601	0.000118	EMT+	1	0
852	cg14170337	AGPAT4	5'UTR	---	0.665517	0.00011982	EMT+	0	0
853	cg13909214	ESRP1	Body	Island	0.665517	0.00011982	EMT+	1	0
854	cg02675173	STK3	Body	---	0.665517	0.00011982	EMT+	0	0
855	cg12519998	DIP2C	Body	N_Shelf	0.665517	0.00011982	EMT+	0	0
856	cg19700682	AGAP11	5'UTR	S_Shelf	0.665517	0.00011982	EMT+	0	1
857	cg02026449	MARVELD3	Body	Island	0.665517	0.00011982	EMT+	0	0
858	cg18363918	IGLON5	Body	N_Shore	0.665517	0.00011982	EMT+	0	0
859	cg14289985	ZNF471	TSS1500	Island	0.665517	0.00011982	EMT+	0	0
860	cg19244300	GNAI3	Body	---	0.665025	0.000121665	EMT+	0	1
861	cg18093866	DDR1	TSS1500;TSS200	N_Shore	0.665025	0.000121665	EMT+	1	0
862	cg00290758	GRK5	Body	---	0.665025	0.000121665	EMT+	0	0
863	cg00045902	PWWP2B	3'UTR;Body	S_Shelf	0.665025	0.000121665	EMT+	0	0
864	cg22221831	MGP	TSS1500	---	0.665025	0.000121665	EMT+	0	1
865	cg10918328	---	---	S_Shore	0.665025	0.000121665	EMT+	0	0
866	cg13856643	RAB17	TSS1500	---	0.664532	0.000123536	EMT+	1	0
867	cg20435896	RBM47	TSS1500	S_Shore	0.664532	0.000123536	EMT+	1	0
868	cg17691292	ESRP1	Body	Island	0.664532	0.000123536	EMT+	1	0
869	cg04883026	SPTBN2	Body	---	0.664532	0.000123536	EMT+	0	1
870	cg23849201	EFCAB4B	5'UTR	---	0.664532	0.000123536	EMT+	0	0
871	cg26751588	COX10	Body	N_Shore	0.664532	0.000123536	EMT+	0	0
872	cg03270204	DDR1	TSS1500	N_Shore	0.664039	0.000125431	EMT+	1	0
873	cg23916646	C6orf27	Body	---	0.664039	0.000125431	EMT+	0	0
874	cg06060835	CFB	1stExon;5'UTR	---	0.664039	0.000125431	EMT+	0	0
875	cg19235339	RNLS	1stExon	Island	0.664039	0.000125431	EMT+	0	0
876	cg08221781	RHOD	TSS1500	N_Shore	0.664039	0.000125431	EMT+	1	0
877	cg01857829	CDH1	Body	Island	0.664039	0.000125431	EMT+	1	0
878	cg06965803	PLEKHG5	Body	Island	0.663547	0.000127352	EMT+	0	0
879	cg27451581	KLHDC7A	TSS1500	N_Shelf	0.663547	0.000127352	EMT+	0	0
880	cg26133909	ZFYVE16	Body	---	0.663547	0.000127352	EMT+	0	0
881	cg22325294	RNF39	TSS1500	S_Shore	0.663547	0.000127352	EMT+	1	0
882	cg06371211	TCERG1L	Body	---	0.663547	0.000127352	EMT+	0	0
883	cg10367097	TSPAN11	TSS1500	Island	0.663547	0.000127352	EMT+	0	0
884	cg17826168	CRB3	TSS200	Island	0.663547	0.000127352	EMT+	0	0
885	cg22470309	RGL3	Body	Island	0.663547	0.000127352	EMT+	0	0
886	cg25621182	COL16A1	Body	---	0.663054	0.000129299	EMT+	0	0
887	cg10704177	INADL	5'UTR	S_Shore	0.663054	0.000129299	EMT+	1	0
888	cg20140201	C2orf54	TSS200	---	0.663054	0.000129299	EMT+	0	0
889	cg02874145	CLDN4	1stExon;3'UTR	S_Shore	0.663054	0.000129299	EMT+	1	1
890	cg15652212	TMEM139	TSS1500	N_Shelf	0.663054	0.000129299	EMT+	0	0
891	cg06572093	---	---	Island	0.663054	0.000129299	EMT+	0	0
892	cg19697512	PPCDC	Body	---	0.663054	0.000129299	EMT+	0	1
893	cg26696870	BAIAP2	Body	S_Shore	0.663054	0.000129299	EMT+	1	0
894	cg08498942	C6orf132	1stExon;5'UTR	Island	0.662562	0.000131272	EMT+	0	0
895	cg25965774	CTBP2	5'UTR	Island	0.662562	0.000131272	EMT+	0	0
896	cg08914797	KIRREL3	1stExon;5'UTR	S_Shore	0.662562	0.000131272	EMT+	0	0
897	cg26373351	ETV6	Body	---	0.662562	0.000131272	EMT+	0	1
898	cg04311473	---	---	---	0.662069	0.000133272	EMT+	0	0
899	cg17187521	NCOR2	5'UTR	Island	0.662069	0.000133272	EMT+	0	0
900	cg02713960	FBXL16	Body	S_Shore	0.662069	0.000133272	EMT+	0	0
901	cg18612589	CLDN7	TSS200	Island	0.662069	0.000133272	EMT+	1	0
902	cg14102676	MAFB	1stExon	Island	0.662069	0.000133272	EMT+	0	0
903	cg10021668	DUSP23	Body	Island	0.661576	0.000135298	EMT+	0	0
904	cg08534147	PLXNB1	TSS1500	S_Shore	0.661576	0.000135298	EMT+	0	0
905	cg00475322	C7orf20	Body	Island	0.661576	0.000135298	EMT+	0	0
906	cg12833207	STEAP4	1stExon;5'UTR	---	0.661576	0.000135298	EMT+	0	0
907	cg06780363	ESRP1	1stExon;5'UTR	N_Shore	0.661576	0.000135298	EMT+	1	0
908	cg12813394	---	---	Island	0.661576	0.000135298	EMT+	0	0
909	cg25512381	---	---	N_Shelf	0.661084	0.000137351	EMT+	0	1
910	cg25215230	---	---	N_Shelf	0.661084	0.000137351	EMT+	0	0
911	cg00564163	STEAP4	5'UTR	---	0.661084	0.000137351	EMT+	0	0
912	cg12093775	---	---	Island	0.661084	0.000137351	EMT+	0	0
913	cg17208427	CDH3	Body	Island	0.661084	0.000137351	EMT+	1	0
914	cg08703872	C2CD4D;LOC100132111	5'UTR;Body	Island	0.660591	0.000139432	EMT+	0	0
915	cg21474351	CCBP2	TSS200	---	0.660591	0.000139432	EMT+	0	1
916	cg21483415	MUC20	Body	N_Shelf	0.660591	0.000139432	EMT+	0	1
917	cg00162104	ADD1	Body	N_Shore	0.660591	0.000139432	EMT+	0	0
918	cg24992577	PCDHB1	1stExon	---	0.660591	0.000139432	EMT+	0	0
919	cg12856114	---	---	N_Shelf	0.660591	0.000139432	EMT+	0	0
920	cg19598514	ANO9	TSS200	---	0.660591	0.000139432	EMT+	0	0
921	cg14684709	CLYBL	3'UTR	Island	0.660591	0.000139432	EMT+	0	0
922	cg25748108	LPIN3	TSS1500	Island	0.660591	0.000139432	EMT+	0	0
923	cg18347642	KCNIP4	TSS1500	Island	0.660099	0.000141541	EMT+	0	0
924	cg23447996	SYK	5'UTR;Body	S_Shore	0.660099	0.000141541	EMT+	1	0
925	cg05686950	PRPF18	Body	---	0.660099	0.000141541	EMT+	0	0
926	cg19725343	IGLON5	Body	Island	0.660099	0.000141541	EMT+	0	0
927	cg09988116	C1orf210	5'UTR	---	0.659606	0.000143678	EMT+	0	0
928	cg20667825	PLEKHG6	5'UTR;TSS200	S_Shore	0.659606	0.000143678	EMT+	0	0
929	cg16444062	PRSS27	1stExon;5'UTR	Island	0.659606	0.000143678	EMT+	0	1
930	cg09490523	---	---	---	0.659606	0.000143678	EMT+	0	0
931	cg04245402	C19orf21	5'UTR	---	0.659606	0.000143678	EMT+	1	0
932	cg21486510	RNF144A	Body	N_Shore	0.659113	0.000145843	EMT+	0	0
933	cg06484146	VWDE	TSS200	S_Shore	0.659113	0.000145843	EMT+	0	0
934	cg16450097	---	---	---	0.659113	0.000145843	EMT+	0	0
935	cg03023152	GRHL2	Body	Island	0.659113	0.000145843	EMT+	1	0
936	cg22991506	C14orf182	Body	N_Shore	0.659113	0.000145843	EMT+	0	1
937	cg16408593	VTCN1	TSS200	---	0.658621	0.000148037	EMT+	1	0
938	cg16908123	---	---	---	0.658621	0.000148037	EMT+	0	1
939	cg24542821	---	---	S_Shore	0.658621	0.000148037	EMT+	0	0
940	cg15393925	PLEKHA8	Body	---	0.658621	0.000148037	EMT+	0	0
941	cg08387014	---	---	S_Shore	0.658621	0.000148037	EMT+	0	0
942	cg11655490	ETV6	Body	---	0.658621	0.000148037	EMT+	0	0
943	cg15298719	CLDN7	1stExon	Island	0.658621	0.000148037	EMT+	1	0
944	cg12301823	KIAA1522	Body	S_Shore	0.658128	0.000150259	EMT+	0	0
945	cg23169762	C6orf145	Body	N_Shore	0.658128	0.000150259	EMT+	0	0
946	cg13569651	IRF5	TSS1500;TSS200	Island	0.658128	0.000150259	EMT+	0	0
947	cg20342184	GRHL2	TSS1500	N_Shore	0.658128	0.000150259	EMT+	1	0
948	cg07233700	SMPDL3B	1stExon	---	0.657635	0.000152511	EMT+	0	0
949	cg17985311	FOXJ3	TSS1500	S_Shore	0.657635	0.000152511	EMT+	0	0
950	cg01988285	SEMA3B	5'UTR	---	0.657635	0.000152511	EMT+	0	0
951	cg07880384	C2;CFB	3'UTR;TSS1500	---	0.657635	0.000152511	EMT+	0	0
952	cg10633906	TMEM184A	5'UTR	---	0.657635	0.000152511	EMT+	0	0
953	cg05395156	CAMK2G	Body	N_Shore	0.657635	0.000152511	EMT+	0	0
954	cg23176632	SLC6A13	TSS200	---	0.657635	0.000152511	EMT+	0	0
955	cg17223866	ERI3	Body	---	0.657143	0.000154793	EMT+	0	1
956	cg04863005	TACSTD2	TSS200	Island	0.657143	0.000154793	EMT+	1	1
957	cg25241038	PROM2	1stExon	---	0.657143	0.000154793	EMT+	0	1
958	cg00411097	TMEM184A	1stExon;5'UTR	---	0.657143	0.000154793	EMT+	0	0
959	cg23818621	CSMD1	Body	Island	0.657143	0.000154793	EMT+	0	0
960	cg10198568	FRMD4A	Body	---	0.657143	0.000154793	EMT+	0	1
961	cg09864345	PLEKHG5	Body	Island	0.65665	0.000157105	EMT+	0	0
962	cg26034919	KRTCAP3	Body	S_Shore	0.65665	0.000157105	EMT+	0	0
963	cg17787108	CLDN4	1stExon	Island	0.65665	0.000157105	EMT+	1	0
964	cg22892860	NRXN3	1stExon;5'UTR;Body	S_Shore	0.65665	0.000157105	EMT+	0	0
965	cg02879081	DYNC1H1	Body	---	0.65665	0.000157105	EMT+	0	0
966	cg25957124	DNAH3;TMEM159	5'UTR;TSS1500	S_Shore	0.65665	0.000157105	EMT+	0	1
967	cg08284496	GRB7	TSS1500;TSS200	---	0.65665	0.000157105	EMT+	1	0
968	cg02247863	---	---	N_Shore	0.65665	0.000157105	EMT+	0	0
969	cg18143701	TBL1XR1	5'UTR	---	0.656158	0.000159447	EMT+	0	0
970	cg24247132	---	---	---	0.656158	0.000159447	EMT+	0	1
971	cg02787120	IMMP2L	5'UTR	N_Shore	0.656158	0.000159447	EMT+	0	1
972	cg20183802	PIP4K2C	Body	S_Shore	0.656158	0.000159447	EMT+	1	0
973	cg12187394	---	---	S_Shore	0.656158	0.000159447	EMT+	0	0
974	cg16562724	ESRP2	TSS1500	Island	0.656158	0.000159447	EMT+	1	0
975	cg10037005	CD37	TSS200	N_Shelf	0.656158	0.000159447	EMT+	0	0
976	cg17304496	QPCT	Body	Island	0.655665	0.00016182	EMT+	0	0
977	cg12118013	---	---	Island	0.655665	0.00016182	EMT+	0	0
978	cg05667107	---	---	S_Shelf	0.655665	0.00016182	EMT+	0	0
979	cg25023684	---	---	---	0.655665	0.00016182	EMT+	0	1
980	cg03453469	---	---	N_Shore	0.655665	0.00016182	EMT+	0	1
981	cg12508078	MYO18A	5'UTR	N_Shore	0.655665	0.00016182	EMT+	0	0
982	cg26625897	---	---	---	0.655665	0.00016182	EMT+	0	0
983	cg03230858	C19orf21	TSS200	S_Shelf	0.655665	0.00016182	EMT+	1	0
984	cg06154311	C20orf151	TSS200	---	0.655665	0.00016182	EMT+	0	1
985	cg07207220	LRAT	TSS1500	Island	0.655172	0.000164224	EMT+	0	0
986	cg20607287	VWDE	TSS200	S_Shore	0.655172	0.000164224	EMT+	0	0
987	cg10163377	LOC100270710	TSS1500	S_Shelf	0.655172	0.000164224	EMT+	0	0
988	cg21090298	MCF2L	TSS200	N_Shore	0.655172	0.000164224	EMT+	0	0
989	cg09898695	SPINT1	TSS1500	Island	0.655172	0.000164224	EMT+	1	0
990	cg04013733	PPP2R3A	Body	---	0.65468	0.000166659	EMT+	0	0
991	cg11228052	ASCL1	TSS1500	Island	0.65468	0.000166659	EMT+	0	0
992	cg24149590	---	---	---	0.65468	0.000166659	EMT+	0	0
993	cg07897871	ELF3	1stExon;5'UTR	---	0.654187	0.000169126	EMT+	1	0
994	cg16761534	---	---	---	0.654187	0.000169126	EMT+	0	0
995	cg22676516	PTPRN2	Body	---	0.654187	0.000169126	EMT+	0	0
996	cg20918219	SCARA3	Body	S_Shelf	0.654187	0.000169126	EMT+	0	0
997	cg11397370	GRHL2	TSS200	Island	0.654187	0.000169126	EMT+	1	1
998	cg13864868	SUSD3	TSS200	Island	0.654187	0.000169126	EMT+	0	0
999	cg18247124	ASAM	3'UTR	---	0.654187	0.000169126	EMT+	0	1
1000	cg01428378	CCDC62	Body	---	0.654187	0.000169126	EMT+	0	0
1001	cg02527372	MT1F	Body	S_Shore	0.654187	0.000169126	EMT+	0	0
1002	cg03186999	CLDN7	1stExon;5'UTR	Island	0.654187	0.000169126	EMT+	1	0
1003	cg02234314	ZNF628	TSS1500	N_Shore	0.654187	0.000169126	EMT+	0	0
1004	cg04489012	C2CD4D;LOC100132111	1stExon;5'UTR;Body	S_Shore	0.653695	0.000171625	EMT+	0	0
1005	cg19918230	WNT10A	1stExon;5'UTR	Island	0.653695	0.000171625	EMT+	0	0
1006	cg23291534	KCNV1	TSS1500	Island	0.653695	0.000171625	EMT+	0	0
1007	cg14059257	KRT7	Body	S_Shore	0.653695	0.000171625	EMT+	1	0
1008	cg09934892	CLUAP1	Body;TSS1500	---	0.653695	0.000171625	EMT+	0	0
1009	cg15797834	STAP2	TSS200	---	0.653695	0.000171625	EMT+	0	1
1010	cg08148553	AP1M2	TSS200	Island	0.653695	0.000171625	EMT+	0	0
1011	cg08460875	EDN2	TSS200	---	0.653202	0.000174156	EMT+	0	0
1012	cg17243654	CELSR2	Body	---	0.653202	0.000174156	EMT+	0	0
1013	cg22956060	SRGAP3	Body	---	0.653202	0.000174156	EMT+	0	0
1014	cg04481779	IL20RA	1stExon;5'UTR	Island	0.653202	0.000174156	EMT+	0	0
1015	cg18046394	WIPF3	Body	Island	0.653202	0.000174156	EMT+	0	0
1016	cg25446361	HTRA1	TSS1500	Island	0.653202	0.000174156	EMT+	0	0
1017	cg05091570	NAV1	Body	Island	0.652709	0.000176721	EMT+	0	0
1018	cg21553145	C8ORFK29	Body	Island	0.652709	0.000176721	EMT+	0	0
1019	cg05882699	CTBP2	5'UTR	Island	0.652709	0.000176721	EMT+	0	0
1020	cg12757570	NRGN	3'UTR	Island	0.652709	0.000176721	EMT+	0	0
1021	cg00848945	CACNA1C	3'UTR	Island	0.652709	0.000176721	EMT+	0	0
1022	cg22435313	PRKCA	Body	---	0.652709	0.000176721	EMT+	0	0
1023	cg22780475	CBLC	1stExon	S_Shore	0.652709	0.000176721	EMT+	1	0
1024	cg02589672	TEF	TSS1500	---	0.652709	0.000176721	EMT+	0	0
1025	cg20485607	---	---	---	0.652217	0.000179318	EMT+	0	1
1026	cg03317045	KIAA0040	5'UTR	N_Shore	0.652217	0.000179318	EMT+	1	0
1027	cg23026543	AUTS2	Body	---	0.652217	0.000179318	EMT+	0	0
1028	cg26137121	C8ORFK29	TSS200	S_Shore	0.652217	0.000179318	EMT+	0	0
1029	cg14616234	---	---	S_Shore	0.652217	0.000179318	EMT+	0	1
1030	cg15452319	ITGB1BP3	Body	N_Shore	0.652217	0.000179318	EMT+	0	0
1031	cg23342234	CAPS	1stExon;5'UTR	N_Shore	0.652217	0.000179318	EMT+	0	0
1032	cg01994290	PLEKHG3	TSS1500	N_Shore	0.651724	0.000181949	EMT+	0	0
1033	cg06601071	---	---	N_Shelf	0.651724	0.000181949	EMT+	0	1
1034	cg05730038	MFSD6L	TSS200	Island	0.651724	0.000181949	EMT+	0	0
1035	cg23023466	KCNK1	Body	S_Shore	0.651232	0.000184614	EMT+	1	0
1036	cg06892912	RNF39	TSS1500	S_Shore	0.651232	0.000184614	EMT+	1	0
1037	cg03813899	CTNND1	5'UTR	---	0.651232	0.000184614	EMT+	0	0
1038	cg18761450	FGF14	Body	Island	0.651232	0.000184614	EMT+	0	0
1039	cg01335087	COMT	1stExon;5'UTR;Body	---	0.651232	0.000184614	EMT+	0	1
1040	cg11248166	TNNI3K	Body	---	0.650739	0.000187313	EMT+	0	0
1041	cg21783847	CREG1	Body	N_Shore	0.650739	0.000187313	EMT+	0	0
1042	cg17543218	SHROOM3	Body	S_Shore	0.650739	0.000187313	EMT+	0	0
1043	cg04561389	FGF14	Body	Island	0.650739	0.000187313	EMT+	0	0
1044	cg08191073	TSHZ2	Body	---	0.650739	0.000187313	EMT+	0	0
1045	cg08298757	FAM83F	TSS1500	Island	0.650739	0.000187313	EMT+	0	0
1046	cg01824919	---	---	S_Shore	0.650246	0.000190046	EMT+	0	0
1047	cg14338513	---	---	---	0.650246	0.000190046	EMT+	0	0
1048	cg01764020	TRPC4	TSS200	Island	0.650246	0.000190046	EMT+	0	0
1049	cg10909152	SIVA1	TSS1500	Island	0.650246	0.000190046	EMT+	0	0
1050	cg10655021	---	---	Island	0.650246	0.000190046	EMT+	0	0
1051	cg21862529	EDN2	Body	---	0.649754	0.000192815	EMT+	0	0
1052	cg01808739	FNBP1L	TSS1500	N_Shore	0.649754	0.000192815	EMT+	0	0
1053	cg00125601	---	---	---	0.649754	0.000192815	EMT+	0	0
1054	cg05719902	SVOPL	5'UTR;Body	N_Shore	0.649754	0.000192815	EMT+	0	1
1055	cg07844518	---	---	---	0.649754	0.000192815	EMT+	0	1
1056	cg01654627	AP1M2	Body	N_Shore	0.649754	0.000192815	EMT+	0	0
1057	cg13348905	SLC44A2	Body;TSS1500	N_Shore	0.649754	0.000192815	EMT+	0	0
1058	cg06634552	---	---	N_Shore	0.649261	0.000195619	EMT+	0	1
1059	cg25639415	GRHL2	TSS200	Island	0.649261	0.000195619	EMT+	1	1
1060	cg20253468	---	---	Island	0.649261	0.000195619	EMT+	0	0
1061	cg27052073	NKPD1	3'UTR	N_Shore	0.649261	0.000195619	EMT+	0	0
1062	cg08447324	SHANK1	Body	Island	0.649261	0.000195619	EMT+	0	0
1063	cg25138553	HSPG2	Body	---	0.648768	0.000198459	EMT+	0	0
1064	cg13553204	CNKSR1	Body	---	0.648768	0.000198459	EMT+	1	0
1065	cg15896939	RAB25	TSS200	---	0.648768	0.000198459	EMT+	1	1
1066	cg15026998	LY75	TSS1500	S_Shore	0.648768	0.000198459	EMT+	1	0
1067	cg06902609	ADAP1	Body	Island	0.648768	0.000198459	EMT+	1	0
1068	cg27527630	WIPF3	Body	N_Shore	0.648768	0.000198459	EMT+	0	0
1069	cg02950892	ANKRD2	TSS1500	S_Shore	0.648768	0.000198459	EMT+	0	1
1070	cg06320570	CAPN3	Body;TSS1500	---	0.648768	0.000198459	EMT+	0	0
1071	cg00971747	C1orf106	5'UTR;Body	S_Shelf	0.648276	0.000201335	EMT+	1	0
1072	cg25192855	IRF6	5'UTR	N_Shore	0.648276	0.000201335	EMT+	1	0
1073	cg25671484	GNMT	TSS1500	N_Shore	0.648276	0.000201335	EMT+	0	0
1074	cg03109701	C12orf49;RNFT2	Body;TSS1500	N_Shore	0.648276	0.000201335	EMT+	0	0
1075	cg01617018	GDPD3	3'UTR	---	0.648276	0.000201335	EMT+	0	1
1076	cg06657240	---	---	S_Shelf	0.648276	0.000201335	EMT+	0	0
1077	cg21473814	CRTC1	Body	Island	0.648276	0.000201335	EMT+	0	0
1078	cg03999872	STMN3	Body	Island	0.648276	0.000201335	EMT+	0	0
1079	cg01313363	PLXNB1	TSS1500	S_Shore	0.647783	0.000204247	EMT+	0	0
1080	cg02939918	HEBP2	Body	Island	0.647783	0.000204247	EMT+	0	0
1081	cg08614082	---	---	---	0.647783	0.000204247	EMT+	0	0
1082	cg15532667	CRIP2	TSS1500	N_Shore	0.647783	0.000204247	EMT+	0	0
1083	cg09723341	PPL	Body	N_Shore	0.647783	0.000204247	EMT+	1	0
1084	cg02540477	SMOC2	1stExon;5'UTR	Island	0.647291	0.000207197	EMT+	0	0
1085	cg19624318	---	---	Island	0.647291	0.000207197	EMT+	0	0
1086	cg04467639	COPB1	Body	---	0.647291	0.000207197	EMT+	0	0
1087	cg27320207	NOTCH3	Body	Island	0.647291	0.000207197	EMT+	0	1
1088	cg23289456	C20orf54	TSS1500	---	0.647291	0.000207197	EMT+	0	0
1089	cg15485859	C1orf116	TSS1500	---	0.646798	0.000210184	EMT+	1	1
1090	cg12613618	MARK2	1stExon;5'UTR;Body	---	0.646798	0.000210184	EMT+	0	0
1091	cg06907930	GAS8;LOC100130015	3'UTR;Body	---	0.646798	0.000210184	EMT+	0	0
1092	cg20351189	SEZ6L	Body	---	0.646798	0.000210184	EMT+	0	0
1093	cg09178385	GJB3	TSS1500;TSS200	N_Shore	0.646305	0.000213209	EMT+	1	0
1094	cg24411043	TSTD1	Body	N_Shore	0.646305	0.000213209	EMT+	0	1
1095	cg11635304	ZFP62	TSS1500	Island	0.646305	0.000213209	EMT+	0	0
1096	cg01372898	PSORS1C1	5'UTR	---	0.646305	0.000213209	EMT+	0	0
1097	cg24627621	C6orf132	Body	N_Shore	0.646305	0.000213209	EMT+	0	0
1098	cg15125438	TPCN1	Body	---	0.646305	0.000213209	EMT+	0	1
1099	cg05646575	SFRS8	Body	S_Shelf	0.646305	0.000213209	EMT+	0	1
1100	cg01700683	RAB8B	Body	---	0.646305	0.000213209	EMT+	0	0
1101	cg08873673	FUT2	TSS200	N_Shore	0.646305	0.000213209	EMT+	0	0
1102	cg01763884	PLXNB2	Body	Island	0.646305	0.000213209	EMT+	1	0
1103	cg15589354	TAF5L;URB2	5'UTR;TSS1500	N_Shore	0.645813	0.000216271	EMT+	0	0
1104	cg10159596	SPDEF	TSS200	---	0.645813	0.000216271	EMT+	0	0
1105	cg03611868	---	---	Island	0.645813	0.000216271	EMT+	0	0
1106	cg01835489	KRT8	TSS1500	S_Shore	0.645813	0.000216271	EMT+	1	0
1107	cg14747903	LSR	Body	Island	0.645813	0.000216271	EMT+	1	0
1108	cg13877915	ZNF132	TSS200	Island	0.645813	0.000216271	EMT+	0	0
1109	cg27401095	ZNF324	TSS1500	N_Shore	0.645813	0.000216271	EMT+	0	0
1110	cg01420491	HS1BP3	Body	---	0.64532	0.000219373	EMT+	0	0
1111	cg21926875	EPCAM	1stExon;5'UTR	N_Shore	0.64532	0.000219373	EMT+	1	0
1112	cg09046939	CD8A	Body	Island	0.64532	0.000219373	EMT+	0	0
1113	cg11258404	F2RL1	Body	Island	0.64532	0.000219373	EMT+	0	0
1114	cg13922021	F2RL1	Body	Island	0.64532	0.000219373	EMT+	0	0
1115	cg16694634	---	---	Island	0.64532	0.000219373	EMT+	0	0
1116	cg24848787	LIPC	Body	---	0.64532	0.000219373	EMT+	0	0
1117	cg07967677	TSTD1	TSS1500	S_Shore	0.644828	0.000222513	EMT+	0	0
1118	cg05178502	HSPA7	TSS200	Island	0.644828	0.000222513	EMT+	0	0
1119	cg06826449	PTPN14	Body	N_Shelf	0.644828	0.000222513	EMT+	0	0
1120	cg13464573	RNF144A	Body	N_Shore	0.644828	0.000222513	EMT+	0	0
1121	cg15545942	ASAP2	Body	---	0.644828	0.000222513	EMT+	0	0
1122	cg00025331	ZEB2	Body	Island	0.644828	0.000222513	EMT+	0	0
1123	cg04706597	GNMT	TSS1500	N_Shore	0.644828	0.000222513	EMT+	0	0
1124	cg24828864	FGFR1	Body	---	0.644828	0.000222513	EMT+	1	0
1125	cg18952026	CACNA2D4;LRTM2	Body	---	0.644828	0.000222513	EMT+	0	1
1126	cg11408784	CLDN7	TSS1500	S_Shore	0.644828	0.000222513	EMT+	1	0
1127	cg23601416	COMT	5'UTR;TSS200	---	0.644828	0.000222513	EMT+	0	1
1128	cg04733744	C2orf54	1stExon;5'UTR	---	0.644335	0.000225693	EMT+	0	0
1129	cg26086358	---	---	---	0.644335	0.000225693	EMT+	0	0
1130	cg10868445	---	---	---	0.644335	0.000225693	EMT+	0	0
1131	cg19997384	ANK1	Body	N_Shore	0.644335	0.000225693	EMT+	0	0
1132	cg12163532	---	---	---	0.644335	0.000225693	EMT+	0	0
1133	cg14019746	---	---	S_Shore	0.644335	0.000225693	EMT+	0	1
1134	cg11698119	KRT18	Body	S_Shore	0.644335	0.000225693	EMT+	1	0
1135	cg08534055	C16orf72	Body	S_Shelf	0.644335	0.000225693	EMT+	0	1
1136	cg00249032	SDC4	Body	N_Shore	0.644335	0.000225693	EMT+	1	0
1137	cg26347089	VWA3B	Body	---	0.643842	0.000228913	EMT+	0	0
1138	cg09010372	MAEA	Body	S_Shore	0.643842	0.000228913	EMT+	0	0
1139	cg26337998	PCDHGA1;PCDHGA2;PCDHGA3;PCDHGA4;PCDHGA5;PCDHGB1;PCDHGB2;PCDHGB3	Body;TSS200	N_Shore	0.643842	0.000228913	EMT+	0	0
1140	cg02645852	---	---	---	0.643842	0.000228913	EMT+	0	0
1141	cg09411682	RASSF8	5'UTR	---	0.643842	0.000228913	EMT+	0	0
1142	cg05249988	ZNF132	TSS200	Island	0.643842	0.000228913	EMT+	0	0
1143	cg00282244	CLDN15	Body	Island	0.64335	0.000232173	EMT+	0	0
1144	cg16336436	TTLL5	Body	---	0.64335	0.000232173	EMT+	0	0
1145	cg11291745	MYO5C	Body	Island	0.64335	0.000232173	EMT+	1	0
1146	cg02072492	---	---	N_Shelf	0.642857	0.000235473	EMT+	0	1
1147	cg25462751	SIL1	5'UTR	---	0.642857	0.000235473	EMT+	0	0
1148	cg00938929	ZNF204P	Body	Island	0.642857	0.000235473	EMT+	0	0
1149	cg15899738	CARD11	5'UTR	---	0.642857	0.000235473	EMT+	0	0
1150	cg18165065	---	---	---	0.642365	0.000238815	EMT+	0	1
1151	cg10204807	SLC35F3	Body	S_Shore	0.642365	0.000238815	EMT+	0	0
1152	cg20780880	EEF1E1	TSS1500	S_Shore	0.642365	0.000238815	EMT+	0	0
1153	cg21477985	IL23A	TSS1500	---	0.642365	0.000238815	EMT+	0	0
1154	cg06927775	ATP6V0A1	TSS1500	N_Shore	0.642365	0.000238815	EMT+	0	1
1155	cg14333454	SFN	TSS1500	N_Shore	0.641872	0.000242199	EMT+	1	0
1156	cg16574155	C1orf172	TSS1500	S_Shore	0.641872	0.000242199	EMT+	0	0
1157	cg24685134	TTC22	TSS1500	S_Shore	0.641872	0.000242199	EMT+	0	0
1158	cg26035366	LRRC3B	1stExon;5'UTR	Island	0.641872	0.000242199	EMT+	0	0
1159	cg01005211	---	---	---	0.641872	0.000242199	EMT+	0	0
1160	cg17369196	HLA-DOB	Body	---	0.641872	0.000242199	EMT+	0	1
1161	cg04779752	CLDN4	1stExon;5'UTR	Island	0.641872	0.000242199	EMT+	1	1
1162	cg21839449	PTPRN2	Body	N_Shore	0.641872	0.000242199	EMT+	0	0
1163	cg04784101	RHOD	1stExon	Island	0.641872	0.000242199	EMT+	1	0
1164	cg19850406	C12orf49;RNFT2	Body;TSS1500	N_Shore	0.641872	0.000242199	EMT+	0	0
1165	cg26515460	RSPO4	TSS1500	S_Shore	0.641872	0.000242199	EMT+	0	0
1166	cg10024100	TRIT1	TSS1500	S_Shore	0.641379	0.000245624	EMT+	0	0
1167	cg05087455	RNF144A	Body	N_Shore	0.641379	0.000245624	EMT+	0	0
1168	cg10156366	---	---	Island	0.641379	0.000245624	EMT+	0	0
1169	cg12653796	CD8A	Body	Island	0.641379	0.000245624	EMT+	0	0
1170	cg01577187	NCK2	5'UTR	S_Shore	0.641379	0.000245624	EMT+	0	0
1171	cg15661332	RNLS	Body	Island	0.641379	0.000245624	EMT+	0	0
1172	cg06981182	RNLS	TSS200	Island	0.641379	0.000245624	EMT+	0	0
1173	cg14398957	PRC1	Body	N_Shore	0.641379	0.000245624	EMT+	0	0
1174	cg03726236	RABEP2	Body	N_Shore	0.641379	0.000245624	EMT+	0	1
1175	cg05790038	TRPV3	1stExon;5'UTR	---	0.641379	0.000245624	EMT+	0	0
1176	cg24835159	RNF43	1stExon;5'UTR	---	0.641379	0.000245624	EMT+	0	0
1177	cg00455327	CABLES1	TSS1500	N_Shore	0.641379	0.000245624	EMT+	0	0
1178	cg02965157	TRIT1	TSS1500	S_Shore	0.640887	0.000249092	EMT+	0	0
1179	cg16473511	STAT4	1stExon;5'UTR	---	0.640887	0.000249092	EMT+	0	0
1180	cg03668982	UBE2E1	Body	S_Shore	0.640887	0.000249092	EMT+	0	0
1181	cg13587665	---	---	S_Shelf	0.640887	0.000249092	EMT+	0	1
1182	cg12308216	DDR1	5'UTR	S_Shore	0.640887	0.000249092	EMT+	1	0
1183	cg14289863	SMC5	TSS1500	N_Shore	0.640887	0.000249092	EMT+	0	0
1184	cg17385497	MED16	Body	N_Shore	0.640887	0.000249092	EMT+	0	1
1185	cg17213402	---	---	Island	0.640394	0.000252602	EMT+	0	0
1186	cg13258774	ASAP2	Body	N_Shelf	0.640394	0.000252602	EMT+	0	0
1187	cg05611648	KLHL30	Body	S_Shore	0.640394	0.000252602	EMT+	0	0
1188	cg05087842	C8orf47	TSS200	N_Shore	0.640394	0.000252602	EMT+	0	0
1189	cg06118999	RNLS	TSS200	Island	0.640394	0.000252602	EMT+	0	0
1190	cg06018296	NEK3	3'UTR;Body	S_Shelf	0.640394	0.000252602	EMT+	1	0
1191	cg03079366	---	---	Island	0.640394	0.000252602	EMT+	0	0
1192	cg12233379	C2CD4D;LOC100132111	5'UTR;Body	Island	0.639901	0.000256156	EMT+	0	0
1193	cg07175301	IGSF9	TSS1500	S_Shore	0.639901	0.000256156	EMT+	0	1
1194	cg18720506	ZNF827	Body	---	0.639901	0.000256156	EMT+	0	1
1195	cg13695585	DDR1	5'UTR	S_Shore	0.639901	0.000256156	EMT+	1	0
1196	cg08336300	SESN1	Body	S_Shore	0.639901	0.000256156	EMT+	0	0
1197	cg26239391	PIK3R5	TSS1500	Island	0.639901	0.000256156	EMT+	0	0
1198	cg23642130	ZNF536	5'UTR	Island	0.639901	0.000256156	EMT+	0	0
1199	cg26346108	---	---	N_Shore	0.639901	0.000256156	EMT+	0	0
1200	cg21475076	---	---	Island	0.639409	0.000259754	EMT+	0	0
1201	cg22693055	SOBP	Body	---	0.639409	0.000259754	EMT+	1	0
1202	cg25449441	PTPRN2	Body	N_Shelf	0.639409	0.000259754	EMT+	0	0
1203	cg08751508	PWWP2B	3'UTR;Body	S_Shelf	0.639409	0.000259754	EMT+	0	1
1204	cg14436862	CNTN1	TSS200	N_Shore	0.639409	0.000259754	EMT+	0	0
1205	cg10851251	---	---	N_Shore	0.639409	0.000259754	EMT+	0	1
1206	cg11462865	KRT19	1stExon	Island	0.639409	0.000259754	EMT+	1	0
1207	cg14771877	C17orf99	TSS1500	S_Shelf	0.639409	0.000259754	EMT+	0	0
1208	cg23820945	GRHL3	1stExon;5'UTR	N_Shelf	0.638916	0.000263396	EMT+	0	0
1209	cg07528209	---	---	---	0.638916	0.000263396	EMT+	0	0
1210	cg22531018	TMEM139	TSS1500	N_Shelf	0.638916	0.000263396	EMT+	0	0
1211	cg03780851	GRHL2	TSS200	Island	0.638916	0.000263396	EMT+	1	1
1212	cg21105787	SPOCK2	Body	Island	0.638916	0.000263396	EMT+	0	0
1213	cg24339470	SARM1	Body	S_Shore	0.638916	0.000263396	EMT+	0	0
1214	cg07504984	PHLDB3	TSS200	S_Shore	0.638916	0.000263396	EMT+	0	1
1215	cg21778193	---	---	Island	0.638424	0.000267083	EMT+	0	0
1216	cg00483992	---	---	N_Shore	0.638424	0.000267083	EMT+	0	0
1217	cg25314315	RHBDL2	1stExon;5'UTR	---	0.638424	0.000267083	EMT+	0	1
1218	cg01319323	SH3GLB2	Body	N_Shore	0.638424	0.000267083	EMT+	0	1
1219	cg20152304	FRMD4A	Body	---	0.638424	0.000267083	EMT+	0	0
1220	cg19236679	GFRA1	5'UTR;TSS1500	Island	0.638424	0.000267083	EMT+	0	0
1221	cg19336191	RDX	Body	---	0.638424	0.000267083	EMT+	0	0
1222	cg03231860	RICS	1stExon;5'UTR;Body	---	0.638424	0.000267083	EMT+	0	1
1223	cg08183407	---	---	Island	0.638424	0.000267083	EMT+	0	1
1224	cg09091752	DNAJC17	Body	---	0.638424	0.000267083	EMT+	0	0
1225	cg03496533	PRR15L	TSS200	---	0.638424	0.000267083	EMT+	1	0
1226	cg06315439	---	---	---	0.638424	0.000267083	EMT+	0	0
1227	cg23913400	ITGB4	1stExon;5'UTR	Island	0.638424	0.000267083	EMT+	1	0
1228	cg22258863	TMEM191A	Body	Island	0.638424	0.000267083	EMT+	0	0
1229	cg18267381	ZNF385D	1stExon;5'UTR	---	0.637931	0.000270815	EMT+	0	0
1230	cg11387340	RPS6KA2	Body	---	0.637931	0.000270815	EMT+	0	1
1231	cg20051292	RGS22	TSS200	Island	0.637931	0.000270815	EMT+	0	0
1232	cg00218406	HCP5	3'UTR	---	0.637438	0.000274593	EMT+	0	0
1233	cg12924654	SVOPL	5'UTR;Body	N_Shore	0.637438	0.000274593	EMT+	0	0
1234	cg00797152	CALML5	TSS200	S_Shore	0.637438	0.000274593	EMT+	0	0
1235	cg15748737	---	---	---	0.637438	0.000274593	EMT+	0	0
1236	cg18185189	MIR141	TSS200	---	0.637438	0.000274593	EMT+	0	0
1237	cg20707780	ACVRL1	TSS200	Island	0.637438	0.000274593	EMT+	0	0
1238	cg14270590	---	---	N_Shore	0.637438	0.000274593	EMT+	0	0
1239	cg12616277	ESYT3	1stExon	Island	0.636946	0.000278417	EMT+	0	0
1240	cg18116154	NMNAT3	5'UTR	Island	0.636946	0.000278417	EMT+	0	0
1241	cg01875467	CSF1R	TSS200	---	0.636946	0.000278417	EMT+	0	0
1242	cg26975524	CLN8	5'UTR	S_Shore	0.636946	0.000278417	EMT+	0	0
1243	cg13868084	---	---	Island	0.636946	0.000278417	EMT+	0	0
1244	cg07825294	DAZAP1	Body	N_Shelf	0.636946	0.000278417	EMT+	0	0
1245	cg00682553	PLXNB2	Body	Island	0.636946	0.000278417	EMT+	1	1
1246	cg02493905	TUFT1	Body	---	0.636453	0.000282287	EMT+	0	0
1247	cg03765041	ESYT2	Body	N_Shore	0.636453	0.000282287	EMT+	0	0
1248	cg16748694	CTBP2	5'UTR	---	0.636453	0.000282287	EMT+	0	0
1249	cg15986841	ECHDC2	Body	Island	0.635961	0.000286205	EMT+	0	0
1250	cg11115235	---	---	Island	0.635961	0.000286205	EMT+	0	0
1251	cg24004532	KLHL31	Body	Island	0.635961	0.000286205	EMT+	0	0
1252	cg19879075	SPOCK2	Body	Island	0.635961	0.000286205	EMT+	0	0
1253	cg18644252	LOC144571	Body	S_Shore	0.635961	0.000286205	EMT+	0	1
1254	cg25936358	---	---	N_Shore	0.635961	0.000286205	EMT+	0	0
1255	cg02577881	FBXO34	5'UTR	S_Shore	0.635961	0.000286205	EMT+	0	0
1256	cg03349020	FBXL16	Body	Island	0.635961	0.000286205	EMT+	0	0
1257	cg14034852	CLDN7	Body	Island	0.635961	0.000286205	EMT+	1	0
1258	cg08102611	GAS7	Body	---	0.635961	0.000286205	EMT+	0	0
1259	cg01849198	SERINC2	TSS200	Island	0.635468	0.00029017	EMT+	0	0
1260	cg13149736	LYPD6B	TSS1500	N_Shore	0.635468	0.00029017	EMT+	0	0
1261	cg18004756	GRHL2	TSS200	Island	0.635468	0.00029017	EMT+	1	1
1262	cg16787065	OVOL1	TSS200	Island	0.635468	0.00029017	EMT+	0	1
1263	cg16455894	MPRIP	Body	---	0.635468	0.00029017	EMT+	0	0
1264	cg20437604	ANXA9	1stExon;5'UTR	---	0.634975	0.000294184	EMT+	1	1
1265	cg12866104	CAST	5'UTR;Body	S_Shelf	0.634975	0.000294184	EMT+	0	0
1266	cg10896586	GPR110	5'UTR	---	0.634975	0.000294184	EMT+	0	0
1267	cg03784375	PTPRN2	Body	S_Shelf	0.634975	0.000294184	EMT+	0	0
1268	cg17605814	CD82	TSS1500	N_Shore	0.634975	0.000294184	EMT+	0	0
1269	cg19326876	ATP10A	Body	Island	0.634975	0.000294184	EMT+	0	0
1270	cg17379666	CDC42EP4	5'UTR	N_Shelf	0.634975	0.000294184	EMT+	0	0
1271	cg13972460	C20orf46	TSS1500	Island	0.634975	0.000294184	EMT+	0	0
1272	cg21937395	---	---	Island	0.634483	0.000298245	EMT+	0	0
1273	cg25739875	TFAP2A	1stExon;5'UTR	Island	0.634483	0.000298245	EMT+	0	1
1274	cg22487322	IL20RA	TSS200	S_Shore	0.634483	0.000298245	EMT+	0	0
1275	cg00238283	PTPRN2	Body	N_Shore	0.634483	0.000298245	EMT+	0	0
1276	cg13246242	LOC100130274	Body	Island	0.634483	0.000298245	EMT+	0	0
1277	cg01097872	OVOL1	Body	---	0.634483	0.000298245	EMT+	0	0
1278	cg01188592	RSPO4	1stExon;5'UTR	Island	0.634483	0.000298245	EMT+	0	0
1279	cg00261665	NUDT16	Body	Island	0.63399	0.000302356	EMT+	0	0
1280	cg10090650	DCDC2;KAAG1	1stExon;5'UTR	Island	0.63399	0.000302356	EMT+	0	0
1281	cg09723161	LFNG	Body	Island	0.63399	0.000302356	EMT+	0	0
1282	cg15577272	PTPRN2	Body	---	0.63399	0.000302356	EMT+	0	0
1283	cg13022977	PLEKHG6	1stExon;5'UTR	S_Shore	0.63399	0.000302356	EMT+	0	0
1284	cg19003904	---	---	S_Shore	0.63399	0.000302356	EMT+	0	0
1285	cg01312665	---	---	Island	0.63399	0.000302356	EMT+	0	0
1286	cg24376266	FAM3B	TSS200	N_Shore	0.63399	0.000302356	EMT+	0	0
1287	cg20775254	PROM2	Body	---	0.633498	0.000306517	EMT+	0	1
1288	cg16165903	OSBPL10;ZNF860	1stExon;5'UTR;TSS200	Island	0.633498	0.000306517	EMT+	0	0
1289	cg20768638	TRANK1	Body	---	0.633498	0.000306517	EMT+	0	0
1290	cg12260798	HIST1H4F	TSS200	N_Shore	0.633498	0.000306517	EMT+	0	0
1291	cg02571201	TERF1	TSS1500	N_Shore	0.633498	0.000306517	EMT+	0	0
1292	cg09812406	STX2	Body	S_Shore	0.633498	0.000306517	EMT+	1	0
1293	cg19819320	---	---	S_Shelf	0.633498	0.000306517	EMT+	0	1
1294	cg04275947	PRSS8	Body	---	0.633498	0.000306517	EMT+	1	0
1295	cg25151688	DIS3L	TSS1500;TSS200	N_Shore	0.633005	0.000310728	EMT+	0	0
1296	cg09274113	FAHD1;HAGH	5'UTR;Body;TSS1500	N_Shore	0.633005	0.000310728	EMT+	0	0
1297	cg21807034	SERPINB5	1stExon;5'UTR	---	0.633005	0.000310728	EMT+	0	0
1298	cg24759919	STXBP2	Body	S_Shore	0.633005	0.000310728	EMT+	0	0
1299	cg20691140	---	---	Island	0.632512	0.000314989	EMT+	0	0
1300	cg02979520	PLXNB1	TSS1500;TSS200	S_Shore	0.632512	0.000314989	EMT+	0	0
1301	cg04389058	ARHGEF3	Body	---	0.632512	0.000314989	EMT+	0	1
1302	cg21368161	TMEM184A	TSS200	---	0.632512	0.000314989	EMT+	0	0
1303	cg07312654	ADCY8	TSS1500	Island	0.632512	0.000314989	EMT+	0	0
1304	cg27500027	---	---	N_Shore	0.632512	0.000314989	EMT+	0	0
1305	cg11974498	---	---	Island	0.632512	0.000314989	EMT+	0	0
1306	cg19313373	DDR2	Body	---	0.63202	0.000319302	EMT+	0	0
1307	cg04722722	PDE6B	Body	Island	0.63202	0.000319302	EMT+	0	0
1308	cg08103568	DAPP1	TSS1500	---	0.63202	0.000319302	EMT+	0	0
1309	cg11866674	---	---	S_Shore	0.63202	0.000319302	EMT+	0	0
1310	cg05389266	PTPRN2	Body	Island	0.63202	0.000319302	EMT+	0	0
1311	cg18410627	RALGPS1	5'UTR	Island	0.63202	0.000319302	EMT+	0	0
1312	cg15972243	RNLS	TSS1500	S_Shore	0.63202	0.000319302	EMT+	0	0
1313	cg05006942	NOB1	3'UTR	N_Shore	0.63202	0.000319302	EMT+	0	0
1314	cg01641371	SARM1	Body	Island	0.63202	0.000319302	EMT+	0	1
1315	cg26935570	DERA	Body	---	0.631527	0.000323666	EMT+	0	0
1316	cg05892030	---	---	---	0.631527	0.000323666	EMT+	0	0
1317	cg06787622	---	---	---	0.631527	0.000323666	EMT+	0	1
1318	cg16390380	TRPV3	1stExon;5'UTR	---	0.631527	0.000323666	EMT+	0	0
1319	cg20367961	EDN2	1stExon	---	0.631034	0.000328082	EMT+	0	0
1320	cg12542933	VAMP8	1stExon;5'UTR	---	0.631034	0.000328082	EMT+	1	0
1321	cg03994959	LIG4	1stExon;5'UTR	N_Shore	0.631034	0.000328082	EMT+	0	0
1322	cg20366832	LLGL2	TSS1500	N_Shore	0.631034	0.000328082	EMT+	1	0
1323	cg27346988	ITGB4	5'UTR;TSS1500	S_Shore	0.631034	0.000328082	EMT+	1	1
1324	cg10862848	GNMT	TSS1500	N_Shore	0.630542	0.000332551	EMT+	0	0
1325	cg17595323	C11orf90	TSS200	S_Shore	0.630542	0.000332551	EMT+	0	1
1326	cg20310894	HHIPL1	Body	Island	0.630542	0.000332551	EMT+	0	0
1327	cg02106180	CHTF18	Body	S_Shelf	0.630542	0.000332551	EMT+	0	1
1328	cg00461841	ATF7IP2	5'UTR	---	0.630542	0.000332551	EMT+	0	0
1329	cg16437021	ANKRD11	5'UTR	---	0.630542	0.000332551	EMT+	0	1
1330	cg25810857	SEPT9	Body	S_Shore	0.630542	0.000332551	EMT+	0	0
1331	cg09324359	BAIAP2	Body	---	0.630542	0.000332551	EMT+	1	0
1332	cg13110749	---	---	---	0.630049	0.000337074	EMT+	0	0
1333	cg13334990	ENO2	1stExon;5'UTR	Island	0.630049	0.000337074	EMT+	0	0
1334	cg05895403	PRSS36	3'UTR	N_Shelf	0.630049	0.000337074	EMT+	0	1
1335	cg21156912	TBCD	Body	---	0.630049	0.000337074	EMT+	0	1
1336	cg15829088	---	---	Island	0.629557	0.00034165	EMT+	0	0
1337	cg22234119	---	---	---	0.629557	0.00034165	EMT+	0	0
1338	cg00413089	---	---	Island	0.629557	0.00034165	EMT+	0	0
1339	cg07441122	---	---	S_Shore	0.629557	0.00034165	EMT+	0	0
1340	cg03120782	AKAP8	Body	N_Shore	0.629557	0.00034165	EMT+	0	0
1341	cg23561979	---	---	Island	0.629064	0.00034628	EMT+	0	0
1342	cg12056017	ANKRD44	Body	---	0.629064	0.00034628	EMT+	0	0
1343	cg19949241	ANK2	Body	---	0.629064	0.00034628	EMT+	1	0
1344	cg25064331	NT5C3	1stExon;5'UTR;Body	---	0.629064	0.00034628	EMT+	0	0
1345	cg03962217	LOC202781	Body	S_Shore	0.629064	0.00034628	EMT+	0	0
1346	cg12845520	C8orf47	TSS200	N_Shore	0.629064	0.00034628	EMT+	0	0
1347	cg02893604	PSMB11	1stExon;3'UTR	---	0.629064	0.00034628	EMT+	0	0
1348	cg11715228	CRB3	TSS1500	Island	0.629064	0.00034628	EMT+	0	0
1349	cg01057656	CBLC	1stExon;5'UTR	Island	0.629064	0.00034628	EMT+	1	0
1350	cg13061767	MIR135B	TSS1500	---	0.628571	0.000350966	EMT+	0	0
1351	cg11219400	TRANK1	Body	---	0.628571	0.000350966	EMT+	0	0
1352	cg25022355	POM121L2	TSS200	Island	0.628571	0.000350966	EMT+	0	0
1353	cg03997176	HLA-G	Body	Island	0.628571	0.000350966	EMT+	0	0
1354	cg16537676	DDR1	TSS1500	N_Shore	0.628571	0.000350966	EMT+	1	0
1355	cg12963560	MAP7	Body	N_Shore	0.628571	0.000350966	EMT+	1	0
1356	cg25135322	GSTP1	TSS1500	N_Shore	0.628571	0.000350966	EMT+	0	0
1357	cg24990494	EEF1DP3	Body	---	0.628571	0.000350966	EMT+	0	0
1358	cg01861131	LOC440335	Body	---	0.628571	0.000350966	EMT+	0	0
1359	cg10989261	CAMTA1	TSS1500	N_Shore	0.628079	0.000355707	EMT+	0	0
1360	cg18919017	DPYSL3	Body	---	0.628079	0.000355707	EMT+	0	1
1361	cg11722179	HLA-A	Body	Island	0.628079	0.000355707	EMT+	0	0
1362	cg27076223	RBM47	TSS1500	S_Shore	0.627586	0.000360504	EMT+	1	0
1363	cg07492757	TFAP2A	TSS1500	Island	0.627586	0.000360504	EMT+	0	0
1364	cg17376415	PTPRN2	Body	---	0.627586	0.000360504	EMT+	0	0
1365	cg08450080	PTPRN2	Body	S_Shore	0.627586	0.000360504	EMT+	0	0
1366	cg26833602	SUSD3	Body	S_Shore	0.627586	0.000360504	EMT+	0	0
1367	cg16338046	TRAF3	5'UTR	---	0.627586	0.000360504	EMT+	0	0
1368	cg04513006	ESRP2	TSS200	Island	0.627586	0.000360504	EMT+	1	0
1369	cg26289155	LLGL2	Body	---	0.627586	0.000360504	EMT+	1	0
1370	cg05384271	CRB3	TSS1500	Island	0.627586	0.000360504	EMT+	0	0
1371	cg01004382	STAT4	TSS200	---	0.627094	0.000365357	EMT+	0	0
1372	cg16154857	FRMD4B	Body	---	0.627094	0.000365357	EMT+	0	0
1373	cg07581883	---	---	N_Shore	0.627094	0.000365357	EMT+	0	0
1374	cg16942223	JAKMIP1	Body	---	0.627094	0.000365357	EMT+	0	0
1375	cg05267427	ZNF827	Body	---	0.627094	0.000365357	EMT+	0	0
1376	cg18586277	F2RL1	Body	S_Shore	0.627094	0.000365357	EMT+	0	0
1377	cg10280007	FGFR2	Body	---	0.627094	0.000365357	EMT+	0	0
1378	cg02936953	FAM24B;LOC399815	Body;TSS1500	S_Shore	0.627094	0.000365357	EMT+	0	0
1379	cg07199862	TALDO1	Body	---	0.627094	0.000365357	EMT+	0	0
1380	cg12122597	KCNA4	TSS1500	Island	0.627094	0.000365357	EMT+	0	0
1381	cg15008287	STARD10	5'UTR	Island	0.627094	0.000365357	EMT+	0	1
1382	cg18434848	KIRREL3	1stExon;5'UTR	S_Shore	0.627094	0.000365357	EMT+	0	0
1383	cg24768116	KRTCAP3	TSS200	Island	0.626601	0.000370268	EMT+	0	0
1384	cg20518572	---	---	---	0.626601	0.000370268	EMT+	0	0
1385	cg15374518	---	---	S_Shore	0.626601	0.000370268	EMT+	0	1
1386	cg03960595	PTPRN2	Body	S_Shelf	0.626601	0.000370268	EMT+	0	0
1387	cg03978658	---	---	---	0.626601	0.000370268	EMT+	0	1
1388	cg13762244	CAPN1	Body	Island	0.626601	0.000370268	EMT+	1	0
1389	cg06817269	GCNT3	5'UTR	---	0.626601	0.000370268	EMT+	0	0
1390	cg21640187	---	---	Island	0.626108	0.000375236	EMT+	0	0
1391	cg01195196	PRSS27	1stExon;5'UTR	Island	0.626108	0.000375236	EMT+	0	1
1392	cg19784428	NWD1	TSS200	---	0.626108	0.000375236	EMT+	0	0
1393	cg02747319	---	---	N_Shore	0.625616	0.000380263	EMT+	0	0
1394	cg02650080	C3orf21	Body	---	0.625616	0.000380263	EMT+	0	0
1395	cg13719287	BRPF3	5'UTR	S_Shore	0.625616	0.000380263	EMT+	0	0
1396	cg03490567	URGCP	5'UTR;Body	N_Shore	0.625616	0.000380263	EMT+	0	0
1397	cg04198210	CCDC33	TSS200	---	0.625616	0.000380263	EMT+	0	0
1398	cg26109145	BAIAP2	Body	S_Shore	0.625616	0.000380263	EMT+	1	0
1399	cg02493846	LOC100132111	TSS1500	N_Shore	0.625123	0.000385348	EMT+	0	0
1400	cg12552165	LAMC2	TSS200	---	0.625123	0.000385348	EMT+	1	0
1401	cg03477792	ANKRD56	TSS1500	Island	0.625123	0.000385348	EMT+	0	0
1402	cg26129545	CD74	1stExon;5'UTR;TSS200	---	0.625123	0.000385348	EMT+	0	0
1403	cg18997129	EPHA1	1stExon	---	0.625123	0.000385348	EMT+	1	1
1404	cg25188942	CSMD1	Body	---	0.625123	0.000385348	EMT+	0	0
1405	cg03401997	MIR203	TSS1500	Island	0.625123	0.000385348	EMT+	0	1
1406	cg03240511	---	---	---	0.625123	0.000385348	EMT+	0	1
1407	cg23836594	GRB7	1stExon;5'UTR;TSS1500	---	0.625123	0.000385348	EMT+	1	0
1408	cg13714749	FAM83F	1stExon	Island	0.625123	0.000385348	EMT+	0	0
1409	cg13921444	SORBS2	1stExon;5'UTR;TSS1500	---	0.624631	0.000390493	EMT+	0	0
1410	cg25664752	---	---	---	0.624631	0.000390493	EMT+	0	0
1411	cg08003732	ENO2	1stExon;5'UTR	Island	0.624631	0.000390493	EMT+	0	0
1412	cg13573245	CAPS	TSS1500	N_Shore	0.624631	0.000390493	EMT+	0	0
1413	cg12142445	ZNF813	1stExon;5'UTR	Island	0.624631	0.000390493	EMT+	0	0
1414	cg18539461	NAV1	Body	S_Shore	0.624138	0.000395698	EMT+	0	0
1415	cg25736663	SLC35F3	Body	S_Shore	0.624138	0.000395698	EMT+	0	0
1416	cg26298281	BTC	Body	Island	0.624138	0.000395698	EMT+	0	0
1417	cg07270851	CST6	TSS200	Island	0.624138	0.000395698	EMT+	1	0
1418	cg14329697	ZNF813	TSS200	Island	0.624138	0.000395698	EMT+	0	0
1419	cg13838969	PMEPA1	5'UTR;Body	Island	0.624138	0.000395698	EMT+	0	0
1420	cg25764166	MAEA	Body	---	0.623645	0.000400964	EMT+	0	0
1421	cg07503059	EPB41L4A;FLJ11235	Body;TSS1500	N_Shore	0.623645	0.000400964	EMT+	0	0
1422	cg26351229	ADCY8	TSS1500	Island	0.623645	0.000400964	EMT+	0	0
1423	cg00891645	---	---	---	0.623645	0.000400964	EMT+	0	0
1424	cg14473904	CHD2	Body	---	0.623645	0.000400964	EMT+	0	0
1425	cg02424123	GPR172B	1stExon;5'UTR	---	0.623645	0.000400964	EMT+	0	0
1426	cg23132469	TAS1R2	Body	Island	0.623153	0.000406291	EMT+	0	0
1427	cg20995928	---	---	---	0.623153	0.000406291	EMT+	0	1
1428	cg15930240	SLC27A3	Body	S_Shore	0.623153	0.000406291	EMT+	0	0
1429	cg16557111	PVRL4	TSS200	---	0.623153	0.000406291	EMT+	0	1
1430	cg24632247	---	---	Island	0.623153	0.000406291	EMT+	0	0
1431	cg23683501	PAQR8	3'UTR	S_Shore	0.623153	0.000406291	EMT+	0	0
1432	cg15891218	TMEM30B	1stExon;5'UTR	S_Shore	0.623153	0.000406291	EMT+	0	0
1433	cg03660502	CD19	Body	Island	0.623153	0.000406291	EMT+	0	0
1434	cg16086373	TMEM200C	1stExon	Island	0.623153	0.000406291	EMT+	0	0
1435	cg25376238	FXYD5	TSS1500;TSS200	Island	0.623153	0.000406291	EMT+	0	0
1436	cg22046408	LTBP4	Body;TSS1500	Island	0.623153	0.000406291	EMT+	0	0
1437	cg08151612	SULT2B1	1stExon;5'UTR	---	0.623153	0.000406291	EMT+	0	1
1438	cg24546446	LNX1	TSS1500	---	0.62266	0.00041168	EMT+	0	0
1439	cg24640415	GABBR1	Body	---	0.62266	0.00041168	EMT+	1	0
1440	cg05283646	---	---	Island	0.62266	0.00041168	EMT+	0	0
1441	cg08314660	PKP3	TSS200	N_Shore	0.62266	0.00041168	EMT+	1	1
1442	cg27510007	SPINT1	5'UTR;TSS200	Island	0.62266	0.00041168	EMT+	1	0
1443	cg08681685	---	---	Island	0.62266	0.00041168	EMT+	0	1
1444	cg09303236	TNS4	TSS200	---	0.62266	0.00041168	EMT+	0	0
1445	cg00358609	EPS8L1	TSS1500	---	0.62266	0.00041168	EMT+	1	0
1446	cg00397324	MX1	5'UTR	Island	0.62266	0.00041168	EMT+	0	0
1447	cg07961027	---	---	Island	0.622167	0.000417131	EMT+	0	0
1448	cg01177928	---	---	Island	0.622167	0.000417131	EMT+	0	0
1449	cg26081807	---	---	---	0.622167	0.000417131	EMT+	0	0
1450	cg10548708	ACAA1	Body	N_Shelf	0.622167	0.000417131	EMT+	0	0
1451	cg12048331	WDR82	Body	---	0.622167	0.000417131	EMT+	0	0
1452	cg07776166	KIAA1712	3'UTR	---	0.622167	0.000417131	EMT+	0	0
1453	cg12950829	---	---	---	0.622167	0.000417131	EMT+	0	0
1454	cg07442409	---	---	Island	0.622167	0.000417131	EMT+	0	0
1455	cg02505676	ACSF3	Body	S_Shore	0.622167	0.000417131	EMT+	0	0
1456	cg21347412	STAP2	TSS1500	---	0.622167	0.000417131	EMT+	0	0
1457	cg25550390	---	---	Island	0.622167	0.000417131	EMT+	0	0
1458	cg21422605	LPAR3	Body	---	0.621675	0.000422645	EMT+	0	0
1459	cg24923516	CYP27C1	Body	---	0.621675	0.000422645	EMT+	0	0
1460	cg21591486	HLA-A	Body	Island	0.621675	0.000422645	EMT+	0	0
1461	cg27299047	MAD1L1	Body	N_Shelf	0.621675	0.000422645	EMT+	0	0
1462	cg05843596	TMEM120B	Body	---	0.621675	0.000422645	EMT+	0	0
1463	cg01656853	FUT2	TSS200	N_Shore	0.621675	0.000422645	EMT+	0	0
1464	cg03143457	GNG12	5'UTR	---	0.621182	0.000428224	EMT+	0	0
1465	cg11186593	---	---	---	0.621182	0.000428224	EMT+	0	1
1466	cg10778915	---	---	S_Shore	0.621182	0.000428224	EMT+	0	0
1467	cg20691507	---	---	S_Shore	0.621182	0.000428224	EMT+	0	0
1468	cg14587704	ST3GAL1	5'UTR	---	0.621182	0.000428224	EMT+	0	0
1469	cg04079760	ESRP2	Body	Island	0.621182	0.000428224	EMT+	1	0
1470	cg06713671	CAPS	TSS200	N_Shore	0.621182	0.000428224	EMT+	0	0
1471	cg16966520	LGTN	TSS1500	S_Shore	0.62069	0.000433866	EMT+	0	0
1472	cg03667051	---	---	Island	0.62069	0.000433866	EMT+	0	0
1473	cg03238090	---	---	---	0.62069	0.000433866	EMT+	0	0
1474	cg20923498	INPP4A	5'UTR	---	0.62069	0.000433866	EMT+	0	0
1475	cg07785936	GPR39	1stExon	N_Shore	0.62069	0.000433866	EMT+	0	0
1476	cg16269196	SCOC	1stExon;5'UTR	---	0.62069	0.000433866	EMT+	0	0
1477	cg13199577	RNF39	1stExon	S_Shore	0.62069	0.000433866	EMT+	1	0
1478	cg23342755	ZP3	5'UTR;TSS1500	---	0.62069	0.000433866	EMT+	0	0
1479	cg06547490	PWWP2B	3'UTR;Body	S_Shelf	0.62069	0.000433866	EMT+	0	1
1480	cg17998964	MARK2	Body;TSS200	---	0.62069	0.000433866	EMT+	0	0
1481	cg08007465	L3MBTL4	TSS1500	S_Shore	0.62069	0.000433866	EMT+	0	0
1482	cg01963464	AGFG1	Body	S_Shore	0.620197	0.000439573	EMT+	0	0
1483	cg11951158	---	---	N_Shelf	0.620197	0.000439573	EMT+	0	0
1484	cg13696752	C9orf68;PPAPDC2	1stExon;Body	Island	0.620197	0.000439573	EMT+	0	0
1485	cg02859866	FRMD4A	Body	---	0.620197	0.000439573	EMT+	0	1
1486	cg00474657	SPNS1	Body	S_Shelf	0.620197	0.000439573	EMT+	0	0
1487	cg02650017	PHOSPHO1	Body	Island	0.620197	0.000439573	EMT+	0	0
1488	cg24114314	ZNF677	TSS200	S_Shore	0.620197	0.000439573	EMT+	0	0
1489	cg18281525	ADRM1	Body	Island	0.620197	0.000439573	EMT+	0	0
1490	cg15701237	RTP4	TSS200	---	0.619704	0.000445346	EMT+	0	0
1491	cg09681877	---	---	Island	0.619704	0.000445346	EMT+	0	0
1492	cg24405068	IL20RA	TSS200	S_Shore	0.619704	0.000445346	EMT+	0	0
1493	cg19285799	UST	Body	---	0.619704	0.000445346	EMT+	0	0
1494	cg00583001	---	---	S_Shore	0.619704	0.000445346	EMT+	0	0
1495	cg22889914	ANKRD2	TSS1500	S_Shore	0.619704	0.000445346	EMT+	0	1
1496	cg02883147	LOC144571	TSS200	S_Shore	0.619704	0.000445346	EMT+	0	1
1497	cg02535219	ZC3H7A	TSS1500	---	0.619704	0.000445346	EMT+	0	0
1498	cg01966816	---	---	Island	0.619212	0.000451186	EMT+	0	0
1499	cg13525837	KCNV1	1stExon	Island	0.619212	0.000451186	EMT+	0	0
1500	cg09522147	KRT7	1stExon	Island	0.619212	0.000451186	EMT+	1	0
1501	cg08379897	VAMP8	Body	---	0.618719	0.000457092	EMT+	1	0
1502	cg17578639	TBL1XR1	5'UTR	---	0.618719	0.000457092	EMT+	0	0
1503	cg26578149	SPDEF	TSS200	---	0.618719	0.000457092	EMT+	0	0
1504	cg18401376	---	---	---	0.618719	0.000457092	EMT+	0	0
1505	cg08145798	CDC42BPG	Body	N_Shore	0.618719	0.000457092	EMT+	0	1
1506	cg26534938	---	---	Island	0.618719	0.000457092	EMT+	0	0
1507	cg25124966	TMEM45B	Body	---	0.618719	0.000457092	EMT+	0	0
1508	cg08424930	---	---	Island	0.618719	0.000457092	EMT+	0	0
1509	cg27111925	---	---	S_Shore	0.618227	0.000463065	EMT+	0	0
1510	cg25492645	GALNT3	TSS1500	S_Shore	0.618227	0.000463065	EMT+	1	0
1511	cg11353748	ABLIM2	Body	Island	0.618227	0.000463065	EMT+	0	0
1512	cg00292701	---	---	Island	0.618227	0.000463065	EMT+	0	0
1513	cg04694812	HTR1A	TSS200	Island	0.618227	0.000463065	EMT+	0	0
1514	cg24485957	---	---	Island	0.618227	0.000463065	EMT+	0	0
1515	cg00381684	CFB	1stExon;5'UTR	---	0.618227	0.000463065	EMT+	0	0
1516	cg27155939	---	---	---	0.618227	0.000463065	EMT+	0	0
1517	cg17301842	GUCY2D	Body	Island	0.618227	0.000463065	EMT+	0	0
1518	cg01688688	PCDHB18	Body	N_Shore	0.617734	0.000469107	EMT+	0	0
1519	cg20274462	---	---	---	0.617734	0.000469107	EMT+	0	0
1520	cg09896622	FGF14	Body	Island	0.617734	0.000469107	EMT+	0	0
1521	cg13502346	PLEKHG3	TSS1500	N_Shore	0.617734	0.000469107	EMT+	0	0
1522	cg12992720	LPAR2	5'UTR	Island	0.617734	0.000469107	EMT+	0	0
1523	cg05215481	---	---	Island	0.617241	0.000475218	EMT+	0	0
1524	cg09121339	---	---	S_Shore	0.617241	0.000475218	EMT+	0	0
1525	cg15142819	SYNJ2	Body	---	0.617241	0.000475218	EMT+	0	0
1526	cg14561904	PTGR1	5'UTR	N_Shore	0.617241	0.000475218	EMT+	0	0
1527	cg24951100	FRMD4A	Body	---	0.617241	0.000475218	EMT+	0	1
1528	cg00514609	CRYAB;HSPB2	TSS1500;TSS200	---	0.617241	0.000475218	EMT+	0	0
1529	cg05368038	KLF13	Body	Island	0.617241	0.000475218	EMT+	0	0
1530	cg11687085	HSBP1L1	TSS200	Island	0.617241	0.000475218	EMT+	0	0
1531	cg07705835	IL17RC	1stExon;Body	S_Shore	0.616749	0.000481398	EMT+	0	1
1532	cg05583087	---	---	---	0.616749	0.000481398	EMT+	0	1
1533	cg07723510	HLA-L	Body	Island	0.616749	0.000481398	EMT+	0	0
1534	cg15575433	ACHE;UFSP1	Body;TSS1500	N_Shore	0.616749	0.000481398	EMT+	0	0
1535	cg11691561	---	---	N_Shore	0.616749	0.000481398	EMT+	0	0
1536	cg02183170	LGALS3	TSS200	Island	0.616749	0.000481398	EMT+	1	0
1537	cg01325029	---	---	S_Shore	0.616749	0.000481398	EMT+	0	1
1538	cg05144884	PRSS27	1stExon;5'UTR	Island	0.616749	0.000481398	EMT+	0	1
1539	cg05357527	HRNBP3	Body	N_Shelf	0.616749	0.000481398	EMT+	0	0
1540	cg15071463	---	---	---	0.616256	0.000487649	EMT+	0	1
1541	cg10983544	TRIM58	TSS200	Island	0.616256	0.000487649	EMT+	0	0
1542	cg02929434	SLC6A3	Body	N_Shore	0.616256	0.000487649	EMT+	0	0
1543	cg04804814	---	---	N_Shore	0.616256	0.000487649	EMT+	0	0
1544	cg15571882	SLC44A3	TSS1500	N_Shore	0.615764	0.00049397	EMT+	0	0
1545	cg26103306	KIAA0922	Body	---	0.615764	0.00049397	EMT+	0	0
1546	cg16379704	ICA1	TSS1500;TSS200	Island	0.615764	0.00049397	EMT+	0	0
1547	cg09943102	---	---	---	0.615764	0.00049397	EMT+	0	0
1548	cg19998991	PLEKHG6	5'UTR;TSS200	S_Shore	0.615764	0.00049397	EMT+	0	0
1549	cg10149225	---	---	S_Shore	0.615764	0.00049397	EMT+	0	0
1550	cg02221471	---	---	Island	0.615271	0.000500363	EMT+	0	0
1551	cg21321372	SCOC	5'UTR;TSS200	---	0.615271	0.000500363	EMT+	0	0
1552	cg06600429	GABRB2	TSS1500	S_Shore	0.615271	0.000500363	EMT+	0	0
1553	cg24693436	CARD11	5'UTR	---	0.615271	0.000500363	EMT+	0	0
1554	cg15544036	CLDN4	1stExon	Island	0.615271	0.000500363	EMT+	1	1
1555	cg26365742	SLC25A40	5'UTR	N_Shore	0.615271	0.000500363	EMT+	0	0
1556	cg13685314	DBC1	TSS1500	Island	0.615271	0.000500363	EMT+	0	0
1557	cg09958560	VTI1A	Body	---	0.615271	0.000500363	EMT+	0	0
1558	cg15857739	---	---	---	0.615271	0.000500363	EMT+	0	1
1559	cg26215727	SCNN1A	Body;TSS1500	---	0.615271	0.000500363	EMT+	1	0
1560	cg08743634	C12orf29	TSS1500	N_Shore	0.615271	0.000500363	EMT+	0	0
1561	cg04113200	STX2	Body	Island	0.615271	0.000500363	EMT+	1	0
1562	cg15247144	PYCARD	Body	Island	0.615271	0.000500363	EMT+	0	0
1563	cg22328929	---	---	S_Shore	0.615271	0.000500363	EMT+	0	1
1564	cg09847789	C1orf172	5'UTR	Island	0.614778	0.000506829	EMT+	0	0
1565	cg21461981	---	---	---	0.614778	0.000506829	EMT+	0	1
1566	cg07920525	---	---	---	0.614778	0.000506829	EMT+	0	0
1567	cg02841482	VEPH1	5'UTR;TSS1500	---	0.614778	0.000506829	EMT+	0	0
1568	cg25607383	DDR1	5'UTR	S_Shore	0.614778	0.000506829	EMT+	1	0
1569	cg09146459	HLA-DMA	TSS1500	---	0.614778	0.000506829	EMT+	0	0
1570	cg01034754	---	---	N_Shore	0.614778	0.000506829	EMT+	0	0
1571	cg14482313	KRT7	TSS200	Island	0.614778	0.000506829	EMT+	1	0
1572	cg10233825	LOC100190940	TSS1500	Island	0.614778	0.000506829	EMT+	0	0
1573	cg07025785	---	---	---	0.614778	0.000506829	EMT+	0	0
1574	cg20618441	ZNF808	5'UTR	Island	0.614778	0.000506829	EMT+	0	0
1575	cg21331821	ZSCAN1	TSS1500	Island	0.614778	0.000506829	EMT+	0	0
1576	cg03398002	KIAA1026	5'UTR;Body;TSS1500	---	0.614286	0.000513367	EMT+	0	0
1577	cg10895547	ZZZ3	Body	---	0.614286	0.000513367	EMT+	0	1
1578	cg08161205	SCYL3	5'UTR	N_Shore	0.614286	0.000513367	EMT+	0	1
1579	cg17788570	SNX24	TSS1500	N_Shore	0.614286	0.000513367	EMT+	0	0
1580	cg07143328	---	---	N_Shore	0.614286	0.000513367	EMT+	0	0
1581	cg23300659	CHRM2	5'UTR;TSS200	N_Shore	0.614286	0.000513367	EMT+	0	0
1582	cg00543474	C10orf91	Body	---	0.614286	0.000513367	EMT+	0	0
1583	cg14040358	SH3GL1	Body	N_Shelf	0.614286	0.000513367	EMT+	0	0
1584	cg19031844	---	---	Island	0.614286	0.000513367	EMT+	0	0
1585	cg20434926	GIPR	Body	Island	0.614286	0.000513367	EMT+	0	0
1586	cg00547077	ZNF132	TSS200	Island	0.614286	0.000513367	EMT+	0	0
1587	cg06618740	---	---	Island	0.613793	0.000519978	EMT+	0	0
1588	cg11175836	KLHDC7A	TSS1500	N_Shelf	0.613793	0.000519978	EMT+	0	0
1589	cg24296187	---	---	---	0.613793	0.000519978	EMT+	0	0
1590	cg10235817	ADRA2C	1stExon	Island	0.613793	0.000519978	EMT+	0	0
1591	cg03407945	TSGA14	Body	---	0.613793	0.000519978	EMT+	0	0
1592	cg04237663	KCNV1	TSS200	N_Shore	0.613793	0.000519978	EMT+	0	0
1593	cg17475200	---	---	Island	0.613793	0.000519978	EMT+	0	0
1594	cg10541517	TMEM132C	Body	Island	0.613793	0.000519978	EMT+	0	0
1595	cg07976644	TTC22	1stExon;5'UTR	Island	0.6133	0.000526665	EMT+	0	0
1596	cg01876338	GPR75;LOC100302652	1stExon;5'UTR	Island	0.6133	0.000526665	EMT+	0	0
1597	cg06797617	---	---	N_Shore	0.6133	0.000526665	EMT+	0	0
1598	cg06951245	PTH2R	Body	Island	0.6133	0.000526665	EMT+	0	0
1599	cg25789277	---	---	Island	0.6133	0.000526665	EMT+	0	0
1600	cg03290752	TBL1XR1	TSS200	N_Shore	0.6133	0.000526665	EMT+	0	0
1601	cg15621892	ANK2	Body	---	0.6133	0.000526665	EMT+	1	0
1602	cg05266624	---	---	---	0.6133	0.000526665	EMT+	0	0
1603	cg03167429	KIRREL3	1stExon;5'UTR	Island	0.6133	0.000526665	EMT+	0	0
1604	cg20574502	CNTN1	TSS200	N_Shore	0.6133	0.000526665	EMT+	0	0
1605	cg00590851	GPR12	TSS200	Island	0.6133	0.000526665	EMT+	0	0
1606	cg00845319	PTAFR	TSS200	---	0.612808	0.000533426	EMT+	1	0
1607	cg11201710	FGF12	Body	Island	0.612808	0.000533426	EMT+	0	0
1608	cg24119469	---	---	Island	0.612808	0.000533426	EMT+	0	0
1609	cg11743349	KCNIP4	TSS1500	Island	0.612808	0.000533426	EMT+	0	0
1610	cg16569937	---	---	---	0.612808	0.000533426	EMT+	0	0
1611	cg17868052	---	---	---	0.612808	0.000533426	EMT+	0	0
1612	cg04161526	DDAH2	Body	Island	0.612808	0.000533426	EMT+	0	0
1613	cg04257163	---	---	---	0.612808	0.000533426	EMT+	0	1
1614	cg00487232	ZNF397OS	5'UTR	Island	0.612808	0.000533426	EMT+	0	0
1615	cg15018704	ADAT3;SCAMP4	5'UTR	Island	0.612808	0.000533426	EMT+	0	0
1616	cg20846447	FAM5B	TSS1500	Island	0.612315	0.000540263	EMT+	0	0
1617	cg22257056	CMTM7	Body	---	0.612315	0.000540263	EMT+	0	0
1618	cg11283983	SLC1A3	TSS200	---	0.612315	0.000540263	EMT+	0	0
1619	cg02680487	DDR1	TSS1500	N_Shore	0.612315	0.000540263	EMT+	1	0
1620	cg10393875	CLDN4	TSS1500	N_Shore	0.612315	0.000540263	EMT+	1	0
1621	cg24995657	PLEK2	TSS1500	Island	0.612315	0.000540263	EMT+	0	0
1622	cg14510333	---	---	Island	0.612315	0.000540263	EMT+	0	0
1623	cg00944421	ESRP2	Body	Island	0.612315	0.000540263	EMT+	1	0
1624	cg10828599	TBCD;ZNF750	Body;TSS200	---	0.612315	0.000540263	EMT+	0	0
1625	cg12024969	SH2D3A	TSS1500	Island	0.612315	0.000540263	EMT+	1	0
1626	cg24189904	ZNF177	5'UTR	Island	0.612315	0.000540263	EMT+	0	0
1627	cg11618577	KRTCAP3	Body	Island	0.611823	0.000547176	EMT+	0	0
1628	cg01189606	PLXNB1	TSS1500	S_Shore	0.611823	0.000547176	EMT+	0	0
1629	cg09827751	EPN3	TSS1500	---	0.611823	0.000547176	EMT+	1	0
1630	cg10107725	LY75	TSS1500	S_Shore	0.61133	0.000554167	EMT+	1	0
1631	cg01520588	---	---	Island	0.61133	0.000554167	EMT+	0	0
1632	cg07728479	ZNF853	1stExon;5'UTR	Island	0.61133	0.000554167	EMT+	0	0
1633	cg01245966	ADCY8	TSS1500	Island	0.61133	0.000554167	EMT+	0	0
1634	cg26487031	MPZL2	Body	---	0.61133	0.000554167	EMT+	1	0
1635	cg15120925	RASAL1	5'UTR	S_Shore	0.61133	0.000554167	EMT+	0	0
1636	cg21674010	LIPC	Body	---	0.61133	0.000554167	EMT+	0	0
1637	cg10339152	C20orf54	TSS1500	---	0.61133	0.000554167	EMT+	0	0
1638	cg22546130	COMT	5'UTR;TSS200	---	0.61133	0.000554167	EMT+	0	1
1639	cg13246468	LAPTM5	3'UTR	---	0.610837	0.000561236	EMT+	0	1
1640	cg11053304	---	---	Island	0.610837	0.000561236	EMT+	0	0
1641	cg06233293	EPCAM	TSS200	N_Shore	0.610837	0.000561236	EMT+	1	0
1642	cg14859460	GRM6	TSS200	Island	0.610837	0.000561236	EMT+	0	0
1643	cg23932711	PTPRN2	Body	---	0.610837	0.000561236	EMT+	0	0
1644	cg24367777	---	---	---	0.610837	0.000561236	EMT+	0	0
1645	cg16271424	FRAT1	1stExon;3'UTR	Island	0.610837	0.000561236	EMT+	0	0
1646	cg03575969	STARD10	Body	N_Shore	0.610837	0.000561236	EMT+	0	1
1647	cg03237324	PLEKHG6	5'UTR;TSS200	S_Shore	0.610837	0.000561236	EMT+	0	0
1648	cg12193731	ACVRL1	TSS1500	Island	0.610837	0.000561236	EMT+	0	0
1649	cg06687489	MYO5C	Body	N_Shore	0.610837	0.000561236	EMT+	1	0
1650	cg05335955	AP3B2	Body	Island	0.610837	0.000561236	EMT+	0	0
1651	cg05991401	RAB37	Body	N_Shelf	0.610837	0.000561236	EMT+	0	0
1652	cg10023454	QSOX1	Body	---	0.610345	0.000568383	EMT+	0	0
1653	cg13687996	---	---	Island	0.610345	0.000568383	EMT+	0	0
1654	cg18181607	---	---	S_Shore	0.610345	0.000568383	EMT+	0	0
1655	cg14992633	CPA4	3'UTR	---	0.610345	0.000568383	EMT+	0	0
1656	cg00943985	---	---	N_Shelf	0.610345	0.000568383	EMT+	0	0
1657	cg05813297	---	---	Island	0.610345	0.000568383	EMT+	0	0
1658	cg27150896	PLEKHG6	Body;TSS200	S_Shore	0.610345	0.000568383	EMT+	0	1
1659	cg26835312	IL28RA	Body	N_Shore	0.609852	0.00057561	EMT+	0	0
1660	cg10554624	ECHDC2	Body	Island	0.609852	0.00057561	EMT+	0	0
1661	cg13239713	---	---	---	0.609852	0.00057561	EMT+	0	1
1662	cg02592271	KRTCAP3	Body	Island	0.609852	0.00057561	EMT+	0	0
1663	cg05234121	---	---	---	0.609852	0.00057561	EMT+	0	0
1664	cg26566121	---	---	---	0.609852	0.00057561	EMT+	0	0
1665	cg02801114	TPD52L1	5'UTR;Body	S_Shore	0.609852	0.00057561	EMT+	0	1
1666	cg13402847	RHOBTB2	TSS200	---	0.609852	0.00057561	EMT+	0	0
1667	cg06943316	TOM1L1	Body	---	0.609852	0.00057561	EMT+	0	0
1668	cg27310319	GABRB2	TSS1500	S_Shore	0.60936	0.000582917	EMT+	0	0
1669	cg15601371	---	---	N_Shelf	0.60936	0.000582917	EMT+	0	0
1670	cg10657965	CUX1	Body	N_Shelf	0.60936	0.000582917	EMT+	0	1
1671	cg22057675	RAB19	TSS1500	---	0.60936	0.000582917	EMT+	0	0
1672	cg25876817	---	---	N_Shelf	0.60936	0.000582917	EMT+	0	0
1673	cg17993027	---	---	Island	0.60936	0.000582917	EMT+	0	0
1674	cg27503949	---	---	---	0.60936	0.000582917	EMT+	0	1
1675	cg21182196	CLMN	TSS1500	S_Shore	0.60936	0.000582917	EMT+	0	0
1676	cg19909036	MESP1	TSS1500	S_Shore	0.60936	0.000582917	EMT+	0	0
1677	cg21248554	KRTCAP3	TSS200	Island	0.608867	0.000590305	EMT+	0	0
1678	cg06149034	ADRA2C	1stExon	Island	0.608867	0.000590305	EMT+	0	0
1679	cg06584218	---	---	Island	0.608867	0.000590305	EMT+	0	0
1680	cg18643445	GABRB2	5'UTR	N_Shore	0.608867	0.000590305	EMT+	0	0
1681	cg18587484	TJAP1	5'UTR;Body	---	0.608867	0.000590305	EMT+	0	0
1682	cg24939194	LFNG	Body	Island	0.608867	0.000590305	EMT+	0	0
1683	cg07583503	KCNV1	TSS1500	S_Shore	0.608867	0.000590305	EMT+	0	0
1684	cg04766005	---	---	S_Shore	0.608867	0.000590305	EMT+	0	0
1685	cg16371864	HIP1R	Body	S_Shore	0.608867	0.000590305	EMT+	0	0
1686	cg01767053	KIAA0182	5'UTR;Body	S_Shelf	0.608867	0.000590305	EMT+	0	1
1687	cg17142723	NBR1	5'UTR	S_Shore	0.608867	0.000590305	EMT+	0	0
1688	cg16529268	CBLC	1stExon	Island	0.608867	0.000590305	EMT+	1	0
1689	cg24365215	---	---	Island	0.608867	0.000590305	EMT+	0	0
1690	cg08947790	ARHGEF10L	5'UTR	---	0.608374	0.000597775	EMT+	0	0
1691	cg17933722	---	---	Island	0.608374	0.000597775	EMT+	0	0
1692	cg22040867	---	---	---	0.608374	0.000597775	EMT+	0	0
1693	cg04225825	FAM184B	1stExon	Island	0.608374	0.000597775	EMT+	0	0
1694	cg10231116	PTPRN2	Body	S_Shore	0.608374	0.000597775	EMT+	0	0
1695	cg25862768	C8ORFK29	Body	Island	0.608374	0.000597775	EMT+	0	0
1696	cg13159318	TMPRSS4	TSS1500	---	0.608374	0.000597775	EMT+	1	1
1697	cg24407260	---	---	---	0.608374	0.000597775	EMT+	0	0
1698	cg25700533	C15orf62;DNAJC17	Body;TSS200	---	0.608374	0.000597775	EMT+	0	0
1699	cg00232831	---	---	---	0.607882	0.000605327	EMT+	0	1
1700	cg24133207	GPC1;MIR149;PP14571	Body;TSS200	Island	0.607882	0.000605327	EMT+	0	1
1701	cg06046430	ANKRD56	TSS1500	Island	0.607882	0.000605327	EMT+	0	0
1702	cg15164103	MEST	5'UTR	S_Shore	0.607882	0.000605327	EMT+	0	0
1703	cg26173789	---	---	N_Shore	0.607882	0.000605327	EMT+	0	0
1704	cg08590359	ITGAE	Body	---	0.607882	0.000605327	EMT+	0	0
1705	cg27449258	ADARB1;C21orf122	TSS1500	N_Shore	0.607882	0.000605327	EMT+	0	0
1706	cg24704593	MACC1	TSS200	---	0.607389	0.000612962	EMT+	0	1
1707	cg13399203	---	---	N_Shore	0.607389	0.000612962	EMT+	0	0
1708	cg07116693	---	---	---	0.607389	0.000612962	EMT+	0	0
1709	cg07575373	CD37	Body	Island	0.607389	0.000612962	EMT+	0	0
1710	cg14981960	GPR177	Body	---	0.606897	0.000620682	EMT+	0	0
1711	cg04369491	MBOAT1	Body	N_Shore	0.606897	0.000620682	EMT+	0	0
1712	cg22053904	HLA-L	Body	Island	0.606897	0.000620682	EMT+	0	0
1713	cg13902357	HLA-B	Body	Island	0.606897	0.000620682	EMT+	0	0
1714	cg13473894	FRMD4A	Body	---	0.606897	0.000620682	EMT+	0	0
1715	cg18565783	---	---	Island	0.606897	0.000620682	EMT+	0	0
1716	cg21615663	C16orf88;IQCK	5'UTR	N_Shore	0.606897	0.000620682	EMT+	0	1
1717	cg00861010	---	---	S_Shelf	0.606404	0.000628486	EMT+	0	1
1718	cg09930615	ETV7	Body	N_Shore	0.606404	0.000628486	EMT+	0	0
1719	cg06079710	RNLS	TSS1500	S_Shore	0.606404	0.000628486	EMT+	0	0
1720	cg04217706	---	---	Island	0.606404	0.000628486	EMT+	0	0
1721	cg05453924	---	---	---	0.606404	0.000628486	EMT+	0	0
1722	cg20664238	NTRK3	Body	N_Shore	0.606404	0.000628486	EMT+	0	0
1723	cg06905823	PDGFB	Body;TSS1500	Island	0.606404	0.000628486	EMT+	0	0
1724	cg10458446	RAB17	TSS1500	---	0.605911	0.000636376	EMT+	1	0
1725	cg11586666	WWC1	Body	---	0.605911	0.000636376	EMT+	1	1
1726	cg13849419	TJP2	5'UTR;Body	---	0.605911	0.000636376	EMT+	0	1
1727	cg15541611	C10orf95	TSS200	S_Shore	0.605911	0.000636376	EMT+	0	0
1728	cg14572467	TMPRSS13	TSS200	---	0.605911	0.000636376	EMT+	0	1
1729	cg16764778	C15orf62;DNAJC17	Body;TSS1500	---	0.605911	0.000636376	EMT+	0	0
1730	cg13583272	NXN	Body	Island	0.605911	0.000636376	EMT+	0	0
1731	cg06769377	---	---	N_Shelf	0.605419	0.000644352	EMT+	0	0
1732	cg16021909	TRIM58	Body	Island	0.605419	0.000644352	EMT+	0	0
1733	cg02204630	NMUR1	Body	Island	0.605419	0.000644352	EMT+	0	0
1734	cg24308560	MST1R	TSS200	Island	0.605419	0.000644352	EMT+	1	1
1735	cg13621396	STIM2	TSS1500	N_Shore	0.605419	0.000644352	EMT+	0	0
1736	cg02152351	SLC35B3	TSS1500	S_Shore	0.605419	0.000644352	EMT+	0	1
1737	cg07891179	WIPF3	Body	Island	0.605419	0.000644352	EMT+	0	0
1738	cg07249684	---	---	Island	0.605419	0.000644352	EMT+	0	0
1739	cg11191368	ZNF704	Body	---	0.605419	0.000644352	EMT+	0	0
1740	cg12210890	KCNV1	TSS1500	Island	0.605419	0.000644352	EMT+	0	0
1741	cg20983426	---	---	Island	0.605419	0.000644352	EMT+	0	0
1742	cg10246268	---	---	---	0.605419	0.000644352	EMT+	0	0
1743	cg16530382	FBXO47	TSS200	---	0.605419	0.000644352	EMT+	0	0
1744	cg05155131	---	---	N_Shore	0.604926	0.000652416	EMT+	0	0
1745	cg19788754	TBCD	Body	---	0.604926	0.000652416	EMT+	0	1
1746	cg02152120	SPAG17	1stExon;5'UTR	Island	0.604433	0.000660567	EMT+	0	0
1747	cg26933866	---	---	N_Shore	0.604433	0.000660567	EMT+	0	0
1748	cg06912623	---	---	---	0.604433	0.000660567	EMT+	0	0
1749	cg22740634	---	---	---	0.604433	0.000660567	EMT+	0	1
1750	cg05859264	MAPK13	TSS1500	N_Shore	0.604433	0.000660567	EMT+	1	0
1751	cg10831196	DLGAP2	Body	Island	0.604433	0.000660567	EMT+	0	0
1752	cg26433640	CAMK1D	Body	---	0.604433	0.000660567	EMT+	0	0
1753	cg27249419	ZNF397OS	5'UTR	Island	0.604433	0.000660567	EMT+	0	0
1754	cg14089474	CBLC	TSS1500	N_Shore	0.604433	0.000660567	EMT+	1	1
1755	cg01688776	C21orf129;NCRNA00112	TSS1500;TSS200	---	0.604433	0.000660567	EMT+	0	0
1756	cg25946374	IL22RA1	TSS200	---	0.603941	0.000668807	EMT+	0	0
1757	cg09664492	PROM2	TSS200	---	0.603941	0.000668807	EMT+	0	1
1758	cg19555331	POU4F2	Body	Island	0.603941	0.000668807	EMT+	0	0
1759	cg01887435	MTHFD1L	Body	---	0.603941	0.000668807	EMT+	0	0
1760	cg14603031	LFNG	Body	N_Shore	0.603941	0.000668807	EMT+	0	0
1761	cg04842426	CHRM2	5'UTR	Island	0.603941	0.000668807	EMT+	0	0
1762	cg03383434	EXD3;NOXA1	Body;TSS1500	Island	0.603941	0.000668807	EMT+	0	0
1763	cg03681481	OVOL1	Body	Island	0.603941	0.000668807	EMT+	0	0
1764	cg10932907	TMEM45B	Body	---	0.603941	0.000668807	EMT+	0	0
1765	cg12386015	RAB20	TSS1500	S_Shore	0.603941	0.000668807	EMT+	0	0
1766	cg11001769	TMEM30B	1stExon;5'UTR	S_Shore	0.603941	0.000668807	EMT+	0	0
1767	cg10343364	CLUAP1	Body;TSS1500	---	0.603941	0.000668807	EMT+	0	0
1768	cg04613834	SHISA9	1stExon	Island	0.603941	0.000668807	EMT+	0	0
1769	cg10917602	HSD3B7	5'UTR	---	0.603941	0.000668807	EMT+	0	0
1770	cg08730348	PYCARD	TSS200	S_Shore	0.603941	0.000668807	EMT+	0	0
1771	cg00066663	CHD3	Body	S_Shelf	0.603941	0.000668807	EMT+	0	0
1772	cg21357291	---	---	Island	0.603941	0.000668807	EMT+	0	1
1773	cg25603587	ZNF763	Body	S_Shore	0.603941	0.000668807	EMT+	0	0
1774	cg24189721	---	---	Island	0.603941	0.000668807	EMT+	0	0
1775	cg14036856	C1orf210	TSS1500	---	0.603448	0.000677137	EMT+	0	0
1776	cg21348210	---	---	Island	0.603448	0.000677137	EMT+	0	0
1777	cg15069295	---	---	Island	0.603448	0.000677137	EMT+	0	0
1778	cg06573604	LY75	Body	Island	0.603448	0.000677137	EMT+	1	0
1779	cg01231921	---	---	Island	0.603448	0.000677137	EMT+	0	0
1780	cg24851100	OXCT1	Body	---	0.603448	0.000677137	EMT+	0	0
1781	cg19053223	ATXN7L1	Body	---	0.603448	0.000677137	EMT+	0	1
1782	cg15087347	CNTN1	TSS200	N_Shore	0.603448	0.000677137	EMT+	0	0
1783	cg23960324	MIR203	TSS1500	Island	0.603448	0.000677137	EMT+	0	1
1784	cg08886823	ESRP2	TSS1500	Island	0.603448	0.000677137	EMT+	1	0
1785	cg16692998	LPAR2	TSS200	Island	0.603448	0.000677137	EMT+	0	0
1786	cg20817062	SLC44A3	TSS1500	N_Shore	0.602956	0.000685558	EMT+	0	0
1787	cg07107916	PPP2R5A	TSS1500	N_Shore	0.602956	0.000685558	EMT+	0	0
1788	cg13765685	DIRC3	Body	---	0.602956	0.000685558	EMT+	0	0
1789	cg17545346	---	---	S_Shore	0.602956	0.000685558	EMT+	0	0
1790	cg16486501	PTPRN2	Body	---	0.602956	0.000685558	EMT+	0	0
1791	cg02248763	DUSP8;HCCA2	Body	S_Shore	0.602956	0.000685558	EMT+	0	0
1792	cg07129104	PRSS22	Body	N_Shore	0.602956	0.000685558	EMT+	1	0
1793	cg24998110	C17orf101;HEXDC	5'UTR;TSS1500	S_Shore	0.602956	0.000685558	EMT+	0	0
1794	cg03232933	BTG3	TSS1500	Island	0.602956	0.000685558	EMT+	0	0
1795	cg00020474	---	---	---	0.602463	0.000694069	EMT+	0	0
1796	cg02935904	TTC22	TSS1500	S_Shore	0.602463	0.000694069	EMT+	0	0
1797	cg01444574	---	---	S_Shore	0.602463	0.000694069	EMT+	0	0
1798	cg04777091	JAKMIP1	Body	---	0.602463	0.000694069	EMT+	0	0
1799	cg07421596	CFB	1stExon;5'UTR	---	0.602463	0.000694069	EMT+	0	0
1800	cg19430577	STEAP4	TSS200	---	0.602463	0.000694069	EMT+	0	0
1801	cg13403271	PTPRN2	Body	---	0.602463	0.000694069	EMT+	0	0
1802	cg12087643	GFRA1	TSS1500	Island	0.602463	0.000694069	EMT+	0	0
1803	cg03886558	ARHGAP9	Body	Island	0.602463	0.000694069	EMT+	0	0
1804	cg01631333	---	---	---	0.602463	0.000694069	EMT+	0	0
1805	cg22526139	RHCG	Body	Island	0.602463	0.000694069	EMT+	0	0
1806	cg08156867	CREBBP	Body	---	0.602463	0.000694069	EMT+	0	0
1807	cg02383368	XAB2	3'UTR	N_Shore	0.602463	0.000694069	EMT+	0	0
1808	cg13150855	AURKA	3'UTR	---	0.602463	0.000694069	EMT+	0	0
1809	cg24590395	---	---	---	0.60197	0.000702673	EMT+	0	0
1810	cg27168858	DHCR24	Body	N_Shore	0.60197	0.000702673	EMT+	0	0
1811	cg12695586	OXTR	5'UTR	Island	0.60197	0.000702673	EMT+	0	0
1812	cg04008056	---	---	N_Shore	0.60197	0.000702673	EMT+	0	0
1813	cg22886139	PCDHA1;PCDHA10;PCDHA11;PCDHA12;PCDHA13;PCDHA2;PCDHA3;PCDHA4;PCDHA5;PCDHA6;PCDHA7;PCDHA8;PCDHA9;PCDHAC1	1stExon;Body	Island	0.60197	0.000702673	EMT+	0	0
1814	cg07535316	CACNA2D1	Body	---	0.60197	0.000702673	EMT+	0	0
1815	cg10455321	---	---	S_Shelf	0.60197	0.000702673	EMT+	0	0
1816	cg09866102	PYCARD	1stExon;5'UTR	Island	0.60197	0.000702673	EMT+	0	0
1817	cg10479431	TNFSF12-TNFSF13;TNFSF13	Body;TSS200	N_Shelf	0.60197	0.000702673	EMT+	0	0
1818	cg22184944	BAIAP2	Body	---	0.60197	0.000702673	EMT+	1	0
1819	cg18139195	TMEM200C	1stExon	Island	0.60197	0.000702673	EMT+	0	0
1820	cg18532076	FAM83B	TSS200	Island	0.601478	0.00071137	EMT+	0	0
1821	cg00176584	---	---	Island	0.601478	0.00071137	EMT+	0	0
1822	cg13666340	C9orf68	5'UTR	S_Shelf	0.601478	0.00071137	EMT+	0	0
1823	cg09110502	STK24	Body	---	0.601478	0.00071137	EMT+	0	0
1824	cg04286719	---	---	N_Shelf	0.601478	0.00071137	EMT+	0	0
1825	cg04833731	GDPD3;LOC100271831	1stExon;5'UTR;TSS1500	---	0.601478	0.00071137	EMT+	0	0
1826	cg08842032	EPN3	5'UTR	N_Shore	0.601478	0.00071137	EMT+	1	0
1827	cg14155416	L3MBTL4	5'UTR	Island	0.601478	0.00071137	EMT+	0	0
1828	cg09580882	ITPKB	Body	N_Shore	0.600985	0.000720161	EMT+	0	0
1829	cg15065371	ESYT3	TSS200	Island	0.600985	0.000720161	EMT+	0	1
1830	cg19577080	INPP4B	5'UTR	---	0.600985	0.000720161	EMT+	0	0
1831	cg18664712	CD74	TSS200	---	0.600985	0.000720161	EMT+	0	0
1832	cg21466150	RFX6	TSS1500	Island	0.600985	0.000720161	EMT+	0	0
1833	cg25843426	MICALL2	Body	N_Shore	0.600985	0.000720161	EMT+	0	0
1834	cg03840849	MACC1	TSS1500	---	0.600985	0.000720161	EMT+	0	1
1835	cg19698668	ZNF783	Body	Island	0.600985	0.000720161	EMT+	0	0
1836	cg19291056	---	---	Island	0.600985	0.000720161	EMT+	0	0
1837	cg04823796	ENTPD2	TSS1500	Island	0.600985	0.000720161	EMT+	0	0
1838	cg05057976	CST6	1stExon	Island	0.600985	0.000720161	EMT+	1	0
1839	cg11154829	SYT10	Body	Island	0.600985	0.000720161	EMT+	0	0
1840	cg10406027	ZC3H7A	TSS1500	---	0.600985	0.000720161	EMT+	0	0
1841	cg19848313	PGS1	Body	S_Shore	0.600985	0.000720161	EMT+	0	0
1842	cg11068289	---	---	S_Shore	0.600985	0.000720161	EMT+	0	0
1843	cg24306585	PCSK2	Body	Island	0.600985	0.000720161	EMT+	0	0
1844	cg09437522	GNAS	3'UTR;Body	Island	0.600985	0.000720161	EMT+	0	1
1845	cg26852712	COL18A1	Body	Island	0.600985	0.000720161	EMT+	0	1
1846	cg01357613	ZHX2	5'UTR	S_Shore	0.600493	0.000729046	EMT+	0	0
1847	cg05317714	KIFC2	Body	Island	0.600493	0.000729046	EMT+	0	0
1848	cg04010666	TMEM216	TSS1500	N_Shore	0.600493	0.000729046	EMT+	0	0
1849	cg14201634	DIXDC1	Body	---	0.600493	0.000729046	EMT+	1	0
1850	cg00024989	---	---	N_Shelf	0.600493	0.000729046	EMT+	0	1
1851	cg10519271	XKR8	1stExon	Island	0.6	0.000738027	EMT+	0	0
1852	cg08209422	RHBDL2	TSS200	---	0.6	0.000738027	EMT+	0	1
1853	cg12000995	KRTCAP3	TSS200	Island	0.6	0.000738027	EMT+	0	0
1854	cg19602728	---	---	S_Shore	0.6	0.000738027	EMT+	0	0
1855	cg27487796	---	---	---	0.6	0.000738027	EMT+	0	0
1856	cg07340894	PRAGMIN	Body	---	0.6	0.000738027	EMT+	0	0
1857	cg13778274	PRRX2	Body	N_Shelf	0.6	0.000738027	EMT+	0	0
1858	cg05514680	TNFSF12-TNFSF13;TNFSF13	Body;TSS200	N_Shelf	0.6	0.000738027	EMT+	0	0
1859	cg22950105	---	---	---	0.6	0.000738027	EMT+	0	0
1860	cg26495575	APC2	Body	Island	0.6	0.000738027	EMT+	0	0
1861	cg00380835	SHANK1	Body	Island	0.6	0.000738027	EMT+	0	0
1862	cg20119532	C20orf54	TSS1500	---	0.6	0.000738027	EMT+	0	0
1863	cg19937938	RSPO4	TSS200	Island	0.6	0.000738027	EMT+	0	0
1864	cg15925792	MX1	1stExon;5'UTR	N_Shore	0.6	0.000738027	EMT+	0	0
1865	cg04911005	GFM1;LXN	Body;TSS200	---	0.599507	0.000747104	EMT+	0	0
1866	cg04919784	---	---	Island	0.599507	0.000747104	EMT+	0	0
1867	cg16271954	LY6G6D	Body	---	0.599507	0.000747104	EMT+	0	0
1868	cg20058937	SLC29A4	Body	Island	0.599507	0.000747104	EMT+	0	0
1869	cg24688143	PTPRN2	Body	---	0.599507	0.000747104	EMT+	0	0
1870	cg27308682	PTPRN2	Body	---	0.599507	0.000747104	EMT+	0	0
1871	cg18810937	---	---	Island	0.599507	0.000747104	EMT+	0	0
1872	cg17826753	KCNV1	TSS1500	Island	0.599507	0.000747104	EMT+	0	0
1873	cg02478907	BAI1	1stExon	Island	0.599507	0.000747104	EMT+	0	0
1874	cg14537533	KRT7	TSS200	Island	0.599507	0.000747104	EMT+	1	0
1875	cg07054292	CYP27C1	1stExon;5'UTR	---	0.599015	0.000756279	EMT+	0	0
1876	cg03202738	NPY2R	TSS200	Island	0.599015	0.000756279	EMT+	0	0
1877	cg21233722	DOCK2	Body	Island	0.599015	0.000756279	EMT+	0	0
1878	cg19883472	---	---	---	0.599015	0.000756279	EMT+	0	1
1879	cg17220545	---	---	---	0.599015	0.000756279	EMT+	0	0
1880	cg23221723	TNFRSF10C	Body	S_Shelf	0.599015	0.000756279	EMT+	0	1
1881	cg09528449	LY6H	5'UTR;Body	Island	0.599015	0.000756279	EMT+	0	0
1882	cg14400354	GALNT12	Body	S_Shore	0.599015	0.000756279	EMT+	0	0
1883	cg19328711	MARK2	Body;TSS200	---	0.599015	0.000756279	EMT+	0	0
1884	cg12439325	TMPRSS12	1stExon	Island	0.599015	0.000756279	EMT+	0	0
1885	cg13436879	SPINT1	5'UTR;TSS200	Island	0.599015	0.000756279	EMT+	1	0
1886	cg16892553	PRR15L	1stExon;5'UTR	---	0.599015	0.000756279	EMT+	1	0
1887	cg25799986	WFDC2	TSS200	Island	0.599015	0.000756279	EMT+	0	0
1888	cg05101674	DOK5	Body	S_Shore	0.599015	0.000756279	EMT+	0	0
1889	cg06948408	TMEM125	5'UTR	N_Shore	0.598522	0.000765552	EMT+	0	0
1890	cg05385434	EPHX1	5'UTR	S_Shore	0.598522	0.000765552	EMT+	0	1
1891	cg12632315	---	---	---	0.598522	0.000765552	EMT+	0	1
1892	cg04837071	EXD3;NOXA1	Body;TSS1500	Island	0.598522	0.000765552	EMT+	0	0
1893	cg19511651	---	---	---	0.598522	0.000765552	EMT+	0	0
1894	cg14255981	ALDH1L2	3'UTR;Body	---	0.598522	0.000765552	EMT+	0	1
1895	cg03532904	---	---	N_Shore	0.598522	0.000765552	EMT+	0	0
1896	cg25368586	ANKRD10	Body	---	0.598522	0.000765552	EMT+	0	0
1897	cg26536240	ANKRD11	5'UTR	---	0.598522	0.000765552	EMT+	0	0
1898	cg24930059	---	---	N_Shelf	0.598522	0.000765552	EMT+	0	1
1899	cg27396192	TBCD	Body	---	0.598522	0.000765552	EMT+	0	0
1900	cg26952796	---	---	Island	0.598522	0.000765552	EMT+	0	0
1901	cg19697558	GRHL3	Body	N_Shelf	0.59803	0.000774924	EMT+	0	0
1902	cg04608582	---	---	---	0.59803	0.000774924	EMT+	0	0
1903	cg10172415	EIF4E3;GPR27	1stExon;5'UTR;TSS200	Island	0.59803	0.000774924	EMT+	0	0
1904	cg14115730	HS3ST1	5'UTR	N_Shore	0.59803	0.000774924	EMT+	1	0
1905	cg09134760	---	---	N_Shore	0.59803	0.000774924	EMT+	0	0
1906	cg00436476	HIST1H4F	TSS200	N_Shore	0.59803	0.000774924	EMT+	0	0
1907	cg09508556	PSORS1C1;PSORS1C2	1stExon;5'UTR;Body	---	0.59803	0.000774924	EMT+	0	0
1908	cg20680265	AUTS2	Body	---	0.59803	0.000774924	EMT+	0	0
1909	cg05062087	KIAA1688	Body	Island	0.59803	0.000774924	EMT+	0	0
1910	cg14348741	---	---	Island	0.59803	0.000774924	EMT+	0	0
1911	cg04327181	CST6	1stExon	Island	0.59803	0.000774924	EMT+	1	0
1912	cg02034311	---	---	Island	0.59803	0.000774924	EMT+	0	0
1913	cg10108710	---	---	N_Shore	0.59803	0.000774924	EMT+	0	0
1914	cg25161129	WIPI1	Body	N_Shore	0.59803	0.000774924	EMT+	0	0
1915	cg16502866	SSTR4	TSS1500	N_Shore	0.59803	0.000774924	EMT+	0	0
1916	cg27527108	---	---	Island	0.597537	0.000784396	EMT+	0	0
1917	cg15333426	---	---	Island	0.597537	0.000784396	EMT+	0	0
1918	cg23290100	PRDM6	Body	S_Shore	0.597537	0.000784396	EMT+	0	0
1919	cg11381149	SLC2A12	Body	---	0.597537	0.000784396	EMT+	0	0
1920	cg05652666	PTPRN2	Body	S_Shore	0.597537	0.000784396	EMT+	0	0
1921	cg09754341	ARHGEF12	Body	---	0.597537	0.000784396	EMT+	0	0
1922	cg11491407	CACNA2D4	Body	Island	0.597537	0.000784396	EMT+	0	0
1923	cg23383531	CAMKK2	Body	---	0.597537	0.000784396	EMT+	0	0
1924	cg23972735	KDM2B	Body	Island	0.597537	0.000784396	EMT+	0	1
1925	cg11020468	GCNT3	5'UTR	---	0.597537	0.000784396	EMT+	0	0
1926	cg14433497	ISL2	3'UTR	Island	0.597537	0.000784396	EMT+	0	0
1927	cg19378624	C17orf57;LOC100272146	Body	Island	0.597537	0.000784396	EMT+	0	0
1928	cg22221870	FAM3B	1stExon;5'UTR	N_Shore	0.597537	0.000784396	EMT+	0	0
1929	cg04784535	PLB1	3'UTR	---	0.597044	0.000793969	EMT+	0	0
1930	cg20203365	EHD3	Body	---	0.597044	0.000793969	EMT+	0	0
1931	cg12040278	QPCT	Body	Island	0.597044	0.000793969	EMT+	0	0
1932	cg26511386	TMEM139	1stExon;5'UTR	N_Shelf	0.597044	0.000793969	EMT+	0	0
1933	cg13633659	FANCC	5'UTR	---	0.597044	0.000793969	EMT+	0	0
1934	cg14602234	---	---	---	0.597044	0.000793969	EMT+	0	0
1935	cg24643158	---	---	---	0.597044	0.000793969	EMT+	0	0
1936	cg22344188	---	---	Island	0.596552	0.000803643	EMT+	0	0
1937	cg02255510	CCDC75;HEATR5B	Body;TSS1500	N_Shore	0.596552	0.000803643	EMT+	0	0
1938	cg08463485	ILDR1	1stExon;5'UTR	---	0.596552	0.000803643	EMT+	0	0
1939	cg16068669	FAM115A	TSS200	Island	0.596552	0.000803643	EMT+	0	0
1940	cg06710438	CSMD1	Body	---	0.596552	0.000803643	EMT+	0	0
1941	cg21245207	VAV2	Body	S_Shelf	0.596552	0.000803643	EMT+	0	0
1942	cg23119049	CDH23	Body	---	0.596552	0.000803643	EMT+	0	0
1943	cg02507296	C10orf95	TSS200	S_Shore	0.596552	0.000803643	EMT+	0	0
1944	cg15834395	C10orf91	Body	---	0.596552	0.000803643	EMT+	0	1
1945	cg13575925	LOC144571	TSS200	Island	0.596552	0.000803643	EMT+	0	0
1946	cg08489551	PLEKHG5	Body	Island	0.596059	0.000813421	EMT+	0	0
1947	cg00492873	GJB3	5'UTR;TSS1500	Island	0.596059	0.000813421	EMT+	1	0
1948	cg14379854	LOC91149;RAPGEF4	Body;TSS200	Island	0.596059	0.000813421	EMT+	0	0
1949	cg10702818	OSBPL10;ZNF860	5'UTR;TSS1500	S_Shore	0.596059	0.000813421	EMT+	0	0
1950	cg26086649	---	---	N_Shore	0.596059	0.000813421	EMT+	0	0
1951	cg04744755	BTN1A1	Body	Island	0.596059	0.000813421	EMT+	0	0
1952	cg08605899	---	---	---	0.596059	0.000813421	EMT+	0	0
1953	cg06436185	PRKAG2	Body	---	0.596059	0.000813421	EMT+	0	0
1954	cg20836412	---	---	Island	0.596059	0.000813421	EMT+	0	0
1955	cg13687834	---	---	---	0.596059	0.000813421	EMT+	0	0
1956	cg23903244	KCNQ1	Body	Island	0.596059	0.000813421	EMT+	0	0
1957	cg24959965	---	---	S_Shore	0.596059	0.000813421	EMT+	0	0
1958	cg08569180	---	---	Island	0.595567	0.000823302	EMT+	0	0
1959	cg26333822	SLC5A7	1stExon;5'UTR	Island	0.595567	0.000823302	EMT+	0	0
1960	cg12173409	---	---	Island	0.595567	0.000823302	EMT+	0	0
1961	cg11086421	PCDHGA1;PCDHGA2;PCDHGA3;PCDHGA4;PCDHGA5;PCDHGB1;PCDHGB2;PCDHGB3	1stExon;Body	Island	0.595567	0.000823302	EMT+	0	0
1962	cg20104774	ZBTB9	Body	S_Shore	0.595567	0.000823302	EMT+	0	0
1963	cg17326451	CROT;TP53TG1	5'UTR;Body;TSS1500	S_Shore	0.595567	0.000823302	EMT+	0	0
1964	cg13667782	SH3GLB2	Body	N_Shore	0.595567	0.000823302	EMT+	0	1
1965	cg13229961	OVOL1	Body	---	0.595567	0.000823302	EMT+	0	0
1966	cg19157162	SLFN12L	Body	Island	0.595567	0.000823302	EMT+	0	0
1967	cg01444487	CHST8	5'UTR;TSS1500	N_Shore	0.595567	0.000823302	EMT+	0	0
1968	cg06873218	PDGFB	Body;TSS1500	N_Shore	0.595567	0.000823302	EMT+	0	0
1969	cg14577366	---	---	Island	0.595074	0.000833287	EMT+	0	0
1970	cg20268893	NCK2	5'UTR	S_Shore	0.595074	0.000833287	EMT+	0	0
1971	cg12089656	NCK2	5'UTR	S_Shore	0.595074	0.000833287	EMT+	0	0
1972	cg08022717	CYP27C1	Body	---	0.595074	0.000833287	EMT+	0	0
1973	cg07209244	NEURL1B	3'UTR	S_Shelf	0.595074	0.000833287	EMT+	0	1
1974	cg09533168	---	---	---	0.595074	0.000833287	EMT+	0	0
1975	cg02766845	---	---	Island	0.595074	0.000833287	EMT+	0	0
1976	cg15270687	ANKRD6	5'UTR	Island	0.595074	0.000833287	EMT+	0	0
1977	cg18192294	RNLS	TSS200	Island	0.595074	0.000833287	EMT+	0	0
1978	cg08209549	---	---	Island	0.595074	0.000833287	EMT+	0	0
1979	cg08296831	OVOL1	TSS1500	Island	0.595074	0.000833287	EMT+	0	1
1980	cg06252985	PC	5'UTR	---	0.595074	0.000833287	EMT+	0	0
1981	cg14625113	CNTN1	5'UTR	Island	0.595074	0.000833287	EMT+	0	0
1982	cg23015327	FAM101B	Body	Island	0.595074	0.000833287	EMT+	0	0
1983	cg17029690	PHLDB3	TSS200	S_Shore	0.595074	0.000833287	EMT+	0	1
1984	cg15136410	STARD7	Body	N_Shore	0.594581	0.000843378	EMT+	0	0
1985	cg00017489	DPP6	TSS1500	Island	0.594581	0.000843378	EMT+	0	0
1986	cg06400119	PTPRN2	Body	---	0.594581	0.000843378	EMT+	0	0
1987	cg24848035	RGS22	TSS200	Island	0.594581	0.000843378	EMT+	0	0
1988	cg14161359	KCNA4	TSS1500	Island	0.594581	0.000843378	EMT+	0	0
1989	cg19961766	KLF13	Body	Island	0.594581	0.000843378	EMT+	0	0
1990	cg27104822	AP1M2	TSS200	Island	0.594581	0.000843378	EMT+	0	0
1991	cg09165842	PCSK2	Body	Island	0.594581	0.000843378	EMT+	0	0
1992	cg16719845	CMPK2	1stExon	Island	0.594089	0.000853576	EMT+	0	0
1993	cg03102516	NEURL3	Body	N_Shelf	0.594089	0.000853576	EMT+	0	0
1994	cg11009817	SLCO4C1	TSS200	Island	0.594089	0.000853576	EMT+	0	0
1995	cg01236734	PON2	Body	---	0.594089	0.000853576	EMT+	0	0
1996	cg24575234	CHRM2	1stExon;5'UTR;TSS200	Island	0.594089	0.000853576	EMT+	0	0
1997	cg12434889	PTPRN2	Body	N_Shore	0.594089	0.000853576	EMT+	0	0
1998	cg11185188	PYROXD2	TSS1500	---	0.594089	0.000853576	EMT+	0	0
[truncated: 5,171 more rows]

## Sheet: Data 2
Supplementary Data 2. EMT-correlated DMCs cross-referenced with gene expression.
Index	CpG Probe	Gene	Regulatory Element	CpG Island	Spearman Correlation Rho, CpG Methylation vs EMT Score	Spearman Correlation p-value, CpG Methylation vs EMT Score	Spearman Correlation Rho, EMT Score vs Gene Expression	Spearman Correlation p-value, EMT Score vs Gene Expression	Overlap with Ovarian Cancer EMT Signature, −1 Mes gene; +1 Epi Gene
1	cg00001583	NR5A2	Body	Island	-0.0571429	0.767923	-0.00394089	0.983813	0
2	cg00002719	C1orf114	TSS200	Island	-0.116256	0.546628	0.209852	0.274569	0
4	cg00003287	TNNT2	5'UTR	---	0.266995	0.161068	-0.0852217	0.660265	0
7	cg00030466	PRDM16	Body	Island	0.408374	0.028729	0.111823	0.563594	0
8	cg00034101	HEYL	Body	---	0.2	0.296875	0.0128079	0.947425	0
9	cg00038675	SMCP	5'UTR	---	-0.0975369	0.613435	0.226601	0.237182	0
11	cg00064255	LRRC8C	5'UTR	S_Shore	-0.0251232	0.897388	0.348276	0.0641017	0
12	cg00065215	PAX7	Body	Island	0.237438	0.214024	0.484729	0.0077009	0
13	cg00065905	NHLH2	5'UTR	Island	0.301478	0.112096	-0.0507389	0.793794	0
14	cg00066671	OLFM3	1stExon;5'UTR	---	-0.0778325	0.687238	0.255665	0.180698	0
15	cg00069860	RNF220	Body	Island	-0.210837	0.271032	-0.0596059	0.758736	0
16	cg00082497	MARCKSL1	TSS1500	Island	-0.0349754	0.85711	0.236453	0.216856	0
18	cg00095594	NID1	TSS200	Island	0.00197044	0.992869	0.306404	0.105962	0
19	cg00099427	CCDC19	TSS1500	Island	0.540394	0.00285905	0.136946	0.478706	0
21	cg00114029	DLGAP3	Body	Island	0.255172	0.180977	-0.0133005	0.945405	0
23	cg00116658	FAM89A	Body	---	0.26601	0.162664	0.155172	0.421537	0
25	cg00150520	RNF220	Body	Island	0.484729	0.00835938	-0.0596059	0.758736	0
27	cg00152008	DMRTA2	TSS200	Island	-0.000492611	0.998981	-0.306404	0.105962	0
29	cg00155063	TNFRSF1B	Body	S_Shore	0.173399	0.366769	0.353202	0.0601796	0
32	cg00170536	C1orf101	TSS200	Island	0.244828	0.199782	0.127094	0.51119	0
33	cg00172597	SUSD4	TSS1500	Island	0.351724	0.0619915	-0.389457	0.0367712	0
36	cg00228891	CR1L	Body	Island	0.165025	0.390654	-0.104433	0.589796	0
37	cg00252804	CHD5	Body	---	-0.0812808	0.674089	0.227094	0.236137	0
38	cg00254258	PRDM16	Body	Island	0.190148	0.321694	0.111823	0.563594	0
41	cg00295572	TP73	TSS1500	Island	0.193596	0.312863	0.0226601	0.907117	0
42	cg00297432	ESPN	TSS200	Island	0.198522	0.300517	-0.176355	0.360126	0
43	cg00297950	GSTM3	Body	Island	0.141872	0.461223	-0.0704433	0.71652	0
45	cg00300879	CNKSR1	TSS200	---	0.779803	2.28416e-06	-0.867488	1.12619e-09	1
46	cg00302521	CRCT1	Body	N_Shore	0.354187	0.0600921	0.399507	0.0317857	0
48	cg00310968	SPAG17	TSS200	Island	0.551724	0.00225018	-0.175369	0.362858	0
50	cg00318756	IL12RB2	TSS200	N_Shore	0.0394089	0.839094	-0.0137931	0.943387	0
52	cg00329697	PTCH2	3'UTR	---	0.0837438	0.664755	0.344828	0.0669635	0
53	cg00342358	TGFBR3	5'UTR	N_Shore	-0.00837438	0.966394	0.517241	0.00406146	0
54	cg00344178	NMNAT2	Body	N_Shore	-0.189655	0.322968	0.0315271	0.87103	0
55	cg00347563	GIPC2	1stExon;5'UTR	Island	0.365025	0.0522761	-0.431034	0.0195742	0
57	cg00349061	SLC30A2	Body	N_Shore	-0.0714286	0.711896	-0.0807882	0.676969	0
58	cg00349607	MACF1	TSS1500	N_Shore	-0.0433498	0.823147	-0.166277	0.388652	0
59	cg00354179	KIAA1614	TSS1500	Island	-0.0541872	0.779672	0.118719	0.539628	0
60	cg00359395	HSPG2	Body	---	0.0596059	0.75817	-0.1867	0.332174	0
61	cg00382944	PCSK9	1stExon	Island	0.319212	0.091771	0.0275862	0.887042	0
64	cg00397635	ZYG11A	Body	Island	0.242365	0.204454	-0.0788177	0.684442	0
65	cg00401797	PRDM16	Body	---	0.244335	0.200711	0.111823	0.563594	0
67	cg00449821	EFNA3	Body	Island	-0.171429	0.372309	-0.0236453	0.903097	0
68	cg00450304	RCSD1	1stExon;5'UTR	Island	0.492611	0.00725125	0.228079	0.234055	0
69	cg00466108	DNAJC6	Body	Island	0.317734	0.093348	-0.0837438	0.665816	0
70	cg00500789	C1orf210	TSS200	---	0.824631	1.20321e-06	-0.655665	0.000112938	0
71	cg00500892	NPR1	TSS1500	Island	0.338424	0.073082	0.0699507	0.718422	0
72	cg00505606	TP73	Body	N_Shelf	0.147291	0.444123	0.0226601	0.907117	0
74	cg00549463	HES2	TSS1500	Island	0.0211823	0.913577	0.121675	0.529506	0
77	cg00565688	TP73	TSS1500	Island	0.184236	0.33719	0.0226601	0.907117	0
79	cg00566164	OBSCN	Body	Island	0.400985	0.0319699	-0.345813	0.0661359	0
82	cg00566999	TESK2	5'UTR	N_Shore	0.412315	0.027114	-0.182759	0.342662	0
85	cg00581154	PRDM16	Body	---	0.124631	0.517904	0.111823	0.563594	0
86	cg00583535	IGFN1	TSS200	---	0.141872	0.461223	0.0714286	0.71272	0
88	cg00584000	TCHH	Body	Island	0.149261	0.437992	0.0236453	0.903097	0
89	cg00585901	EFNA4	TSS1500	Island	0.0940887	0.626108	-0.0847291	0.662114	0
90	cg00630164	KCNQ4	1stExon	Island	-0.0344828	0.859116	0.0300493	0.877029	0
91	cg00644814	HES2	TSS1500	Island	-0.248276	0.193368	0.121675	0.529506	0
96	cg00662647	SLC35F3	Body	Island	0.385714	0.0396177	-0.276847	0.145979	0
97	cg00664416	MANEAL	1stExon;5'UTR;Body	S_Shore	0.0374384	0.847091	-0.210345	0.273418	0
98	cg00665827	CAMTA1	Body	---	0.261084	0.170815	-0.0980296	0.612923	0
100	cg00703260	SLC30A2	TSS1500	Island	0.315764	0.0954829	-0.0807882	0.676969	0
102	cg00764612	C1orf51	TSS200	S_Shore	0.36601	0.0516079	-0.328079	0.0822983	0
103	cg00768487	UBXN11	Body	---	0.135961	0.480273	0.0403941	0.835194	0
104	cg00777636	ACOT7	Body;TSS1500	---	0.299015	0.115168	0.294581	0.120844	0
106	cg00783553	CAMTA1	Body	S_Shore	0.234975	0.218924	-0.0980296	0.612923	0
107	cg00783945	MFSD4	1stExon	Island	0.268473	0.158695	-0.172414	0.37113	0
108	cg00784581	CDA	1stExon;5'UTR	---	0.334975	0.0761965	0.125616	0.516154	0
110	cg00794400	RCC2	Body	Island	-0.329557	0.0812986	0.0699507	0.718422	0
111	cg00806311	C1orf101	Body	S_Shore	0.30197	0.111489	0.127094	0.51119	0
112	cg00812833	PLD5	5'UTR	Island	0.325123	0.085667	0.00936191	0.961558	0
115	cg00821073	C1orf229	1stExon	Island	0.3133	0.0982038	-0.145813	0.450409	0
116	cg00822030	KCNAB2	TSS1500	N_Shore	0.0192118	0.921684	0.201478	0.29461	0
119	cg00827745	IGSF21	Body	Island	0.460099	0.0127945	0.175862	0.361491	0
122	cg00831909	PDPN	TSS1500	Island	0.0285714	0.883256	-0.0172414	0.929265	0
123	cg00852622	KCND3	1stExon;5'UTR	Island	0.291626	0.124764	0.100985	0.602202	0
124	cg00860712	BTG2	TSS1500	N_Shore	-0.104433	0.588421	-0.062069	0.749076	0
125	cg00866556	TMEM200B	5'UTR	Island	0.0694581	0.719543	-0.118719	0.539628	0
127	cg00891176	CACNA1S	TSS1500	N_Shore	0.0142857	0.941985	0.355172	0.0586643	0
128	cg00895834	PRDM16	Body	Island	0.226601	0.236156	0.111823	0.563594	0
132	cg00939558	ATP8B2	Body	Island	0.472414	0.0103779	0.640394	0.000182712	−1
136	cg00951395	KIAA1383	1stExon	S_Shore	0.234483	0.219913	-0.250739	0.189537	0
138	cg00955828	TAL1	Body	Island	0.183744	0.338501	0.132512	0.493191	0
139	cg00963169	ELAVL4	Body	Island	0.249754	0.190664	0.215764	0.260964	0
140	cg00964103	ESRRG	5'UTR;TSS1500	---	-0.272906	0.15173	0.230049	0.229928	0
141	cg00973823	BAI2	5'UTR	Island	0.166502	0.386374	-0.0231527	0.905107	0
142	cg00986445	RBM8A	1stExon;5'UTR	Island	0.170443	0.375098	0.0413793	0.831231	0
143	cg00989853	IRF6	1stExon;5'UTR	Island	0.678818	7.84768e-05	-0.632512	0.000231884	1
144	cg00993824	IL12RB2	1stExon;5'UTR	N_Shore	0.100985	0.600871	-0.0137931	0.943387	0
146	cg00997310	DFFB	Body	N_Shore	0.255172	0.180977	0.229557	0.230955	0
147	cg00998438	ILDR2	Body	Island	0.401478	0.0317449	0.0458128	0.813447	0
148	cg00999163	CMPK1	1stExon	Island	0.13202	0.493198	-0.306897	0.105373	0
149	cg01014986	KCNAB2	Body	---	0.169458	0.377898	0.201478	0.29461	0
150	cg01016553	TTC39A	Body	Island	0.436453	0.0187727	-0.433005	0.0189622	0
153	cg01022117	PKP1	Body	---	-0.231034	0.226922	-0.0359606	0.853076	0
154	cg01022121	PLCH2	Body	N_Shore	-0.0689655	0.721459	0.122922	0.525264	0
155	cg01046951	PRDM16	Body	S_Shore	0.23399	0.220905	0.111823	0.563594	0
156	cg01054622	KIF17	TSS1500	Island	-0.0241379	0.901432	0.275369	0.148232	0
159	cg01062116	PRDM16	3'UTR	S_Shore	0.234975	0.218924	0.111823	0.563594	0
160	cg01071314	PRDM16	Body	S_Shelf	0.044335	0.819171	0.111823	0.563594	0
161	cg01074657	GIPC2	TSS200	N_Shore	0.19803	0.301738	-0.431034	0.0195742	0
162	cg01074797	PDZK1IP1	1stExon	---	0.301478	0.112096	-0.442857	0.0161343	0
163	cg01101873	PRDM16	Body	---	0.215764	0.259789	0.111823	0.563594	0
164	cg01103597	RUNX3	Body	---	0.0955665	0.620663	0.0305419	0.875028	0
165	cg01105494	SPAG17	TSS200	Island	0.542365	0.00274394	-0.175369	0.362858	0
166	cg01281911	FOXE3	1stExon	Island	0.180788	0.346437	-0.124631	0.519476	0
167	cg01394819	PODN	TSS1500	Island	0.326601	0.0841912	0.127356	0.510312	0
168	cg01411786	NAV1	Body	Island	0.483251	0.00858242	0.153695	0.426026	0
169	cg01413566	C1orf210	5'UTR	---	0.736453	9.93642e-06	-0.655665	0.000112938	0
170	cg01414687	FABP3	TSS1500	---	0.178325	0.353137	0.123645	0.522809	0
171	cg01418162	NFASC	5'UTR	---	0.0231527	0.905478	0.0566502	0.770374	0
172	cg01423964	KCNA3	1stExon;5'UTR	Island	-0.0433498	0.823147	0.444828	0.0156129	0
173	cg01428095	WNT9A	Body	N_Shore	0.348276	0.06473	-0.491133	0.00682169	0
174	cg01428437	TMEM52	TSS1500	S_Shore	-0.106404	0.581358	0.0586207	0.762609	0
176	cg01436424	CAMTA1	Body	---	-0.137438	0.475473	-0.0980296	0.612923	0
178	cg01444643	PCSK9	TSS1500	N_Shore	-0.181281	0.345107	0.0275862	0.887042	0
180	cg01510813	CREG1	TSS1500	S_Shore	0.300985	0.112705	-0.236946	0.215872	0
181	cg01514538	FLJ42875	Body	Island	0.255172	0.180977	-0.064532	0.739454	0
183	cg01550473	HSPA6	TSS200	N_Shore	0.404926	0.0302061	-0.320197	0.0903831	0
186	cg01558923	TGFB2	Body	S_Shore	0.261084	0.170815	-0.162562	0.399486	0
187	cg01564068	GSTM4	TSS200	Island	-0.0852217	0.659179	-0.0413793	0.831231	0
189	cg01567634	SYT6	TSS200	Island	0.196059	0.306651	0.0773399	0.690066	0
190	cg01568347	GRRP1	Body	Island	0.20936	0.274466	0.177833	0.35605	0
191	cg01602345	PRDM16	Body	S_Shelf	0.0206897	0.915603	0.111823	0.563594	0
193	cg01709189	PRDM16	Body	S_Shore	0.008867	0.964358	0.111823	0.563594	0
194	cg01713438	TNN	3'UTR	---	0.452709	0.0144601	-0.0536946	0.782061	0
195	cg01716680	GJA4	5'UTR	S_Shore	0.393596	0.0355039	-0.0581281	0.764548	0
201	cg01772149	PRDM16	Body	Island	0.173399	0.366769	0.111823	0.563594	0
202	cg01773689	PRDM16	3'UTR	Island	0.291133	0.125425	0.111823	0.563594	0
203	cg01777643	CNIH3	Body	Island	-0.0970443	0.615238	0.214778	0.2632	0
204	cg01780585	EIF2C1	TSS1500	N_Shore	0.319704	0.0912499	0.00640394	0.973699	0
207	cg01786314	GFI1	5'UTR;TSS1500	Island	0.035468	0.855104	0.10197	0.598646	0
208	cg01789576	GJC2	TSS1500	---	-0.101478	0.599086	0.0780884	0.687215	0
209	cg01793449	KIAA0495	1stExon;5'UTR	Island	0.237438	0.214024	-0.000985222	0.995953	0
210	cg01800926	CLSTN1	TSS200	Island	0.232512	0.2239	-0.187685	0.329583	0
213	cg01821018	TACSTD2	TSS200	Island	0.678325	7.97461e-05	-0.789163	3.63471e-07	1
215	cg01907584	TRIM17	1stExon;5'UTR	Island	0.53202	0.00339607	-0.429557	0.0200437	0
217	cg01913568	RXRG	TSS200	---	0.178818	0.351791	0.245813	0.198672	0
218	cg01913970	PTCH2	1stExon	Island	0.173892	0.365392	0.344828	0.0669635	0
219	cg01915516	TP73	TSS1500	Island	0.226601	0.236156	0.0226601	0.907117	0
220	cg01921432	BARHL2	1stExon	Island	-0.0916256	0.635226	0.0103448	0.957525	0
222	cg01931994	FAM5B	Body	---	0.273399	0.15097	-0.0674877	0.727958	0
223	cg01940181	PRDM16	Body	---	0.0123153	0.950117	0.111823	0.563594	0
224	cg01949993	LAMC2	TSS200	---	0.748276	6.35528e-06	-0.540394	0.00247593	1
225	cg01961086	PRDM16	Body	---	0.0778325	0.687238	0.111823	0.563594	0
226	cg01971813	PKLR	Body	Island	0.246798	0.196099	0.0709447	0.714585	0
227	cg02030187	NHLH2	1stExon;5'UTR;TSS1500	S_Shore	-0.00591133	0.976574	-0.0507389	0.793794	0
228	cg02057833	RHOU	Body	Island	0.463054	0.0121751	0.190148	0.323159	0
229	cg02058628	SKI	Body	S_Shelf	-0.289163	0.128092	0.178325	0.354697	0
230	cg02068169	CRABP2	TSS200	Island	0.193103	0.314115	-0.0615764	0.751005	0
231	cg02079933	RCSD1	1stExon;5'UTR	Island	0.444828	0.0164337	0.228079	0.234055	0
232	cg02086195	DHRS3	Body	Island	0.268966	0.15791	-0.517241	0.00406146	1
234	cg02152120	SPAG17	1stExon;5'UTR	Island	0.604433	0.000660567	-0.175369	0.362858	0
236	cg02229993	FAM78B	Body	Island	0.431527	0.0202738	-0.0650246	0.737534	0
240	cg02283735	PTPRF	Body	---	0.1133	0.556942	-0.338424	0.0725405	0
241	cg02291556	PDZK1IP1	TSS1500	---	0.358128	0.0571494	-0.442857	0.0161343	0
242	cg02297616	BMP8B	TSS1500	Island	0.293103	0.122799	-0.173892	0.36698	0
243	cg02297709	CASQ1	TSS1500	---	0.261084	0.170815	0.00640394	0.973699	0
244	cg02328010	RYR2	Body	Island	0.370936	0.0483684	0.347291	0.0649095	0
245	cg02328440	GNG4	5'UTR;TSS1500	Island	0.219212	0.252105	0.129557	0.502968	0
246	cg02328793	ACOT7	Body;TSS1500	---	0.239901	0.209201	0.294581	0.120844	0
247	cg02333588	PRDM16	3'UTR	S_Shore	0.167488	0.383537	0.111823	0.563594	0
248	cg02337836	GSTM2	TSS200	Island	0.191626	0.31789	-0.103941	0.591562	0
249	cg02338271	DNM3	Body	---	-0.222167	0.245641	-0.0955665	0.621917	0
251	cg02342906	CASZ1	Body	---	-0.41133	0.0275106	-0.0630542	0.745223	0
253	cg02362103	TBX15	TSS1500	S_Shore	-0.115764	0.54834	0.026601	0.891052	0
255	cg02368820	PRDM16	Body	---	0.136946	0.47707	0.111823	0.563594	0
257	cg02390319	PRDM16	Body	Island	0.0866995	0.65362	0.111823	0.563594	0
259	cg02447380	RAB42	5'UTR	Island	0.268473	0.158695	-0.325616	0.084763	0
261	cg02457623	ATP2B4	5'UTR	S_Shore	0.348768	0.064333	-0.19064	0.321883	0
264	cg02567839	PLD5	5'UTR	---	-0.213793	0.264248	0.00936191	0.961558	0
265	cg02576395	AHDC1	5'UTR	---	0.518227	0.00447046	-0.110837	0.567057	0
266	cg02582387	FAM43B	1stExon	Island	0.162562	0.397847	0.0226601	0.907117	0
270	cg02586249	EIF2B3	TSS200	S_Shore	0.0674877	0.727218	0.0980296	0.612923	0
271	cg02587648	PRKCZ	5'UTR;Body	N_Shore	-0.418719	0.0246495	-0.30936	0.102466	0
272	cg02623200	SPAG17	Body	N_Shore	0.529064	0.00360532	-0.175369	0.362858	0
273	cg02624704	PRDX6	TSS200	Island	0.455665	0.0137733	-0.2133	0.266578	0
274	cg02625929	HLX	TSS1500	Island	0.234975	0.218924	0.147783	0.444244	0
275	cg02630629	KCNAB2	Body	Island	-0.0162562	0.93386	0.201478	0.29461	0
276	cg02631286	SPOCD1	TSS200	---	-0.280788	0.139901	0.231527	0.226866	0
277	cg02631838	HPCA	Body	Island	0.218227	0.254285	-0.0374384	0.847107	0
279	cg02638691	G0S2	Body	Island	-0.355665	0.0589749	0.139901	0.469174	0
280	cg02656891	C1orf94	5'UTR;TSS200	Island	0.475862	0.00977501	0.0408867	0.833212	0
282	cg02711163	S100A9	TSS200	---	0.171921	0.37092	-0.348768	0.0637008	1
283	cg02712922	PRDM16	Body	S_Shelf	0.193596	0.312863	0.111823	0.563594	0
284	cg02769687	PRDM16	Body	---	0.0980296	0.611633	0.111823	0.563594	0
287	cg02771619	IFI6	5'UTR	S_Shore	0.0497537	0.797385	0.0862175	0.656535	0
289	cg02773945	NR5A2	Body	Island	0.0359606	0.8531	-0.00394089	0.983813	0
290	cg02837536	AJAP1	Body	Island	0.271921	0.153258	-0.312315	0.0990567	0
291	cg02838178	LAD1	1stExon;5'UTR	Island	0.673399	9.34767e-05	-0.740887	4.29945e-06	1
292	cg02849695	CCDC19	TSS200	Island	0.451232	0.0148142	0.136946	0.478706	0
295	cg02861071	OLFM3	1stExon;5'UTR	---	0.234975	0.218924	0.255665	0.180698	0
296	cg02861380	LHX8	Body	Island	0.183251	0.339816	0.131527	0.496439	0
297	cg02862748	TBX15	3'UTR	---	0.0231527	0.905478	0.026601	0.891052	0
298	cg02892189	GPR153	TSS1500	S_Shore	-0.160591	0.403656	0.299507	0.114467	0
301	cg02900253	PHF13	TSS200	Island	0.334483	0.0766498	0.184729	0.337393	0
302	cg02900441	AGMAT	Body	Island	0.0916256	0.635226	-0.00738916	0.969654	0
303	cg02910281	RHBDL2	1stExon;5'UTR	---	0.673399	9.34767e-05	-0.653695	0.000120349	0
306	cg02924562	SLC30A2	1stExon;5'UTR	Island	0.30936	0.10268	-0.0807882	0.676969	0
307	cg02931001	TRIM17	5'UTR	Island	0.46798	0.011199	-0.429557	0.0200437	0
308	cg02933679	PDPN	TSS200	Island	0.338916	0.0726454	-0.0172414	0.929265	0
309	cg02934600	PRMT6	1stExon	Island	0.408867	0.0285229	-0.14532	0.451957	0
310	cg02935904	TTC22	TSS1500	S_Shore	0.602463	0.000694069	-0.698522	2.50838e-05	0
311	cg02951880	VANGL2	Body	Island	-0.237931	0.213054	-0.208867	0.27688	0
312	cg02952008	TRIM17	5'UTR	Island	0.49064	0.00751581	-0.429557	0.0200437	0
315	cg02970551	RUNX3	Body;TSS1500	Island	0.192118	0.316629	0.0305419	0.875028	0
317	cg02974928	CACNA1E	TSS1500	Island	0.45665	0.0135505	-0.0586207	0.762609	0
318	cg02978297	BCAR3	Body	---	0.434483	0.0193616	-0.218719	0.254329	0
320	cg03003335	ACAP3	Body	Island	0.27734	0.14499	0.0463054	0.811477	0
321	cg03046819	SHISA4	Body	---	0.437438	0.0184839	-0.340394	0.0707876	0
322	cg03048314	NBL1	Body;TSS1500	Island	0.244828	0.199782	-0.130542	0.499698	0
323	cg03056854	HTR6	Body	N_Shore	-0.0384236	0.843091	0.185491	0.335369	0
327	cg03104428	OLFM3	Body	---	-0.0482759	0.803313	0.255665	0.180698	0
328	cg03114585	HSPC157	TSS1500	N_Shore	-0.196552	0.305418	0.364039	0.0522118	0
329	cg03119215	DLGAP3	Body	S_Shore	0.108867	0.572583	-0.0133005	0.945405	0
331	cg03119897	NFASC	Body	N_Shelf	0.261576	0.169987	0.0566502	0.770374	0
332	cg03126058	PRDM16	Body	---	0.0935961	0.627927	0.111823	0.563594	0
334	cg03142956	CNTN2	1stExon;5'UTR	---	-0.0773399	0.689124	-0.0275862	0.887042	0
336	cg03216475	SLC2A7	Body	---	0.0881773	0.64808	0.247783	0.194982	0
338	cg03219968	ESRRG	5'UTR	N_Shore	0.126108	0.512914	0.230049	0.229928	0
339	cg03220945	MFSD4	TSS1500	Island	0.0596059	0.75817	-0.172414	0.37113	0
340	cg03221247	LYPLAL1	Body	Island	0.17931	0.350448	-0.0802956	0.678834	0
341	cg03254465	PRDM16	Body	Island	0.107389	0.577841	0.111823	0.563594	0
342	cg03257172	NR5A2	Body	N_Shore	0.0246305	0.89941	-0.00394089	0.983813	0
346	cg03321592	HTR6	TSS200	Island	0.161084	0.402199	0.185491	0.335369	0
347	cg03326762	LHX8	Body	S_Shore	0.055665	0.773791	0.131527	0.496439	0
348	cg03339987	OBSCN	Body	Island	-0.277833	0.144254	-0.345813	0.0661359	0
349	cg03340119	LOC149134	TSS1500	Island	0.410345	0.0279119	0.344828	0.0669635	0
350	cg03348461	CAMTA1	Body	Island	0.392611	0.0359983	-0.0980296	0.612923	0
351	cg03352287	CRCT1	3'UTR	Island	0.32266	0.088171	0.399507	0.0317857	0
352	cg03391055	CSMD2	Body	Island	0.228571	0.232021	0.219704	0.252142	0
353	cg03397716	ESPN	1stExon;5'UTR	Island	0.188177	0.326809	-0.176355	0.360126	0
354	cg03397750	TTC39A	Body	Island	0.400493	0.0321962	-0.433005	0.0189622	0
355	cg03400374	KCNAB2	TSS200	Island	-0.0571429	0.767923	0.201478	0.29461	0
357	cg03432338	FAM89A	TSS1500	Island	0.0453202	0.8152	0.155172	0.421537	0
359	cg03445694	LHX8	Body	Island	0.0147783	0.939953	0.131527	0.496439	0
360	cg03449456	PRDM16	Body	---	-0.0458128	0.813216	0.111823	0.563594	0
361	cg03470396	COL9A2	Body	Island	0.308867	0.10325	0.0147783	0.93935	0
362	cg03512248	PTAFR	5'UTR	---	0.0901478	0.640722	-0.414778	0.025269	1
363	cg03514351	LEPR	5'UTR	Island	0.0448276	0.817185	-0.135468	0.48351	0
364	cg03520644	COL11A1	TSS1500	---	-0.187192	0.329385	0.231527	0.226866	0
365	cg03525385	KCND3	Body	---	0.0157635	0.935891	0.100985	0.602202	0
367	cg03537215	CNTN2	TSS1500	---	-0.0408867	0.833106	-0.0275862	0.887042	0
370	cg03580297	LPPR4	TSS200	N_Shore	-0.0197044	0.919656	0.217241	0.257632	0
371	cg03585778	MFSD4	TSS1500	Island	0.0571429	0.767923	-0.172414	0.37113	0
373	cg03601828	ZNF697	5'UTR	---	0.133005	0.48995	0.313793	0.0973845	0
374	cg03601920	PADI2	Body	N_Shore	0.308867	0.10325	-0.403941	0.0297676	0
376	cg03607891	LEPR	3'UTR;Body	---	0.142365	0.459654	-0.135468	0.48351	0
377	cg03611151	CNR2	5'UTR	S_Shore	0.268966	0.15791	0.183251	0.34134	0
379	cg03613077	RGS7	TSS1500	S_Shore	0.202956	0.289675	-0.122167	0.527828	0
380	cg03646889	LPPR4	TSS200	N_Shore	-0.0546798	0.77771	0.217241	0.257632	0
382	cg03654735	RSPO1	TSS1500	Island	-0.0492611	0.79936	-0.164039	0.395156	0
384	cg03725447	SAMD11	TSS1500	Island	0.295567	0.119575	0.287192	0.130897	0
385	cg03726881	PTGER3	TSS1500	Island	0.0714286	0.711896	-0.148768	0.441179	0
386	cg03732087	AGBL4	TSS200	Island	0.367488	0.0506183	0.108867	0.574011	0
388	cg03741406	BMP8B	TSS1500	Island	0.299507	0.114548	-0.173892	0.36698	0
389	cg03748376	OR2L13	1stExon;5'UTR	Island	0.431034	0.0204292	-0.130542	0.499698	0
390	cg03750567	SYTL1	Body	Island	-0.0699507	0.717629	-0.265517	0.163894	0
391	cg03752218	TAL1	TSS1500	Island	0.0812808	0.674089	0.132512	0.493191	0
392	cg03760518	TP73	Body	Island	0.13202	0.493198	0.0226601	0.907117	0
393	cg03767970	ZNF362	TSS1500	N_Shore	-0.0694581	0.719543	-0.144828	0.453508	0
394	cg03769927	SLC9A1	1stExon;5'UTR	N_Shore	-0.128571	0.504652	0.183251	0.34134	0
395	cg03771099	KIAA1751	Body	---	-0.329064	0.0817753	0.112808	0.560141	0
396	cg03773198	FHAD1	Body	---	0.243842	0.201642	0.103448	0.593329	0
397	cg03849780	CAMTA1	Body	---	-0.0866995	0.65362	-0.0980296	0.612923	0
398	cg03885399	TAL1	Body	Island	0.0699507	0.717629	0.132512	0.493191	0
399	cg03887218	ARHGEF19	Body	Island	-0.0128079	0.948083	-0.335468	0.0752323	0
400	cg03888579	DLGAP3	Body	Island	0.321675	0.0891883	-0.0133005	0.945405	0
401	cg03894975	PTPRU	Body	Island	0.00344828	0.986758	-0.304433	0.108342	0
402	cg03902160	PTPRU	Body	N_Shore	0.026601	0.891328	-0.304433	0.108342	0
403	cg03917423	RHBG	1stExon;5'UTR;Body	Island	0.415764	0.0257629	0.0211823	0.913151	0
406	cg03951219	CADM3	1stExon;5'UTR	Island	0.435468	0.0190652	-0.18867	0.327004	0
408	cg03952248	GPATCH3	TSS1500	S_Shore	0.408867	0.0285229	0.578818	0.00100345	−1
410	cg03969696	CA14	TSS1500	---	-0.307389	0.104975	0.239901	0.21003	0
411	cg03969902	FLJ42875	Body	Island	0.264532	0.165079	-0.064532	0.739454	0
415	cg03985801	LGR6	Body;TSS1500	N_Shore	-0.483251	0.00858242	-0.205911	0.283888	0
417	cg03994053	RBP7	TSS200	Island	0.305419	0.10731	-0.348276	0.0641017	0
418	cg04012600	MYBPHL	TSS1500	---	-0.0729064	0.706179	-0.044335	0.819365	0
420	cg04021697	WDR8	TSS1500	Island	0.251232	0.187987	0.0655172	0.735616	0
421	cg04023150	RNF220	5'UTR	Island	0.124631	0.517904	-0.0596059	0.758736	0
422	cg04025150	C1orf94	1stExon;5'UTR	Island	0.469951	0.0108276	0.0408867	0.833212	0
423	cg04025964	NR5A2	Body	Island	-0.0714286	0.711896	-0.00394089	0.983813	0
424	cg04028570	OR2L13	TSS200	Island	0.457143	0.0134402	-0.130542	0.499698	0
425	cg04030615	ACTA1	TSS200	Island	0.386207	0.0393498	0.161084	0.403843	0
426	cg04078980	C1orf35	TSS1500	S_Shore	0.218227	0.254285	-0.308867	0.103042	0
429	cg04093225	ILDR2	Body	Island	0.334975	0.0761965	0.0458128	0.813447	0
431	cg04094653	PAX7	Body	Island	-0.163547	0.394961	0.484729	0.0077009	0
432	cg04097639	NR5A2	Body	Island	-0.139409	0.469111	-0.00394089	0.983813	0
433	cg04101015	CADM3	Body	---	-0.00837438	0.966394	-0.18867	0.327004	0
436	cg04108939	BEST4	Body	Island	-0.130542	0.49809	0.381281	0.0412742	0
439	cg04129469	PAX7	TSS1500	N_Shore	-0.156158	0.416904	0.484729	0.0077009	0
440	cg04134399	SMYD3	Body	---	-0.378818	0.0435265	-0.0251232	0.897072	0
441	cg04134748	PRDM16	Body	---	0.0369458	0.849093	0.111823	0.563594	0
442	cg04138112	DUSP27	Body	Island	0.405911	0.0297779	0.254187	0.183319	0
444	cg04154653	TTLL10	3'UTR	S_Shore	-0.16601	0.387798	-0.15468	0.42303	0
445	cg04158367	GFI1	TSS1500;TSS200	Island	-0.104433	0.588421	0.10197	0.598646	0
446	cg04161137	C1QC	Body	Island	0.0995074	0.606242	0.0554255	0.775211	0
447	cg04161784	HBXIP	TSS1500	S_Shore	-0.0600985	0.756224	-0.0906404	0.640065	0
448	cg04163216	PIK3CD	Body	S_Shore	-0.359606	0.0560758	0.189163	0.325719	0
451	cg04204526	FLJ42875	Body	S_Shore	0.153202	0.42587	-0.064532	0.739454	0
452	cg04205107	PLD5	TSS1500	Island	0.34335	0.0688065	0.00936191	0.961558	0
453	cg04205715	GJA4	Body	S_Shore	0.122167	0.526274	-0.0581281	0.764548	0
454	cg04209911	FAM5B	TSS1500	Island	0.475369	0.00985927	-0.0674877	0.727958	0
456	cg04222159	NFASC	Body	---	0.0817734	0.672219	0.0566502	0.770374	0
457	cg04222842	SRP9	TSS200	Island	-0.0403941	0.835101	0.293103	0.122808	0
460	cg04238348	KCNK2	Body	S_Shore	-0.0044335	0.982684	0.221675	0.247806	0
462	cg04246763	LOC339524	Body	Island	-0.120197	0.533017	-0.0472906	0.807539	0
464	cg04259904	ARTN	1stExon;5'UTR	Island	0.498522	0.00650467	-0.34335	0.06822	0
465	cg04272632	CSMD2	Body	Island	0.499015	0.00644553	0.219704	0.252142	0
466	cg04273303	WNT3A	Body	Island	0.242365	0.204454	0.008867	0.963589	0
468	cg04280647	GRRP1	Body	Island	0.189163	0.324245	0.177833	0.35605	0
470	cg04287574	NAV1	Body	Island	0.202956	0.289675	0.153695	0.426026	0
471	cg04289036	C1orf210	1stExon;5'UTR;TSS200	---	0.792118	1.75318e-06	-0.655665	0.000112938	0
472	cg04292718	CD34	1stExon;5'UTR	Island	0.0719212	0.709989	-0.118227	0.541324	0
473	cg04293733	MIR137	Body	Island	-0.206897	0.280253	0.301478	0.111987	0
475	cg04297819	HSPG2	Body	---	0.370936	0.0483684	-0.1867	0.332174	0
477	cg04314218	HYI	5'UTR	Island	0.19803	0.301738	-0.199015	0.300676	0
478	cg04343794	TNFRSF18	TSS200	Island	0.13399	0.486713	-0.117995	0.542122	0
479	cg04346637	PRDM16	Body	Island	-0.168473	0.380711	0.111823	0.563594	0
480	cg04351049	LMX1A	TSS1500	Island	0.437438	0.0184839	-0.147783	0.444244	0
481	cg04352962	IRF6	TSS1500	S_Shore	0.692118	5.03233e-05	-0.632512	0.000231884	1
484	cg04364463	GRIK3	Body	N_Shore	0.136946	0.47707	0.262562	0.168814	0
485	cg04392488	TP73	Body	---	-0.0152709	0.937922	0.0226601	0.907117	0
486	cg04400972	TRIM45	TSS1500	Island	0.284729	0.134248	-0.168473	0.382328	0
487	cg04405332	ADCY10	Body	Island	0.434975	0.0192129	0.0896552	0.64372	0
490	cg04482794	ITPKB	5'UTR	Island	0.0931034	0.629748	-0.130049	0.501332	0
491	cg04483711	PRDM16	Body	N_Shelf	-0.297537	0.117041	0.111823	0.563594	0
492	cg04484550	FLJ42875	Body	Island	0.335468	0.0757454	-0.064532	0.739454	0
493	cg04484947	ZBTB8B	5'UTR	S_Shore	0.203941	0.287301	0.124138	0.521142	0
494	cg04486873	C1orf94	5'UTR;Body	S_Shore	0.0748768	0.698581	0.0408867	0.833212	0
496	cg04500730	PRDM16	Body	---	0.223645	0.242452	0.111823	0.563594	0
497	cg04501188	FOXD2	1stExon	Island	0.0270936	0.889309	0.2133	0.266578	0
498	cg04501840	C1orf95	Body	S_Shore	-0.0714286	0.711896	0.227094	0.236137	0
499	cg04503267	LCK	Body	S_Shore	-0.0133005	0.94605	-0.0418719	0.82925	0
500	cg04510788	GRIK3	Body	Island	0.309852	0.102112	0.262562	0.168814	0
501	cg04549679	MEGF6	Body	N_Shelf	-0.204433	0.286118	-0.265517	0.163894	0
502	cg04550737	TBX15	5'UTR	Island	0.142857	0.458088	0.026601	0.891052	0
504	cg04552470	VWA5B1	Body	Island	0.370936	0.0483684	0.369458	0.0485529	0
505	cg04552500	GRHL3	1stExon;5'UTR	N_Shelf	0.770443	2.9622e-06	-0.314286	0.0968318	0
508	cg04562683	TP73	Body	S_Shelf	0.0753695	0.696686	0.0226601	0.907117	0
511	cg04568492	ACTA1	Body	Island	0.347783	0.0651288	0.161084	0.403843	0
512	cg04578193	LASS2	TSS200	Island	-0.360591	0.0553691	0.122675	0.526101	0
513	cg04600984	TP73	5'UTR	---	-0.204433	0.286118	0.0226601	0.907117	0
515	cg04705659	PLEKHA6	TSS200	---	-0.55468	0.00211118	-0.380788	0.041559	0
517	cg04781796	GABRD	Body	Island	0.102463	0.595521	0.485035	0.00765681	0
519	cg04837025	NID1	TSS1500	Island	-0.0399015	0.837097	0.306404	0.105962	0
520	cg04838747	GFI1	5'UTR;TSS1500	Island	-0.132512	0.491573	0.10197	0.598646	0
521	cg04847649	PLCH2	TSS1500	N_Shelf	0.400493	0.0321962	0.122922	0.525264	0
522	cg04858616	BMP8B	TSS1500	Island	0.334975	0.0761965	-0.173892	0.36698	0
523	cg04862289	NFASC	Body	---	0.233498	0.2219	0.0566502	0.770374	0
526	cg04872399	TNNT2	1stExon;5'UTR	---	0.120197	0.533017	-0.0852217	0.660265	0
527	cg04873098	PRDM16	Body	S_Shore	-0.117241	0.543209	0.111823	0.563594	0
528	cg04875084	PODN	1stExon	Island	0.528571	0.00364125	0.127356	0.510312	0
529	cg04876124	PRDM16	Body	N_Shelf	0.155172	0.419881	0.111823	0.563594	0
530	cg04879281	C1orf103	TSS1500	Island	0.0842365	0.662894	0.10936	0.572269	0
532	cg04882222	PRDM16	Body	N_Shelf	0.16601	0.387798	0.111823	0.563594	0
533	cg04882365	PRDM16	Body	---	-0.10197	0.597302	0.111823	0.563594	0
534	cg04885068	SLC2A5	Body	Island	0.21133	0.269893	-0.112315	0.561866	0
535	cg04886221	SYTL1	5'UTR	---	0.752217	5.49409e-06	-0.265517	0.163894	0
536	cg04886703	BEST4	Body	Island	-0.0246305	0.89941	0.381281	0.0412742	0
537	cg04896832	CASZ1	Body	---	-0.501478	0.00615669	-0.0630542	0.745223	0
538	cg04900080	ACTA1	TSS1500	Island	-0.0389163	0.841092	0.161084	0.403843	0
539	cg04904030	PKP1	Body	S_Shore	-0.32069	0.0902146	-0.0359606	0.853076	0
540	cg04907523	VASH2	5'UTR;Body	Island	-0.0137931	0.944018	0.387685	0.0377121	0
541	cg04907885	PRDM16	Body	---	0.131034	0.496457	0.111823	0.563594	0
543	cg04910690	CD164L2	TSS200	S_Shore	0.363054	0.0536333	-0.0339901	0.861047	0
544	cg04912843	GIPC2	1stExon	Island	0.396552	0.034054	-0.431034	0.0195742	0
546	cg04923576	BMP8A	TSS1500	Island	0.359113	0.0564319	0.0975369	0.614717	0
547	cg04926766	C1orf65	1stExon	Island	0.439409	0.0179174	0.0985222	0.611131	0
548	cg04927341	COL24A1	Body	---	0.346798	0.0659324	0.0517241	0.789878	0
549	cg04933208	PTPRU	Body	Island	-0.0748768	0.698581	-0.304433	0.108342	0
550	cg04937080	DAB1	5'UTR	Island	0.237438	0.214024	0.269951	0.156707	0
551	cg04938315	TCHH	Body	Island	0.287685	0.13012	0.0236453	0.903097	0
552	cg04944300	ESPNP	Body	N_Shore	0.130049	0.499727	-0.0477833	0.805572	0
554	cg04975598	KCNJ10	1stExon;5'UTR	N_Shore	-0.0965517	0.617044	0.0418719	0.82925	0
555	cg04976324	PROX1	5'UTR	Island	-0.271429	0.154026	0.128079	0.507893	0
556	cg04977528	HEYL	3'UTR	---	0.182266	0.342455	0.0128079	0.947425	0
557	cg04986555	TMEM61	1stExon;5'UTR	Island	0.308374	0.103823	-0.261576	0.170477	0
558	cg04990202	S100A16	5'UTR	---	0.379803	0.0429498	-0.234483	0.220823	0
560	cg04994795	SLC45A1	Body	Island	0.274877	0.148706	0.164532	0.393719	0
561	cg04998420	S100A6	1stExon;5'UTR	Island	0.258621	0.174998	-0.214286	0.264323	0
566	cg05052324	PAX7	TSS1500	Island	-0.0108374	0.956219	0.484729	0.0077009	0
567	cg05055766	MFAP2	5'UTR;TSS200	Island	-0.253202	0.184459	0.181773	0.345315	0
568	cg05062446	LYPLAL1	1stExon	Island	0.256158	0.179254	-0.0802956	0.678834	0
569	cg05065507	TACSTD2	1stExon;5'UTR	Island	0.584236	0.00108139	-0.789163	3.63471e-07	1
570	cg05121790	TNFRSF8	1stExon;5'UTR	Island	0.373892	0.0465045	0.0194605	0.920187	0
571	cg05127440	C1orf95	Body	S_Shore	-0.0295567	0.879225	0.227094	0.236137	0
572	cg05132283	PLOD1	TSS1500	N_Shore	-0.129557	0.501366	0.433498	0.0188117	0
573	cg05132306	CALML6	1stExon;5'UTR	N_Shelf	-0.0694581	0.719543	0.148768	0.441179	0
574	cg05133314	GPR153	TSS1500	S_Shore	-0.299015	0.115168	0.299507	0.114467	0
576	cg05140069	PDPN	Body;TSS1500	Island	0.354187	0.0600921	-0.0172414	0.929265	0
577	cg05162202	ACTRT2	1stExon	S_Shore	0.110345	0.567347	0.118227	0.541324	0
578	cg05226707	FABP3	TSS1500	---	0.264039	0.16589	0.123645	0.522809	0
579	cg05232215	SCP2	Body	S_Shore	0.0280788	0.885273	-0.0881773	0.649217	0
580	cg05265611	PRDM16	Body	---	0.0433498	0.823147	0.111823	0.563594	0
585	cg05338433	CD1D	Body	Island	0.339409	0.0722107	-0.298522	0.115722	0
586	cg05343184	PRDM16	Body	N_Shore	0.258621	0.174998	0.111823	0.563594	0
588	cg05347845	ACTA1	TSS200	Island	0.388177	0.0382926	0.161084	0.403843	0
590	cg05353872	OR2M3	1stExon	---	-0.120197	0.533017	0.15665	0.417074	0
591	cg05364122	SH2D2A	Body	Island	0.273892	0.150212	0.240394	0.209067	0
592	cg05364759	ALPL	1stExon;5'UTR	Island	0.231527	0.225912	0.0157635	0.935315	0
594	cg05371688	CHD5	Body	S_Shelf	0.201478	0.293261	0.227094	0.236137	0
595	cg05375728	DAB1	5'UTR	Island	0.141872	0.461223	0.269951	0.156707	0
596	cg05376185	MOBKL2C	TSS1500	S_Shore	0.0330049	0.86514	-0.205419	0.285067	0
597	cg05378938	TDRD5	TSS200	Island	0.492611	0.00725125	-0.265025	0.164707	0
599	cg05387519	AGBL4	TSS200	Island	0.419704	0.0242874	0.108867	0.574011	0
600	cg05390402	C1orf88	Body	Island	0.224631	0.240341	-0.153202	0.427528	0
601	cg05391318	NR5A2	Body	Island	-0.0615764	0.750395	-0.00394089	0.983813	0
602	cg05391486	TMEM9	TSS1500	S_Shore	0.413793	0.026528	-0.189163	0.325719	0
603	cg05394663	WNT3A	3'UTR	S_Shore	0.277833	0.144254	0.008867	0.963589	0
604	cg05396397	NPPA	TSS1500	---	-0.0566502	0.769877	0.315764	0.0951881	0
605	cg05396731	HYI	TSS1500	S_Shore	0.444335	0.0165642	-0.199015	0.300676	0
606	cg05436231	CD164L2	1stExon;5'UTR	Island	0.515764	0.00469024	-0.0339901	0.861047	0
607	cg05460318	KIAA1383	1stExon	Island	0.449754	0.0151755	-0.250739	0.189537	0
608	cg05462426	ARHGEF16	TSS1500	N_Shore	0.138424	0.472286	-0.468473	0.0103721	1
609	cg05523911	TCHH	Body	Island	0.221182	0.247784	0.0236453	0.903097	0
612	cg05651283	FAM159A	TSS200	Island	0.327094	0.0837036	0.0334975	0.863042	0
613	cg05654059	GABRD	Body	N_Shore	0.0940887	0.626108	0.485035	0.00765681	0
615	cg05657427	LPPR5	TSS1500	Island	0.0896552	0.642558	0.0847291	0.662114	0
616	cg05660436	HPCA	Body	Island	0.297044	0.117671	-0.0374384	0.847107	0
617	cg05675373	KCNC4	1stExon	Island	0.539409	0.00291815	0.0231527	0.905107	0
618	cg05695604	CSMD2	Body	---	-0.0413793	0.831112	0.219704	0.252142	0
619	cg05695699	KIAA1522	Body	N_Shore	0.0665025	0.731065	-0.758621	1.85365e-06	0
620	cg05695937	NAV1	1stExon	Island	0.0970443	0.615238	0.153695	0.426026	0
622	cg05697849	ELAVL4	1stExon;5'UTR	Island	0.136453	0.47867	0.215764	0.260964	0
624	cg05699035	KCNK2	Body	S_Shelf	0.156158	0.416904	0.221675	0.247806	0
628	cg05718034	CAMTA1	Body	Island	0.374384	0.0461995	-0.0980296	0.612923	0
629	cg05719164	LHX4	Body	Island	0.0566502	0.769877	-0.0128079	0.947425	0
630	cg05720261	HEYL	1stExon;5'UTR	Island	0.111823	0.562134	0.0128079	0.947425	0
632	cg05752786	SYT2	TSS1500	Island	0.105911	0.58312	0.394581	0.0341562	0
633	cg05757448	KIAA1751	Body	N_Shore	-0.10197	0.597302	0.112808	0.560141	0
636	cg05770740	QSOX1	Body	---	-0.206897	0.280253	-0.327586	0.0827868	0
637	cg05774054	KIF26B	Body	---	0.121182	0.52964	-0.295074	0.120195	0
638	cg05781641	HFM1	TSS200	S_Shore	-0.440394	0.0176396	0.314286	0.0968318	0
639	cg05784314	SLC27A3	TSS200	Island	0.435961	0.0189185	-0.36798	0.04953	0
640	cg05786840	WNT3A	Body	Island	0.212315	0.267626	0.008867	0.963589	0
641	cg05794117	OBSCN	TSS1500	---	0.270443	0.155571	-0.345813	0.0661359	0
642	cg05796321	GFI1	5'UTR;TSS1500	Island	-0.0369458	0.849093	0.10197	0.598646	0
644	cg05797770	EPHA2	Body	---	0.350246	0.0631537	-0.0610837	0.752936	0
645	cg05802073	SLC1A7	Body	---	-0.0738916	0.702376	0.0635468	0.743299	0
646	cg05804170	PRDM16	Body	---	-0.0241379	0.901432	0.111823	0.563594	0
649	cg05888917	BCAN	Body	N_Shore	0.358128	0.0571494	0.10197	0.598646	0
650	cg05923595	ADC	5'UTR	S_Shore	0.00344828	0.986758	0.0945813	0.62553	0
652	cg05925365	ICMT	Body	N_Shore	0.091133	0.637056	0.0576355	0.766489	0
654	cg05937630	AKR7A3	TSS1500	Island	0.289655	0.127421	0.33202	0.0784693	0
655	cg05940231	TBX15	TSS200	Island	-0.177833	0.354486	0.026601	0.891052	0
656	cg05940691	WDR64	Body	---	0.305911	0.106722	-0.159606	0.408227	0
657	cg05943574	OR2G6	1stExon	---	0.0536946	0.781635	-0.0862069	0.656575	0
659	cg05965745	PRDM16	Body	N_Shelf	0.110345	0.567347	0.111823	0.563594	0
660	cg05968010	C1orf107	TSS1500	N_Shore	0.112808	0.55867	0.00935961	0.961567	0
661	cg06033387	TCEA3	TSS1500	Island	0.236946	0.214998	-0.0497537	0.797715	0
662	cg06035702	C1orf103	5'UTR;Body	Island	0.0931034	0.629748	0.10936	0.572269	0
664	cg06060191	LPPR4	TSS200	N_Shore	-0.0256158	0.895367	0.217241	0.257632	0
665	cg06077003	CAMTA1	Body	---	0.116256	0.546628	-0.0980296	0.612923	0
666	cg06085743	PUSL1	Body	Island	0.148276	0.441051	0.0320197	0.869032	0
667	cg06087421	TAL1	1stExon;5'UTR	N_Shore	0.017734	0.92777	0.132512	0.493191	0
668	cg06097659	TNFRSF18	1stExon;5'UTR	Island	0.263054	0.16752	-0.117995	0.542122	0
670	cg06118571	KCNAB2	Body	---	0.264039	0.16589	0.201478	0.29461	0
671	cg06124224	LPPR5	TSS1500	Island	0.407389	0.0291448	0.0847291	0.662114	0
674	cg06158040	DEM1	5'UTR	S_Shore	0.402463	0.0312989	-0.239409	0.210996	0
675	cg06177599	CLCN6	Body	Island	0.0433498	0.823147	0.33202	0.0784693	0
676	cg06177627	TCEA3	1stExon;5'UTR	Island	0.234975	0.218924	-0.0497537	0.797715	0
678	cg06182923	CSMD2	Body	---	0.178325	0.353137	0.219704	0.252142	0
680	cg06188229	MIXL1	Body	Island	-0.0847291	0.661036	0.288177	0.129522	0
681	cg06189708	ESPN	Body	Island	0.166995	0.384954	-0.176355	0.360126	0
683	cg06207778	FHAD1	Body	---	0.250246	0.189769	0.103448	0.593329	0
684	cg06216400	MUC1	Body	N_Shelf	0.162069	0.399295	-0.225123	0.240337	0
685	cg06220449	PAX7	Body	Island	0.132512	0.491573	0.484729	0.0077009	0
690	cg06355129	NES	1stExon	Island	-0.144828	0.451852	0.407389	0.0282709	0
694	cg06372391	KANK4	1stExon;5'UTR	Island	0.168966	0.379303	-0.174384	0.365603	0
695	cg06372962	ANKRD45	5'UTR	Island	-0.0605911	0.75428	0.1	0.605767	0
696	cg06373377	CDC20	Body	S_Shore	0.0551724	0.77575	0.120458	0.533662	0
697	cg06377106	VWA5B1	5'UTR	---	-0.515271	0.00473529	0.369458	0.0485529	0
698	cg06379192	PRDM16	Body	N_Shore	0.151724	0.430394	0.111823	0.563594	0
699	cg06419732	CDK18	Body	Island	0.147783	0.442586	-0.223645	0.243519	0
700	cg06438312	MEGF6	3'UTR	---	-0.0610837	0.752337	-0.265517	0.163894	0
701	cg06443533	FAM132A	TSS1500	Island	0.397537	0.0335815	0.0349797	0.857042	0
702	cg06443644	CALML6	TSS1500	---	-0.263054	0.16752	0.148768	0.441179	0
703	cg06444282	VWA5B1	Body	Island	0.396059	0.0342922	0.369458	0.0485529	0
704	cg06445348	ILDR2	Body	Island	0.32069	0.0902146	0.0458128	0.813447	0
705	cg06511312	MEGF6	Body	Island	0.25468	0.181843	-0.265517	0.163894	0
706	cg06515144	NPHS2	TSS200	Island	0.446305	0.0160474	0.121182	0.531187	0
709	cg06549928	LRRC8B	5'UTR	Island	0.328571	0.0822541	-0.107389	0.579252	0
710	cg06604289	PRDM2	Body	---	0.406897	0.0293546	0.193596	0.314296	0
711	cg06606318	FAM46B	1stExon;5'UTR	Island	-0.00591133	0.976574	-0.197537	0.304353	0
712	cg06613817	HAO2	TSS1500	---	0.0862069	0.655471	0.168966	0.380917	0
714	cg06616057	G0S2	TSS1500	N_Shore	-0.214286	0.263129	0.139901	0.469174	0
715	cg06617202	CNTN2	Body	Island	-0.133005	0.48995	-0.0275862	0.887042	0
716	cg06619077	PDZK1IP1	TSS1500	---	0.428571	0.0212214	-0.442857	0.0161343	0
717	cg06620092	SYT6	TSS1500	S_Shore	0.24532	0.198857	0.0773399	0.690066	0
718	cg06624358	SAMD11	Body	Island	0.0990148	0.608037	0.287192	0.130897	0
720	cg06637001	OBSCN	Body	Island	-0.304926	0.107899	-0.345813	0.0661359	0
722	cg06641388	DHRS3	Body	N_Shore	0.532512	0.00336223	-0.517241	0.00406146	1
723	cg06644124	ZNF281	1stExon;5'UTR	Island	0.247291	0.195186	0.327094	0.0832775	0
725	cg06646682	DVL1	Body	S_Shore	0.51133	0.00510925	-0.0847291	0.662114	0
726	cg06649280	MYOM3	TSS200	---	-0.046798	0.809251	0.20936	0.275723	0
727	cg06650246	MAPKAPK2	Body	---	0.384236	0.0404304	-0.149261	0.439651	0
729	cg06662140	KLHDC7A	1stExon	Island	-0.259606	0.173316	-0.155172	0.421537	0
730	cg06721528	COL9A2	Body	Island	0.167488	0.383537	0.0147783	0.93935	0
733	cg06746829	PADI2	Body	---	0.0625616	0.746517	-0.403941	0.0297676	0
735	cg06748955	PRDM16	Body	---	-0.0226601	0.907502	0.111823	0.563594	0
736	cg06748956	LRRC47	Body	N_Shore	0.0522167	0.787531	0.30936	0.102466	0
738	cg06750832	KCNA3	TSS200	Island	0.213793	0.264248	0.444828	0.0156129	0
739	cg06758591	FAM5B	TSS1500	Island	0.499507	0.00638686	-0.0674877	0.727958	0
742	cg06772309	PADI1	3'UTR	---	-0.00935961	0.962323	-0.175369	0.362858	0
743	cg06784991	ZYG11A	Body	Island	0.209852	0.273318	-0.0788177	0.684442	0
744	cg06786238	KIAA1522	Body	---	-0.244335	0.200711	-0.758621	1.85365e-06	0
746	cg06800235	CAMTA1	Body	---	0.329557	0.0812986	-0.0980296	0.612923	0
748	cg06802641	TAS1R3	Body	Island	-0.237438	0.214024	-0.0344828	0.859053	0
749	cg06804846	PLEKHG5	Body	S_Shelf	0.08867	0.646237	-0.0581281	0.764548	0
750	cg06815308	PRDM16	Body	---	0.115764	0.54834	0.111823	0.563594	0
753	cg06839900	HES5	TSS1500	Island	0.142857	0.458088	0.181281	0.346646	0
755	cg06852298	OR2B11	TSS1500	S_Shore	-0.129064	0.503007	-0.00689655	0.971676	0
758	cg06873895	GPR61	5'UTR	---	-0.01133	0.954184	-0.131034	0.498068	0
760	cg06895831	ABCA4	TSS1500	---	-0.408867	0.0285229	-0.268966	0.158284	0
764	cg06911744	PRDM16	Body	S_Shore	-0.08867	0.646237	0.111823	0.563594	0
765	cg06917617	CR1L	Body	Island	0.146305	0.447206	-0.104433	0.589796	0
768	cg06939851	PYCR2	TSS1500	Island	-0.115764	0.54834	0.196059	0.308059	0
770	cg06946837	GLIS1	3'UTR	---	0.154187	0.422869	0.263547	0.167162	0
771	cg06953252	COL9A2	1stExon;5'UTR	Island	0.262069	0.169162	0.0147783	0.93935	0
772	cg06961122	MGST3	TSS1500	Island	0.322167	0.0886785	-0.331527	0.0789403	0
773	cg06969979	WDR8	Body	Island	0.11133	0.563869	0.0655172	0.735616	0
774	cg06982544	C1orf51	TSS1500	Island	0.47931	0.00920207	-0.328079	0.0822983	0
775	cg06985721	BSND	1stExon;5'UTR	S_Shore	0.0285714	0.883256	0.00591133	0.975721	0
776	cg06987672	CACNA1E	1stExon	Island	-0.168966	0.379303	-0.0586207	0.762609	0
778	cg06996273	TP73	Body	N_Shelf	0.118227	0.539802	0.0226601	0.907117	0
779	cg07005055	WNT2B	Body	Island	0.0812808	0.674089	-0.131527	0.496439	0
780	cg07008784	CDK18	Body	Island	0.265517	0.163466	-0.223645	0.243519	0
781	cg07015749	KCNAB2	TSS1500	N_Shore	0.0591133	0.760118	0.201478	0.29461	0
782	cg07029873	ESRRG	1stExon;5'UTR	Island	0.471921	0.0104665	0.230049	0.229928	0
783	cg07045089	TP73	Body	N_Shelf	0.358128	0.0571494	0.0226601	0.907117	0
785	cg07091412	CAMK2N1	Body	Island	0.161576	0.400746	-0.503448	0.00536814	0
787	cg07103618	GJC2	TSS200	---	-0.0600985	0.756224	0.0780884	0.687215	0
788	cg07105421	KIAA1751	Body	---	0.250246	0.189769	0.112808	0.560141	0
790	cg07107171	TNR	1stExon;5'UTR	---	0.476847	0.00960831	-0.0896552	0.64372	0
791	cg07109490	PRDM16	Body	Island	0.146798	0.445663	0.111823	0.563594	0
793	cg07121199	MFSD4	TSS1500	Island	-0.272906	0.15173	-0.172414	0.37113	0
794	cg07121807	ACTL8	Body	Island	0.00344828	0.986758	0.199015	0.300676	0
795	cg07124668	C1orf88	1stExon;5'UTR	Island	0.24335	0.202576	-0.153202	0.427528	0
797	cg07135032	LMX1A	Body	Island	0.0807882	0.675962	-0.147783	0.444244	0
798	cg07142010	ALPL	Body	---	0.0536946	0.781635	0.0157635	0.935315	0
799	cg07143532	COL24A1	Body	Island	0.414286	0.026335	0.0517241	0.789878	0
803	cg07157830	NID1	TSS1500	Island	0.108374	0.574333	0.306404	0.105962	0
805	cg07166679	TNFRSF8	Body	Island	0.428571	0.0212214	0.0194605	0.920187	0
807	cg07168837	PRDM16	Body	N_Shore	0.23202	0.224904	0.111823	0.563594	0
809	cg07180458	AKR7L	TSS1500	Island	0.170936	0.373702	0.412808	0.0260429	0
810	cg07181952	ACAP3	Body	N_Shelf	-0.647783	0.000204247	0.0463054	0.811477	0
811	cg07192718	TMEM61	TSS1500	N_Shore	0.177833	0.354486	-0.261576	0.170477	0
813	cg07202479	DARC	TSS1500	---	-0.201478	0.293261	-0.241872	0.206196	0
815	cg07209987	UBE4B	Body	---	0.175862	0.359914	0.275862	0.147478	0
816	cg07212761	PRDM16	Body	S_Shelf	0.0960591	0.618853	0.111823	0.563594	0
818	cg07219542	GSTM2	1stExon	Island	0.255665	0.180115	-0.103941	0.591562	0
819	cg07221967	PAX7	Body	Island	-0.0403941	0.835101	0.484729	0.0077009	0
820	cg07233230	WDR64	Body	---	0.280296	0.14062	-0.159606	0.408227	0
826	cg07315010	MAP1LC3C	Body	---	0.0778325	0.687238	-0.148276	0.44271	0
828	cg07317551	HPCAL4	TSS1500	Island	0.0719212	0.709989	-0.0674877	0.727958	0
829	cg07344096	CAMTA1	Body	Island	0.187685	0.328095	-0.0980296	0.612923	0
830	cg07345934	FABP3	TSS200	---	0.187685	0.328095	0.123645	0.522809	0
831	cg07346648	TAS1R3	TSS200	N_Shore	-0.124138	0.519573	-0.0344828	0.859053	0
832	cg07351262	GSTM4	1stExon;5'UTR;Body	Island	-0.107389	0.577841	-0.0413793	0.831231	0
833	cg07364396	CAMTA1	Body	Island	0.220197	0.249938	-0.0980296	0.612923	0
834	cg07367222	PRDM16	Body	N_Shelf	0.0374384	0.847091	0.111823	0.563594	0
835	cg07370959	CDKN2C	TSS1500;TSS200	Island	0.563054	0.00175697	-0.0665025	0.731784	0
836	cg07371589	SEMA6C	3'UTR	Island	0.384729	0.040158	0.0566502	0.770374	0
837	cg07376381	LCK	Body	Island	0.300985	0.112705	-0.0418719	0.82925	0
841	cg07398105	PAX7	Body	Island	0.143842	0.454964	0.484729	0.0077009	0
842	cg07416590	FAM5B	Body	---	0.146798	0.445663	-0.0674877	0.727958	0
843	cg07418114	NTRK1	Body	---	-0.168473	0.380711	-0.0975369	0.614717	0
845	cg07478468	MCOLN2	TSS1500	Island	0.0679803	0.725297	0.185222	0.336084	0
846	cg07479670	NID1	Body	Island	-0.0605911	0.75428	0.306404	0.105962	0
847	cg07480647	GPR153	Body	Island	0.210345	0.272173	0.299507	0.114467	0
848	cg07499899	RAP1GAP	5'UTR;Body	---	-0.0369458	0.849093	-0.00344828	0.985836	0
849	cg07533148	TRIM58	1stExon	Island	0.445813	0.0161753	-0.44532	0.0154848	0
850	cg07536847	PAX7	TSS1500	Island	0.15665	0.41542	0.484729	0.0077009	0
854	cg07597386	PRDM16	Body	Island	0.270936	0.154797	0.111823	0.563594	0
855	cg07599786	NAV1	Body	Island	0.274877	0.148706	0.153695	0.426026	0
857	cg07601804	CA6	Body	---	0.0714286	0.711896	0.195567	0.3093	0
858	cg07605211	SUSD4	TSS1500	Island	0.293103	0.122799	-0.389457	0.0367712	0
860	cg07702853	C1orf51	TSS1500	N_Shore	0.466502	0.0114847	-0.328079	0.0822983	0
861	cg07702888	RHBG	TSS1500	Island	0.42266	0.0232271	0.0211823	0.913151	0
866	cg07723921	KCND3	5'UTR	N_Shore	-0.0660099	0.73299	0.100985	0.602202	0
867	cg07766612	SLC30A2	TSS1500	Island	0.36798	0.0502919	-0.0807882	0.676969	0
868	cg07786675	SFN	1stExon	Island	0.541872	0.00277233	-0.541379	0.00242244	1
869	cg07786995	NOS1AP	Body	---	-0.397537	0.0335815	-0.165517	0.390853	0
873	cg07790615	RYR2	TSS1500	Island	0.295074	0.120214	0.347291	0.0649095	0
874	cg07793638	PHF13	Body	Island	0.131034	0.496457	0.184729	0.337393	0
875	cg07795402	ACTRT2	1stExon	Island	0.110837	0.565607	0.118227	0.541324	0
876	cg07797073	PRKCZ	Body	Island	0.526601	0.00378809	-0.30936	0.102466	0
877	cg07802625	SPOCD1	TSS200	---	-0.372414	0.0474291	0.231527	0.226866	0
878	cg07805542	PIK3CD	Body	S_Shelf	0.312315	0.0993086	0.189163	0.325719	0
879	cg07806674	IFI6	Body	Island	0.448768	0.0154204	0.0862175	0.656535	0
880	cg07808555	KCNA3	TSS200	Island	0.148276	0.441051	0.444828	0.0156129	0
881	cg07821364	PLCH2	Body	Island	-0.0344828	0.859116	0.122922	0.525264	0
886	cg07836831	HES5	3'UTR	Island	0.0807882	0.675962	0.181281	0.346646	0
887	cg07838106	AKR7A3	TSS200	Island	0.274384	0.149458	0.33202	0.0784693	0
888	cg07841371	TTLL10	Body;TSS200	N_Shore	-0.213793	0.264248	-0.15468	0.42303	0
889	cg07902673	LMO4	TSS1500	N_Shore	-0.00147783	0.994907	-0.564039	0.00143865	0
890	cg07906262	KCNQ4	Body	Island	0.062069	0.748455	0.0300493	0.877029	0
892	cg07914084	RYR2	Body	Island	0.406897	0.0293546	0.347291	0.0649095	0
893	cg07915528	CYB5R1	TSS1500	S_Shore	0.250246	0.189769	-0.444828	0.0156129	0
894	cg07916884	C1orf51	TSS1500	Island	0.419704	0.0242874	-0.328079	0.0822983	0
895	cg07953201	KIF26B	Body	Island	0.294581	0.120857	-0.295074	0.120195	0
896	cg07956247	PRDM16	Body	Island	0.277833	0.144254	0.111823	0.563594	0
900	cg07974025	PRDM16	Body	S_Shelf	0.135468	0.481879	0.111823	0.563594	0
901	cg07976644	TTC22	1stExon;5'UTR	Island	0.6133	0.000526665	-0.698522	2.50838e-05	0
902	cg08004425	GRIK3	Body	Island	0.32266	0.088171	0.262562	0.168814	0
903	cg08005774	IGSF21	TSS200	Island	0.19803	0.301738	0.175862	0.361491	0
904	cg08007925	PRDM16	Body	Island	0.133005	0.48995	0.111823	0.563594	0
906	cg08104202	C1orf114	TSS200	Island	-0.0655172	0.734918	0.209852	0.274569	0
907	cg08105352	SYT6	5'UTR	Island	0.176847	0.357194	0.0773399	0.690066	0
912	cg08125719	CNTN2	1stExon;5'UTR	---	0.12069	0.531327	-0.0275862	0.887042	0
913	cg08126203	PAX7	Body	Island	0.307882	0.104398	0.484729	0.0077009	0
915	cg08128789	LRRC8B	TSS1500	Island	-0.105911	0.58312	-0.107389	0.579252	0
916	cg08128826	LHX9	Body	---	-0.219704	0.25102	-0.362069	0.0535949	0
918	cg08133631	CATSPER4	Body	---	-0.191626	0.31789	-0.103448	0.593329	0
919	cg08137948	LGALS8	1stExon;5'UTR;TSS1500	N_Shore	0.49803	0.00656427	-0.137438	0.477111	0
920	cg08138435	BATF3	TSS1500	S_Shore	-0.355665	0.0589749	0.292611	0.123467	0
921	cg08139234	EPB41	5'UTR;TSS1500	N_Shore	-0.0995074	0.606242	-0.079803	0.680702	0
922	cg08141956	RCC2	Body	S_Shore	-0.00147783	0.994907	0.0699507	0.718422	0
923	cg08146483	LHX8	Body	Island	0.0522167	0.787531	0.131527	0.496439	0
925	cg08158408	G0S2	5'UTR	Island	-0.17931	0.350448	0.139901	0.469174	0
926	cg08159291	AJAP1	Body	Island	0.175862	0.359914	-0.312315	0.0990567	0
927	cg08160643	RRP15	TSS1500	Island	0.17734	0.355839	0.259606	0.173837	0
929	cg08164371	PAX7	Body	N_Shore	0.148276	0.441051	0.484729	0.0077009	0
931	cg08169949	RPA2	TSS1500	Island	0.172906	0.36815	0.52266	0.00362837	−1
932	cg08171206	PAX7	Body	Island	-0.126601	0.511257	0.484729	0.0077009	0
933	cg08185241	G0S2	1stExon;5'UTR	Island	-0.150739	0.433424	0.139901	0.469174	0
934	cg08229358	NPHS2	1stExon	Island	0.390148	0.0372587	0.121182	0.531187	0
935	cg08231696	CLCNKA	5'UTR	---	-0.123645	0.521244	0.109852	0.570529	0
937	cg08234308	LEPR	5'UTR	Island	0.380788	0.0423792	-0.135468	0.48351	0
939	cg08249619	CDK18	Body	Island	-0.436453	0.0187727	-0.223645	0.243519	0
940	cg08258259	TMEM200B	5'UTR	Island	0.259113	0.174156	-0.118719	0.539628	0
942	cg08272731	LHX8	Body	Island	0.053202	0.783599	0.131527	0.496439	0
944	cg08367326	AMIGO1	5'UTR	Island	0.152709	0.427375	-0.125616	0.516154	0
947	cg08458292	DAB1	5'UTR	Island	0.0847291	0.661036	0.269951	0.156707	0
948	cg08460041	LMX1A	TSS200	Island	0.3867	0.0390833	-0.147783	0.444244	0
949	cg08460435	C1orf59	1stExon;5'UTR	Island	0.39064	0.0370038	-0.345813	0.0661359	0
950	cg08468375	SERPINC1	TSS1500	---	0.0862069	0.655471	0.0408867	0.833212	0
951	cg08468599	SKI	Body	---	0.252709	0.185336	0.178325	0.354697	0
952	cg08469215	TMEM79	Body	Island	0.196059	0.306651	-0.291626	0.124794	0
954	cg08478074	ALX3	TSS200	S_Shore	0.41133	0.0275106	-0.0591133	0.760672	0
956	cg08529295	EFCAB2	TSS1500	N_Shore	0.0714286	0.711896	0.122167	0.527828	0
957	cg08531644	LDLRAP1	Body	Island	0.507882	0.00545697	0.0502525	0.79573	0
958	cg08535928	LOC149134	TSS1500	Island	0.424631	0.0225418	0.344828	0.0669635	0
959	cg08537783	CASZ1	5'UTR	---	-0.187192	0.329385	-0.0630542	0.745223	0
960	cg08599259	POU3F1	1stExon;3'UTR	Island	0.0674877	0.727218	-0.165025	0.392285	0
963	cg08641866	TNFRSF18	1stExon	Island	0.134975	0.483488	-0.117995	0.542122	0
964	cg08644993	S100A6	TSS200	Island	0.0438424	0.821159	-0.214286	0.264323	0
965	cg08648047	C1orf127	Body	---	-0.0463054	0.811233	0.185714	0.334777	0
966	cg08652487	ACTA1	1stExon;5'UTR	Island	0.291133	0.125425	0.161084	0.403843	0
967	cg08655148	EPHA8	Body	---	0.319212	0.091771	0.062069	0.749076	0
968	cg08655686	RSPO1	5'UTR	Island	0.177833	0.354486	-0.164039	0.395156	0
969	cg08655953	PLCH2	Body	---	0.207389	0.279089	0.122922	0.525264	0
971	cg08664810	GFI1	5'UTR;TSS1500	Island	-0.017734	0.92777	0.10197	0.598646	0
973	cg08706732	TMEM200B	5'UTR	Island	0.108374	0.574333	-0.118719	0.539628	0
976	cg08709672	AVPR1B	1stExon;5'UTR	S_Shore	-0.391626	0.0364982	0.00788177	0.967632	0
977	cg08715595	RNF220	Body	---	-0.343842	0.06839	-0.0596059	0.758736	0
978	cg08727443	DLGAP3	3'UTR	N_Shore	0.34532	0.0671524	-0.0133005	0.945405	0
979	cg08732526	LCE3A	TSS1500	---	-0.044335	0.819171	-0.0374384	0.847107	0
981	cg08830492	NFASC	5'UTR	---	0.165025	0.390654	0.0566502	0.770374	0
982	cg08843537	C1orf170	Body	S_Shore	-0.0369458	0.849093	-0.0586207	0.762609	0
983	cg08844966	IGSF21	Body	N_Shore	0.179803	0.349108	0.175862	0.361491	0
984	cg08845123	KANK4	5'UTR	Island	0.299507	0.114548	-0.174384	0.365603	0
985	cg08847173	NKAIN1	Body	Island	0.241872	0.205397	0.227586	0.235094	0
986	cg08848903	TGFBR3	TSS1500	S_Shore	0.127586	0.507949	0.517241	0.00406146	0
987	cg08851727	ICMT	TSS1500	S_Shore	0.475862	0.00977501	0.0576355	0.766489	0
990	cg08867825	OLFM3	Body	---	-0.0527094	0.785564	0.255665	0.180698	0
992	cg08876274	PRDM16	Body	Island	0.206897	0.280253	0.111823	0.563594	0
993	cg08876441	FAM5C	TSS1500	---	0.333005	0.0780221	0.297044	0.117623	0
994	cg08878450	OSCP1	1stExon	Island	0.125123	0.516238	-0.0940887	0.62734	0
995	cg08881871	OBSCN	Body	Island	-0.241379	0.206344	-0.345813	0.0661359	0
997	cg08883223	LHX9	Body	N_Shore	-0.151724	0.430394	-0.362069	0.0535949	0
998	cg08886482	TMEM201	TSS1500	Island	-0.169458	0.377898	0.500985	0.0056356	0
999	cg08892600	SUSD4	TSS1500	Island	0.109852	0.56909	-0.389457	0.0367712	0
1000	cg08894131	GJA5	Body	---	-0.349261	0.063938	-0.315271	0.0957336	0
1001	cg08895440	C1orf216	TSS200	S_Shore	0.240887	0.207293	0.173892	0.36698	0
1002	cg08911820	ATXN7L2	TSS1500	N_Shore	0.238916	0.211121	0.414778	0.025269	0
1005	cg08919846	KIAA0495	TSS1500	S_Shore	-0.196059	0.306651	-0.000985222	0.995953	0
1006	cg08934126	CTNNBIP1	5'UTR	---	0.0600985	0.756224	-0.0167488	0.931281	0
1007	cg08937380	TMEM61	TSS1500	Island	0.503448	0.00593366	-0.261576	0.170477	0
1008	cg08944940	MACF1	Body	---	0.100493	0.602659	-0.166277	0.388652	0
1009	cg08947181	HPCAL4	5'UTR	S_Shore	0.0566502	0.769877	-0.0674877	0.727958	0
1010	cg09008705	NGF	TSS200	Island	-0.0103448	0.958253	-0.0679803	0.726048	0
1012	cg09023136	MOSC1	TSS1500	N_Shore	-0.195074	0.309126	-0.376355	0.0441931	0
1013	cg09025215	TLR5	5'UTR	Island	-0.0403941	0.835101	-0.278325	0.143751	0
1014	cg09030189	LGR6	1stExon	Island	0.462562	0.0122766	-0.205911	0.283888	0
1016	cg09072162	PCSK9	TSS200	Island	0.242365	0.204454	0.0275862	0.887042	0
1017	cg09074856	FLJ42875	Body	Island	0.590148	0.000939103	-0.064532	0.739454	0
1018	cg09075558	WNT3A	Body	Island	0.091133	0.637056	0.008867	0.963589	0
1019	cg09106903	ESRRG	5'UTR	N_Shore	-0.218227	0.254285	0.230049	0.229928	0
1020	cg09107007	GABRD	TSS200	Island	0.370443	0.0486849	0.485035	0.00765681	0
1023	cg09143801	SEMA6C	Body	Island	0.462562	0.0122766	0.0566502	0.770374	0
1024	cg09159285	KLHL21	TSS1500	S_Shore	-0.496059	0.00680735	0.353695	0.0597979	0
1025	cg09166659	SAMD11	1stExon;5'UTR	Island	-0.187192	0.329385	0.287192	0.130897	0
1027	cg09171692	RORC	Body;TSS1500	---	0.0300493	0.877211	0.0211823	0.913151	0
1028	cg09177131	SYT6	1stExon;5'UTR	Island	0.193596	0.312863	0.0773399	0.690066	0
1029	cg09185948	SEMA6C	TSS1500	S_Shore	-0.2867	0.131485	0.0566502	0.770374	0
1031	cg09226051	NLRP3	Body	N_Shelf	0.151232	0.431907	-0.225151	0.240277	0
1032	cg09227621	WNT3A	Body	Island	0.146798	0.445663	0.008867	0.963589	0
1034	cg09232440	BMP8A	TSS1500	Island	0.310345	0.101547	0.0975369	0.614717	0
1035	cg09250199	BRDT	1stExon;5'UTR	S_Shore	0.366502	0.0512763	0.293103	0.122808	0
1036	cg09252331	FHAD1	Body	---	-0.1	0.604449	0.103448	0.593329	0
1041	cg09272923	CAMTA1	Body	---	0.37734	0.0444033	-0.0980296	0.612923	0
1044	cg09277749	UCK2	Body	---	-0.137931	0.473878	0.35965	0.055332	−1
1045	cg09279512	PKP1	TSS200	Island	0.288177	0.129442	-0.0359606	0.853076	0
1046	cg09318375	TCTEX1D1	TSS200	Island	0.150246	0.434943	-0.0847291	0.662114	0
1047	cg09322655	CHRNB2	Body	Island	0.318719	0.0922944	-0.0334975	0.863042	0
1049	cg09352844	ZBTB8B	Body	---	-0.111823	0.562134	0.124138	0.521142	0
1054	cg09363587	LGR6	Body;TSS200	Island	0.235468	0.217938	-0.205911	0.283888	0
1057	cg09370867	FGR	1stExon;5'UTR	Island	0.0211823	0.913577	-0.274877	0.148988	0
1058	cg09470059	GLUL	TSS1500;TSS200	Island	0.243842	0.201642	-0.194581	0.311792	0
1059	cg09470268	IGSF21	Body	---	0.291133	0.125425	0.175862	0.361491	0
1060	cg09473826	TNR	5'UTR	N_Shore	0.0527094	0.785564	-0.0896552	0.64372	0
1061	cg09476130	CCDC19	TSS200	Island	0.397044	0.0338171	0.136946	0.478706	0
1062	cg09506600	OR2L13	TSS1500	N_Shore	0.353202	0.0608463	-0.130542	0.499698	0
1064	cg09511896	WNT3A	Body	Island	0.0472906	0.80727	0.008867	0.963589	0
1065	cg09511914	FAM43B	TSS200	Island	0.104433	0.588421	0.0226601	0.907117	0
1066	cg09517873	DHRS3	Body	S_Shore	0.23202	0.224904	-0.517241	0.00406146	1
1067	cg09554300	TMEM9	TSS1500	S_Shore	0.455665	0.0137733	-0.189163	0.325719	0
1068	cg09558034	CNIH3	TSS1500	N_Shore	-0.121675	0.527956	0.214778	0.2632	0
1070	cg09579933	C1orf38	TSS1500	N_Shore	-0.193103	0.314115	-0.232512	0.224839	0
1071	cg09588271	KANK4	5'UTR	Island	0.339901	0.0717781	-0.174384	0.365603	0
1073	cg09662920	GIPC2	TSS200	N_Shore	0.321182	0.0897003	-0.431034	0.0195742	0
1074	cg09668627	VWA1	Body	S_Shore	0.669951	0.000104294	-0.341379	0.0699236	0
1075	cg09671258	LHX4	Body	Island	0.100985	0.600871	-0.0128079	0.947425	0
1076	cg09683824	FAM163A	TSS200	Island	0.325123	0.085667	0.0950739	0.623723	0
1077	cg09753657	CCDC19	TSS200	Island	0.381281	0.0420963	0.136946	0.478706	0
1078	cg09754272	C1orf61	TSS1500	---	0.0374384	0.847091	0.0206897	0.915164	0
1080	cg09756865	ATG4C	TSS1500	---	0.358621	0.0567897	-0.00935961	0.961567	0
1082	cg09767598	MOSC1	TSS200	Island	0.217734	0.255379	-0.376355	0.0441931	0
1083	cg09769134	TCTEX1D1	TSS1500	N_Shore	0.08867	0.646237	-0.0847291	0.662114	0
1084	cg09787089	SSBP3	Body	---	0.0980296	0.611633	0.273892	0.15051	0
1085	cg09791440	PAX7	Body	---	0.209852	0.273318	0.484729	0.0077009	0
1086	cg09792881	DMRTA2	Body	Island	0.212315	0.267626	-0.306404	0.105962	0
1087	cg09793172	KIF17	1stExon	Island	0.214286	0.263129	0.275369	0.148232	0
1089	cg09796501	STMN1	TSS1500;TSS200	Island	0.326601	0.0841912	0.425123	0.0215082	−1
1090	cg09804380	PDPN	Body;TSS1500	Island	0.259606	0.173316	-0.0172414	0.929265	0
1091	cg09806671	LMX1A	Body	Island	0.197537	0.302961	-0.147783	0.444244	0
1092	cg09808235	MMEL1	Body	---	0.0783251	0.685354	0.195074	0.310544	0
1093	cg09808343	MRPS21	1stExon;5'UTR	Island	0.0689655	0.721459	0.175862	0.361491	0
1095	cg09822538	NTNG1	1stExon;5'UTR	N_Shore	0.0517241	0.7895	-0.0339901	0.861047	0
1096	cg09827752	HES5	TSS200	Island	0.224631	0.240341	0.181281	0.346646	0
1097	cg09854088	LGR6	Body;TSS200	Island	0.182266	0.342455	-0.205911	0.283888	0
1102	cg09870910	SCNN1D	Body	---	0.368473	0.0499671	-0.0172414	0.929265	0
1104	cg09873164	CRCT1	Body	Island	0.393103	0.0357504	0.399507	0.0317857	0
1105	cg09887955	PTPN7	TSS1500;TSS200	---	0.151232	0.431907	0.278818	0.143014	0
1106	cg09891226	PRDM16	Body	S_Shore	0.124138	0.519573	0.111823	0.563594	0
1107	cg09895009	LCE3A	TSS1500	---	0.143842	0.454964	-0.0374384	0.847107	0
1109	cg09896346	TCEA3	1stExon;5'UTR	Island	0.305419	0.10731	-0.0497537	0.797715	0
1112	cg09990962	PRDM16	Body	Island	0.10936	0.570835	0.111823	0.563594	0
1113	cg10011018	KLHDC7A	1stExon	Island	-0.243842	0.201642	-0.155172	0.421537	0
1115	cg10013316	MEGF6	Body	Island	0.335468	0.0757454	-0.265517	0.163894	0
1116	cg10014470	ACTN2	TSS1500	N_Shore	0.0926108	0.631572	0.33399	0.0766068	−1
1117	cg10019916	WNT3A	Body	Island	0.133005	0.48995	0.008867	0.963589	0
1118	cg10021668	DUSP23	Body	Island	0.661576	0.000135298	-0.566995	0.00134043	0
1119	cg10023272	ALX3	Body	Island	0.130542	0.49809	-0.0591133	0.760672	0
1120	cg10037521	FGR	5'UTR	Island	0.231034	0.226922	-0.274877	0.148988	0
1121	cg10038185	DIRAS3	TSS1500	Island	-0.181773	0.34378	-0.319212	0.0914347	0
1122	cg10039160	NFASC	Body	---	0.227586	0.234083	0.0566502	0.770374	0
1123	cg10052561	NT5C1A	Body	Island	0.0876847	0.649925	0.176847	0.358764	0
1124	cg10055771	C1orf51	TSS1500	S_Shore	0.366995	0.0509465	-0.328079	0.0822983	0
1126	cg10062187	CASZ1	Body	S_Shore	-0.126601	0.511257	-0.0630542	0.745223	0
1127	cg10065209	TAS1R3	Body	Island	0.0369458	0.849093	-0.0344828	0.859053	0
1128	cg10093805	AQP10	Body	N_Shelf	0.222167	0.245641	0.163547	0.396597	0
1129	cg10096100	CNKSR1	TSS200	---	0.739409	8.87931e-06	-0.867488	1.12619e-09	1
1130	cg10096929	TMEM79	3'UTR;Body	Island	0.19803	0.301738	-0.291626	0.124794	0
1133	cg10106804	GJA4	TSS200	Island	0.0118227	0.95215	-0.0581281	0.764548	0
1135	cg10126324	C1orf159	TSS1500	S_Shore	-0.0413793	0.831112	0.202463	0.292206	0
1136	cg10126715	GRIK3	TSS1500	Island	0.464532	0.0118751	0.262562	0.168814	0
1138	cg10146935	SAMD11	Body	Island	0.0832512	0.666618	0.287192	0.130897	0
1141	cg10178263	ANKRD34A	Body	Island	0.187192	0.329385	0.359606	0.0553642	0
1142	cg10180406	PTGS2	TSS1500	Island	0.284236	0.134945	0.0339901	0.861047	0
1147	cg10201191	PRDM16	Body	N_Shore	0.214778	0.262012	0.111823	0.563594	0
1148	cg10201533	C1orf170	TSS200	N_Shelf	-0.102956	0.593743	-0.0586207	0.762609	0
1151	cg10210806	ESPN	Body	Island	0.5133	0.00491922	-0.176355	0.360126	0
1152	cg10224098	RNF220	5'UTR	Island	-0.0403941	0.835101	-0.0596059	0.758736	0
1154	cg10228283	LOR	3'UTR	---	0.417734	0.0250162	-0.499507	0.00580145	0
1155	cg10228323	ACTN2	Body	---	0.693596	4.78353e-05	0.33399	0.0766068	−1
1159	cg10314909	MMEL1	Body	N_Shelf	-0.020197	0.917629	0.195074	0.310544	0
1160	cg10316490	FAM5C	5'UTR	---	0.246305	0.197016	0.297044	0.117623	0
1161	cg10321026	CAMTA1	Body	---	0.196059	0.306651	-0.0980296	0.612923	0
1163	cg10325600	SLC30A10	1stExon;5'UTR	Island	0.34335	0.0688065	0.129064	0.504607	0
1164	cg10329345	RNF220	Body	Island	0.421182	0.0237523	-0.0596059	0.758736	0
1167	cg10400707	VANGL2	TSS1500	N_Shore	-0.0906404	0.638888	-0.208867	0.27688	0
1168	cg10431481	BEST4	3'UTR	Island	-0.0334975	0.863131	0.381281	0.0412742	0
1169	cg10433463	KIAA1751	Body	S_Shelf	0.18867	0.325525	0.112808	0.560141	0
1170	cg10440578	SYCP1	5'UTR	Island	0.292118	0.124107	0.172906	0.369743	0
1173	cg10493186	PRDM16	Body	---	-0.00591133	0.976574	0.111823	0.563594	0
1174	cg10497692	RAP1GAP	TSS1500	Island	0.246798	0.196099	-0.00344828	0.985836	0
1178	cg10512745	DMRTA2	Body	Island	0.177833	0.354486	-0.306404	0.105962	0
1179	cg10513702	NR5A2	Body	N_Shore	-0.310837	0.100984	-0.00394089	0.983813	0
1180	cg10519004	PRDM16	Body	S_Shelf	-0.0137931	0.944018	0.111823	0.563594	0
1181	cg10523679	ACADM	TSS1500	N_Shore	0.0807882	0.675962	0.366995	0.05019	0
1182	cg10537555	CHD5	Body	S_Shore	0.192118	0.316629	0.227094	0.236137	0
1183	cg10588310	PRDM16	Body	Island	0.0980296	0.611633	0.111823	0.563594	0
1186	cg10626316	CAMTA1	Body	---	0.137438	0.475473	-0.0980296	0.612923	0
1187	cg10627839	CFHR4	Body	---	-0.0349754	0.85711	0.57931	0.00099118	0
1189	cg10633601	TAL1	TSS1500	Island	-0.0270936	0.889309	0.132512	0.493191	0
1190	cg10634619	KIAA0495	1stExon;5'UTR	Island	0.283251	0.136348	-0.000985222	0.995953	0
1192	cg10706230	MAN1C1	1stExon	Island	0.19064	0.320423	0.0280788	0.885038	0
1193	cg10711209	NPHS2	TSS200	Island	0.468966	0.011012	0.121182	0.531187	0
1194	cg10715265	DAB1	5'UTR	Island	0.149754	0.436466	0.269951	0.156707	0
1197	cg10776919	DMRTA2	TSS1500	Island	0.00197044	0.992869	-0.306404	0.105962	0
1198	cg10777461	PEX14	Body	---	0.0453202	0.8152	0.318227	0.0924954	0
1200	cg10801633	PEX14	Body	---	-0.0891626	0.644397	0.318227	0.0924954	0
1201	cg10810752	TAL1	Body	Island	0.240394	0.208246	0.132512	0.493191	0
1202	cg10815625	LMX1A	Body	Island	0.10936	0.570835	-0.147783	0.444244	0
1203	cg10821610	PAX7	Body	---	0.223153	0.243512	0.484729	0.0077009	0
1204	cg10832495	GFI1	5'UTR;TSS1500	Island	0.091133	0.637056	0.10197	0.598646	0
1205	cg10837783	LCK	Body	Island	0.297044	0.117671	-0.0418719	0.82925	0
1206	cg10838091	EPHA8	TSS1500	Island	0.173892	0.365392	0.062069	0.749076	0
1207	cg10841756	PVRL4	1stExon;5'UTR	---	0.714778	2.24754e-05	-0.472414	0.00966213	0
1208	cg10879116	LPAR3	5'UTR	Island	-0.216256	0.258682	0.289163	0.128158	0
1209	cg10888031	ACTRT2	1stExon	Island	0.120197	0.533017	0.118227	0.541324	0
1210	cg10893986	PRDM16	Body	---	0.377833	0.0441094	0.111823	0.563594	0
1211	cg10950111	GJC2	TSS200	---	0.00394089	0.984721	0.0780884	0.687215	0
1214	cg10959711	S100A6	TSS1500	S_Shore	0.394089	0.0352589	-0.214286	0.264323	0
1215	cg10959932	CPT2	TSS1500	N_Shore	-0.3	0.113932	0.0137931	0.943387	0
1216	cg10961323	GALE	TSS1500	S_Shore	0.317241	0.0938782	0.00394089	0.983813	0
1217	cg10961604	CD164L2	1stExon;5'UTR	Island	0.530049	0.00353437	-0.0339901	0.861047	0
1219	cg10963543	PSMD4	TSS1500	---	0.378818	0.0435265	0.304926	0.107744	0
1220	cg10965178	TIE1	1stExon	N_Shelf	-0.124631	0.517904	0.327094	0.0832775	0
1221	cg10970500	PLEKHG5	Body	S_Shore	0.590148	0.000939103	-0.0581281	0.764548	0
1222	cg10975001	TRIM62	Body	S_Shore	-0.0241379	0.901432	0.124138	0.521142	0
1223	cg10980436	NPHS2	1stExon;5'UTR	Island	0.4133	0.0267222	0.121182	0.531187	0
1224	cg10983544	TRIM58	TSS200	Island	0.616256	0.000487649	-0.44532	0.0154848	0
1225	cg10994944	LCK	Body	Island	0.42266	0.0232271	-0.0418719	0.82925	0
1227	cg11070193	CATSPER4	Body	---	-0.115764	0.54834	-0.103448	0.593329	0
1228	cg11073811	PTPRF	Body	---	0.761084	4.00996e-06	-0.338424	0.0725405	0
1229	cg11085602	SV2A	1stExon;5'UTR	---	0.0783251	0.685354	0.181773	0.345315	0
1231	cg11138362	PRDM16	Body	Island	0.218719	0.253193	0.111823	0.563594	0
1233	cg11143486	C1orf170	TSS1500	N_Shore	-0.0950739	0.622476	-0.0586207	0.762609	0
1234	cg11145055	C1orf101	1stExon	Island	0.294089	0.121501	0.127094	0.51119	0
1236	cg11159091	C1orf55	TSS1500	S_Shore	-0.136453	0.47867	0.27931	0.142279	0
1238	cg11176493	WNT3A	3'UTR	S_Shore	0.55468	0.00211118	0.008867	0.963589	0
1239	cg11177980	HIVEP3	Body	S_Shore	0.519212	0.00438507	-0.0428571	0.825293	0
1240	cg11186344	IFFO2	Body	---	0.164039	0.393522	0.272906	0.152042	0
1241	cg11199810	PLEKHO1	Body	S_Shore	-0.476847	0.00960831	0.474384	0.00932273	−1
1243	cg11207983	C1orf51	TSS1500	Island	0.266502	0.161864	-0.328079	0.0822983	0
1244	cg11215976	ACTN2	1stExon;5'UTR	Island	0.139409	0.469111	0.33399	0.0766068	−1
1245	cg11218625	PAX7	Body	Island	-0.102463	0.595521	0.484729	0.0077009	0
1246	cg11225745	EPHA8	Body	S_Shore	0.358128	0.0571494	0.062069	0.749076	0
1247	cg11226183	EVI5	Body	S_Shore	0.378818	0.0435265	0.0650246	0.737534	0
1248	cg11228876	NID1	Body	N_Shore	-0.0714286	0.711896	0.306404	0.105962	0
1250	cg11235921	C1orf170	TSS1500	N_Shore	-0.11133	0.563869	-0.0586207	0.762609	0
1251	cg11236641	PRDM16	Body	N_Shelf	0.230049	0.228953	0.111823	0.563594	0
1252	cg11237426	NPHS2	TSS200	Island	0.530049	0.00353437	0.121182	0.531187	0
1253	cg11242303	IL12RB2	5'UTR	Island	0.224631	0.240341	-0.0137931	0.943387	0
1254	cg11247289	HTR6	TSS200	Island	0.207882	0.277928	0.185491	0.335369	0
1255	cg11250802	PRDM16	Body	S_Shelf	0.189655	0.322968	0.111823	0.563594	0
1257	cg11253514	TRIM17	1stExon;5'UTR	Island	0.440887	0.017502	-0.429557	0.0200437	0
1259	cg11279444	FAM159A	TSS200	Island	0.19064	0.320423	0.0334975	0.863042	0
1260	cg11335133	LRRC8D	5'UTR	Island	-0.0334975	0.863131	-0.216256	0.25985	0
1261	cg11377642	KIF26B	Body	---	0.23399	0.220905	-0.295074	0.120195	0
1263	cg11380667	AJAP1	Body	---	0.202956	0.289675	-0.312315	0.0990567	0
1264	cg11386025	KCNQ4	Body	Island	0.0807882	0.675962	0.0300493	0.877029	0
1267	cg11391665	MEGF6	Body	---	-0.0980296	0.611633	-0.265517	0.163894	0
1270	cg11404544	ELAVL4	Body;TSS200	---	0.200493	0.295667	0.215764	0.260964	0
1271	cg11405475	SNRPE	TSS1500	N_Shore	0.552709	0.00220299	0.0561576	0.772318	0
1273	cg11412935	GFI1	5'UTR;TSS1500	Island	-0.0438424	0.821159	0.10197	0.598646	0
1275	cg11418303	PTGER3	Body	N_Shore	0.131527	0.494826	-0.148768	0.441179	0
1277	cg11428724	PAX7	1stExon;5'UTR	Island	-0.0172414	0.9298	0.484729	0.0077009	0
1278	cg11504517	TP73	5'UTR	S_Shore	-0.250246	0.189769	0.0226601	0.907117	0
1279	cg11505113	VASH2	5'UTR;Body	S_Shore	0.409852	0.0281143	0.387685	0.0377121	0
1280	cg11517468	CAMTA1	Body	S_Shore	0.276355	0.146468	-0.0980296	0.612923	0
1283	cg11524235	HPCA	TSS1500	N_Shore	0.303448	0.109683	-0.0374384	0.847107	0
1284	cg11528978	ATPAF1	TSS1500	Island	0.271429	0.154026	-0.148768	0.441179	0
1286	cg11574975	ADORA3	Body	Island	0.37734	0.0444033	0.0349754	0.85706	0
1288	cg11595545	KCNA3	1stExon;5'UTR	Island	0.134975	0.483488	0.444828	0.0156129	0
1290	cg11651220	UBXN10	5'UTR	S_Shore	0.0128079	0.948083	-0.21133	0.271125	0
1291	cg11654904	ZNF642	Body	S_Shore	-0.222167	0.245641	0.0369458	0.849096	0
1293	cg11668749	ACTA1	Body	Island	0.0837438	0.664755	0.161084	0.403843	0
1294	cg11677857	MMEL1	Body	Island	0.162562	0.397847	0.195074	0.310544	0
1295	cg11679177	RGS7	5'UTR	N_Shore	0.17931	0.350448	-0.122167	0.527828	0
1296	cg11684115	PRDM16	Body	S_Shelf	0.105419	0.584885	0.111823	0.563594	0
1297	cg11689813	ACTA1	TSS1500	Island	0.226601	0.236156	0.161084	0.403843	0
1298	cg11692307	PLCH2	Body	---	0.120197	0.533017	0.122922	0.525264	0
1300	cg11704005	PAX7	Body	---	-0.151724	0.430394	0.484729	0.0077009	0
1303	cg11710123	PRDM16	Body	---	0.0921182	0.633398	0.111823	0.563594	0
1305	cg11715828	RNF220	Body	Island	-0.0522167	0.787531	-0.0596059	0.758736	0
1306	cg11721177	EPHA8	Body	Island	0.459113	0.0130068	0.062069	0.749076	0
1307	cg11723801	NES	1stExon	Island	-0.00837438	0.966394	0.407389	0.0282709	0
1309	cg11731671	PRDM16	Body	N_Shore	0.0315271	0.871172	0.111823	0.563594	0
1310	cg11737742	KCNC4	1stExon;5'UTR	Island	0.476847	0.00960831	0.0231527	0.905107	0
1311	cg11740026	KCNAB2	5'UTR	---	0.0507389	0.79344	0.201478	0.29461	0
1312	cg11746651	KIAA0495	TSS1500	S_Shore	-0.302956	0.110283	-0.000985222	0.995953	0
1314	cg11785652	GFI1	1stExon;5'UTR	Island	-0.0423645	0.827128	0.10197	0.598646	0
1317	cg11806528	WNT2B	1stExon;Body	Island	0.224631	0.240341	-0.131527	0.496439	0
1320	cg11823253	VASH2	Body	---	0.437931	0.0183409	0.387685	0.0377121	0
1321	cg11823511	BARHL2	TSS1500	Island	-0.0926108	0.631572	0.0103448	0.957525	0
1323	cg11835068	AJAP1	TSS200	Island	0.135961	0.480273	-0.312315	0.0990567	0
1324	cg11837181	PRDM16	Body	S_Shore	0.082266	0.67035	0.111823	0.563594	0
1326	cg11857025	TMEM167B	TSS200	Island	0.490148	0.00758322	-0.127109	0.511137	0
1327	cg11911250	HCN3	TSS200	Island	0.273399	0.15097	0.146305	0.448863	0
1328	cg11912330	PCP4L1	1stExon;5'UTR	Island	0.387192	0.0388183	-0.170936	0.375306	0
1329	cg11946378	KIAA1751	Body	---	0.141379	0.462795	0.112808	0.560141	0
1330	cg11951427	DLGAP3	Body	S_Shore	0.175862	0.359914	-0.0133005	0.945405	0
1331	cg11953245	C1orf35	TSS1500	S_Shore	0.367488	0.0506183	-0.308867	0.103042	0
1332	cg11953272	GPX7	TSS200	Island	0.172906	0.36815	-0.306897	0.105373	0
1334	cg11954479	GFI1	5'UTR;TSS1500	Island	-0.171429	0.372309	0.10197	0.598646	0
1335	cg11955474	CD164L2	1stExon;5'UTR	Island	0.499507	0.00638686	-0.0339901	0.861047	0
1336	cg11955541	PDE4DIP	Body	Island	-0.0714286	0.711896	0.0832512	0.66767	0
1337	cg11960115	KCNQ4	Body	Island	0.333498	0.0775626	0.0300493	0.877029	0
1338	cg11968713	KISS1	TSS1500	---	-0.240887	0.207293	-0.00640394	0.973699	0
1339	cg11977941	OR6N2	1stExon	---	-0.000492611	0.998981	0.267488	0.160671	0
1340	cg11980800	PIK3CD	5'UTR	N_Shore	0.062069	0.748455	0.189163	0.325719	0
1342	cg11987231	TMEM61	TSS1500	N_Shore	0.150739	0.433424	-0.261576	0.170477	0
1343	cg12034118	IRF6	TSS200	Island	0.592611	0.000884816	-0.632512	0.000231884	1
1344	cg12037450	MCOLN3	5'UTR	N_Shore	0.13202	0.493198	-0.670936	6.79244e-05	0
1345	cg12050271	FLJ42875	Body	Island	0.216749	0.257578	-0.064532	0.739454	0
1347	cg12068069	ZNF593	Body	S_Shore	0.241379	0.206344	0.391626	0.0356455	0
1350	cg12081870	CDK18	5'UTR	S_Shore	0.414778	0.0261432	-0.223645	0.243519	0
1352	cg12100751	C1orf59	1stExon;5'UTR	Island	0.474384	0.0100297	-0.345813	0.0661359	0
1353	cg12102320	RRP15	TSS1500	Island	0.199015	0.2993	0.259606	0.173837	0
1354	cg12124922	CD1D	5'UTR	Island	0.29064	0.126088	-0.298522	0.115722	0
1356	cg12127196	AGBL4	Body	N_Shore	0.153202	0.42587	0.108867	0.574011	0
1357	cg12131894	MORN1	Body	N_Shore	0.135961	0.480273	0.0980296	0.612923	0
1358	cg12135344	CHD5	Body	Island	0.397044	0.0338171	0.227094	0.236137	0
1361	cg12177922	HAX1	1stExon	Island	-0.103448	0.591966	-0.037931	0.845119	0
1362	cg12178578	HPDL	1stExon;5'UTR	Island	0.344335	0.0679755	-0.0551724	0.776211	0
1363	cg12181634	GNG4	5'UTR	Island	0.190148	0.321694	0.129557	0.502968	0
1364	cg12222949	GLT25D2	Body	Island	-0.144335	0.453407	0.369458	0.0485529	−1
1365	cg12268236	PRDM16	Body	Island	0.203448	0.288486	0.111823	0.563594	0
1370	cg12297125	PRDM16	Body	N_Shore	0.423645	0.0228823	0.111823	0.563594	0
1371	cg12297374	PAX7	Body	---	0.202463	0.290867	0.484729	0.0077009	0
1372	cg12298905	PROX1	5'UTR	N_Shore	0.073399	0.704277	0.128079	0.507893	0
1374	cg12391690	RSPO1	TSS1500	Island	0.0187192	0.923712	-0.164039	0.395156	0
1375	cg12394168	PRDM16	Body	---	-0.0295567	0.879225	0.111823	0.563594	0
1376	cg12396969	TRNP1	TSS1500	N_Shore	0.0216749	0.911551	0.15468	0.42303	0
1377	cg12404281	RXRG	TSS1500	---	0.237931	0.213054	0.245813	0.198672	0
1379	cg12407421	PAX7	Body	---	-0.0384236	0.843091	0.484729	0.0077009	0
1382	cg12417362	NAV1	TSS200	Island	0.0344828	0.859116	0.153695	0.426026	0
1383	cg12417704	KIAA0495	3'UTR	N_Shelf	-0.00640394	0.974538	-0.000985222	0.995953	0
1384	cg12419176	ZBTB8B	Body	---	0.180296	0.347771	0.124138	0.521142	0
1390	cg12446199	CD247	Body	Island	0.493596	0.00712197	0.0921182	0.634599	0
1391	cg12461930	GJC2	5'UTR	Island	0.0320197	0.86916	0.0780884	0.687215	0
1393	cg12475759	AJAP1	TSS1500	Island	0.163054	0.396402	-0.312315	0.0990567	0
1394	cg12480034	DAB1	5'UTR	Island	0.349261	0.063938	0.269951	0.156707	0
1399	cg12587954	KIF21B	TSS1500	S_Shore	-0.115271	0.550056	0.187685	0.329583	0
1400	cg12593511	PRDM16	Body	S_Shore	0.0891626	0.644397	0.111823	0.563594	0
1401	cg12598340	TMEM54	TSS1500	S_Shore	0.064532	0.738778	-0.283744	0.135792	0
1402	cg12599982	ARTN	5'UTR;TSS1500	N_Shore	0.524138	0.00397878	-0.34335	0.06822	0
1403	cg12601945	PAX7	Body	Island	0.253202	0.184459	0.484729	0.0077009	0
1404	cg12621203	TCEA3	Body	Island	0.200493	0.295667	-0.0497537	0.797715	0
1405	cg12629448	KPRP	Body	Island	0.260099	0.172479	0.138424	0.473928	0
1406	cg12634306	HEYL	Body	---	0.210837	0.271032	0.0128079	0.947425	0
1407	cg12635191	PRDM16	Body	Island	0.0876847	0.649925	0.111823	0.563594	0
1408	cg12638737	ETNK2	Body	Island	0.263547	0.166703	-0.428079	0.0205225	0
1409	cg12644668	PLCH2	Body	N_Shore	0.21133	0.269893	0.122922	0.525264	0
1410	cg12655251	GLIS1	Body	---	0.146305	0.447206	0.263547	0.167162	0
1413	cg12665669	AJAP1	Body	Island	0.274877	0.148706	-0.312315	0.0990567	0
1414	cg12666727	HIVEP3	5'UTR	Island	-0.515764	0.00469024	-0.0428571	0.825293	0
1415	cg12690148	FOXD3	TSS1500	Island	0.15665	0.41542	0.248276	0.194067	0
1419	cg12730853	CACHD1	TSS1500	N_Shore	0.424138	0.0227115	0.254187	0.183319	0
1420	cg12731349	KISS1	Body	Island	-0.0517241	0.7895	-0.00640394	0.973699	0
1421	cg12733396	COL9A2	TSS1500	S_Shore	0.0866995	0.65362	0.0147783	0.93935	0
1422	cg12748890	SYTL1	Body	Island	-0.0408867	0.833106	-0.265517	0.163894	0
1423	cg12752420	C1orf210	TSS200	---	0.830542	1.14695e-06	-0.655665	0.000112938	0
1425	cg12756396	DMRTA2	Body	Island	0.193596	0.312863	-0.306404	0.105962	0
1426	cg12762413	RHOU	Body	S_Shore	0.0399015	0.837097	0.190148	0.323159	0
1427	cg12764034	LHX8	Body	Island	0.107882	0.576086	0.131527	0.496439	0
1428	cg12768681	FAM43B	1stExon	Island	0.270443	0.155571	0.0226601	0.907117	0
1429	cg12770003	KCNAB2	Body	---	0.163547	0.394961	0.201478	0.29461	0
1430	cg12793305	RRAGC	TSS200	Island	0.347783	0.0651288	-0.336946	0.0738769	0
1432	cg12804010	SYT6	TSS1500	Island	0.322167	0.0886785	0.0773399	0.690066	0
1435	cg12905252	PRDM16	Body	S_Shore	0.191626	0.31789	0.111823	0.563594	0
1436	cg12908607	ARTN	3'UTR	S_Shore	0.297044	0.117671	-0.34335	0.06822	0
1438	cg13051071	ANKRD34A	Body	Island	-0.0689655	0.721459	0.359606	0.0553642	0
1439	cg13056990	AJAP1	Body	---	0.0980296	0.611633	-0.312315	0.0990567	0
1440	cg13058819	SLC35F3	Body	S_Shore	0.719704	1.8723e-05	-0.276847	0.145979	0
1441	cg13059719	FAM163A	TSS1500	Island	0.162069	0.399295	0.0950739	0.623723	0
1443	cg13060902	NOC2L	Body	S_Shelf	0.199015	0.2993	0.449261	0.0144907	0
1444	cg13064658	LPGAT1	1stExon;5'UTR	Island	-0.0881773	0.64808	-0.0655172	0.735616	0
1445	cg13065121	KISS1	3'UTR	N_Shore	-0.171921	0.37092	-0.00640394	0.973699	0
1448	cg13069918	HTR6	Body	Island	0.00738916	0.970465	0.185491	0.335369	0
1449	cg13083004	ASAP3	Body	Island	0.144335	0.453407	0.273399	0.151275	0
1450	cg13085530	TRIM45	TSS1500	S_Shore	0.365517	0.0519411	-0.168473	0.382328	0
1451	cg13100118	CAPZB	Body	---	0.0349754	0.85711	0.242365	0.205245	0
1453	cg13104257	PRDM16	Body	N_Shore	0.0729064	0.706179	0.111823	0.563594	0
1455	cg13111532	KIAA1751	3'UTR	Island	-0.233498	0.2219	0.112808	0.560141	0
1456	cg13150171	CITED4	1stExon;3'UTR	N_Shore	0.236946	0.214998	-0.307882	0.104203	0
1457	cg13168877	KIAA1751	Body	Island	0.104926	0.586651	0.112808	0.560141	0
1459	cg13170051	HIVEP3	Body	S_Shore	0.214778	0.262012	-0.0428571	0.825293	0
1460	cg13173898	CTPS	Body	---	0.265025	0.164271	0.161576	0.402388	0
1461	cg13175786	PRDM16	Body	S_Shore	-0.0926108	0.631572	0.111823	0.563594	0
1462	cg13184736	GNG12	TSS1500	S_Shore	0.017734	0.92777	-0.193596	0.314296	0
1463	cg13204758	KIAA1751	Body	S_Shelf	0.0182266	0.925741	0.112808	0.560141	0
1464	cg13209113	PRDM16	Body	N_Shelf	0.193103	0.314115	0.111823	0.563594	0
1465	cg13210260	DMRTA2	TSS200	Island	0.044335	0.819171	-0.306404	0.105962	0
1466	cg13210595	CD247	Body	---	-0.0339901	0.861123	0.0921182	0.634599	0
1467	cg13211559	PLA2G2A	TSS1500	---	-0.0763547	0.692901	0.237931	0.213912	0
1470	cg13234110	COG2	TSS1500	N_Shore	0.121675	0.527956	0.0502463	0.795754	0
1471	cg13234569	CR1L	TSS1500	N_Shore	0.550246	0.0023226	-0.104433	0.589796	0
1475	cg13242468	PRDM16	Body	S_Shore	0.236453	0.215975	0.111823	0.563594	0
1476	cg13245593	TBX15	5'UTR	Island	-0.220197	0.249938	0.026601	0.891052	0
1477	cg13356540	CAMTA1	Body	---	0.0990148	0.608037	-0.0980296	0.612923	0
1478	cg13357903	MIA3	TSS1500	Island	0.427094	0.0217088	0.362562	0.0532465	0
1479	cg13359699	GFI1	5'UTR;TSS1500	Island	0.0660099	0.73299	0.10197	0.598646	0
1480	cg13360526	NVL	Body	---	0.140887	0.46437	0.119212	0.537935	0
1481	cg13364881	LHX9	TSS1500	Island	0.198522	0.300517	-0.362069	0.0535949	0
1482	cg13367647	GBA	5'UTR	---	-0.0970443	0.615238	0.0477833	0.805572	0
1484	cg13372766	OBSCN	Body	Island	-0.184729	0.335881	-0.345813	0.0661359	0
1485	cg13392571	PRDM16	Body	S_Shore	0.0561576	0.771833	0.111823	0.563594	0
1486	cg13403586	LDLRAD2	Body	Island	0.253695	0.183584	0.0403941	0.835194	0
1487	cg13420845	FAM189B	Body	Island	0.242365	0.204454	0.00591133	0.975721	0
1488	cg13420848	LHX9	Body	N_Shore	0.0137931	0.944018	-0.362069	0.0535949	0
1489	cg13426876	IGSF21	Body	Island	0.348276	0.06473	0.175862	0.361491	0
1491	cg13434489	PRDM16	Body	---	0.105911	0.58312	0.111823	0.563594	0
1493	cg13438961	KCNQ4	1stExon	Island	-0.0167488	0.931829	0.0300493	0.877029	0
1494	cg13439596	RCC2	Body	Island	-0.382759	0.0412565	0.0699507	0.718422	0
1496	cg13444964	LGALS8	5'UTR;TSS200	N_Shore	0.500985	0.00621356	-0.137438	0.477111	0
1497	cg13446070	MYOG	1stExon	---	0.029064	0.88124	-0.150739	0.435083	0
1498	cg13446200	C1orf113	Body;TSS1500	Island	0.0285714	0.883256	0.0226601	0.907117	0
1499	cg13448605	RSPO1	1stExon;5'UTR	Island	-0.158621	0.409514	-0.164039	0.395156	0
1500	cg13449778	FAM163A	1stExon;5'UTR	Island	0.175862	0.359914	0.0950739	0.623723	0
1502	cg13457165	HEYL	Body	Island	0.226108	0.237198	0.0128079	0.947425	0
1503	cg13459217	KLHDC8A	TSS1500	---	0.0955665	0.620663	0.073399	0.705141	0
1506	cg13469600	PAX7	Body	N_Shore	0.0679803	0.725297	0.484729	0.0077009	0
1507	cg13474414	CDK18	3'UTR	S_Shelf	-0.252217	0.186217	-0.223645	0.243519	0
1509	cg13484546	FBLIM1	TSS1500	N_Shore	-0.0487685	0.801336	-0.253695	0.184198	0
1511	cg13488570	SKI	Body	Island	-0.0423645	0.827128	0.178325	0.354697	0
1512	cg13492103	LHX8	Body	Island	0.055665	0.773791	0.131527	0.496439	0
1514	cg13499468	LUZP1	5'UTR	---	0.258128	0.175844	0.337931	0.0729839	0
1515	cg13501359	LHX9	TSS200	Island	0.196552	0.305418	-0.362069	0.0535949	0
1519	cg13552867	KCNJ9	5'UTR	N_Shore	0.0748768	0.698581	0.144335	0.455062	0
1520	cg13568283	RSPO1	5'UTR	N_Shore	0.146798	0.445663	-0.164039	0.395156	0
1523	cg13675280	EIF2C1	TSS1500	Island	0.436946	0.0186278	0.00640394	0.973699	0
1524	cg13677741	LYST	TSS1500	S_Shore	0.252709	0.185336	-0.252709	0.185966	0
1525	cg13678973	ELAVL4	Body	Island	0.291133	0.125425	0.215764	0.260964	0
1527	cg13685951	FAM5B	TSS1500	Island	0.5133	0.00491922	-0.0674877	0.727958	0
1529	cg13692836	SAMD11	Body	Island	0.0832512	0.666618	0.287192	0.130897	0
1531	cg13764106	PODN	TSS200	Island	0.422167	0.0234011	0.127356	0.510312	0
1532	cg13782884	FAM46B	1stExon;5'UTR	Island	-0.00147783	0.994907	-0.197537	0.304353	0
1533	cg13785196	TXLNA	Body	S_Shore	0.0596059	0.75817	0.114778	0.553264	0
1534	cg13786801	TACSTD2	1stExon	Island	0.114778	0.551774	-0.789163	3.63471e-07	1
1536	cg13804058	NGF	TSS200	Island	-0.194089	0.311615	-0.0679803	0.726048	0
1537	cg13844591	CD1D	5'UTR	Island	0.348768	0.064333	-0.298522	0.115722	0
1539	cg13851466	EPHA10	Body	Island	0.0990148	0.608037	-0.0285714	0.883034	0
1540	cg13867039	PRDM16	Body	S_Shore	-0.070936	0.713806	0.111823	0.563594	0
1541	cg13872688	ROR1	Body	S_Shore	0.103941	0.590192	-0.310345	0.10132	0
1543	cg13875012	FBXO2	Body	Island	-0.0285714	0.883256	-0.362069	0.0535949	0
1545	cg13879177	PADI6	TSS1500	---	-0.219704	0.25102	0.130542	0.499698	0
1546	cg13896157	C1orf172	5'UTR	Island	0.549261	0.00237199	-0.728079	7.58063e-06	0
1547	cg13898106	TRIM45	TSS1500	Island	0.246798	0.196099	-0.168473	0.382328	0
1550	cg13912858	SORT1	Body	N_Shore	0.537438	0.00303953	-0.593103	0.000696739	0
1551	cg13916816	GABRD	Body	S_Shore	0.172906	0.36815	0.485035	0.00765681	0
1552	cg13931925	NPHS2	TSS200	Island	0.397044	0.0338171	0.121182	0.531187	0
1555	cg13935009	CDK18	Body	N_Shore	-0.402956	0.0310778	-0.223645	0.243519	0
1556	cg13935437	AKR7L	TSS200	Island	0.21133	0.269893	0.412808	0.0260429	0
1559	cg13939859	BARHL2	TSS1500	Island	0.0226601	0.907502	0.0103448	0.957525	0
1560	cg13942136	ATP13A2	Body	---	-0.357635	0.0575108	-0.106404	0.582757	0
1562	cg13947666	ANKRD34A	5'UTR	Island	0.0477833	0.805291	0.359606	0.0553642	0
1563	cg13950625	RAP1GAP	TSS200	Island	0.267488	0.160274	-0.00344828	0.985836	0
1564	cg13951491	HPDL	1stExon	Island	0.314778	0.0965642	-0.0551724	0.776211	0
1565	cg13963793	C1orf65	1stExon	Island	0.521182	0.00421847	0.0985222	0.611131	0
1566	cg13969001	PAX7	1stExon;5'UTR	Island	0.0591133	0.760118	0.484729	0.0077009	0
1567	cg14010405	GTF2B	TSS1500	S_Shore	0.25468	0.181843	-0.265517	0.163894	0
1569	cg14018153	PRDM16	Body	N_Shelf	0.0817734	0.672219	0.111823	0.563594	0
1570	cg14025556	NR5A2	Body	Island	-0.0408867	0.833106	-0.00394089	0.983813	0
1572	cg14034757	CAMK1G	5'UTR	---	0.239409	0.21016	0.136453	0.480305	0
1573	cg14036143	HFE2	5'UTR;Body	Island	0.493103	0.00718636	-0.317734	0.0930293	0
1574	cg14036828	CELSR2	Body	---	0.762069	3.87771e-06	-0.559429	0.00160435	0
1575	cg14075221	ZNF238	TSS1500	Island	-0.224138	0.241395	-0.14532	0.451957	0
1576	cg14076195	STMN1	TSS1500;TSS200	Island	0.291133	0.125425	0.425123	0.0215082	−1
1577	cg14083421	CAMTA1	Body	Island	0.403448	0.0308579	-0.0980296	0.612923	0
1578	cg14084907	TP73	Body	Island	0.16601	0.387798	0.0226601	0.907117	0
1579	cg14087168	MEF2D	Body	---	-0.427586	0.0215453	0.126108	0.514496	0
1580	cg14089881	ICMT	TSS1500	S_Shore	0.43399	0.0195112	0.0576355	0.766489	0
1581	cg14089984	FAM132A	TSS1500	Island	0.342857	0.069225	0.0349797	0.857042	0
1582	cg14094639	AURKAIP1	Body	Island	0.223153	0.243512	0.134483	0.486726	0
1584	cg14095720	IGFN1	Body	N_Shore	0.283744	0.135645	0.0714286	0.71272	0
1585	cg14157073	CAMTA1	Body	Island	0.410837	0.0277106	-0.0980296	0.612923	0
1586	cg14157855	BAI2	5'UTR	Island	0.198522	0.300517	-0.0231527	0.905107	0
1587	cg14158583	PVRL4	TSS200	---	0.707389	2.94231e-05	-0.472414	0.00966213	0
1589	cg14168295	NFASC	5'UTR;TSS1500	---	0.0384236	0.843091	0.0566502	0.770374	0
1590	cg14169801	ATP1A1	Body;TSS200	Island	0.587685	0.00099627	-0.468038	0.0104531	0
1591	cg14171460	PRDM16	Body	Island	0.249754	0.190664	0.111823	0.563594	0
1592	cg14178748	NPR1	1stExon	Island	0.344335	0.0679755	0.0699507	0.718422	0
1593	cg14179389	GFI1	Body	Island	0.0990148	0.608037	0.10197	0.598646	0
1595	cg14204433	PER3	1stExon;5'UTR	Island	0.291626	0.124764	-0.102463	0.596872	0
1596	cg14204586	ARHGEF2	Body	---	0.0847291	0.661036	0.167488	0.385158	0
1597	cg14206273	CASZ1	Body	---	-0.391133	0.0367503	-0.0630542	0.745223	0
1599	cg14216672	PRDM16	Body	---	-0.0497537	0.797385	0.111823	0.563594	0
1601	cg14217558	PRDM16	Body	---	0.0339901	0.861123	0.111823	0.563594	0
1603	cg14258143	FAM167B	Body	Island	0.213793	0.264248	-0.00837438	0.96561	0
1604	cg14263070	MEGF6	Body	---	0.214778	0.262012	-0.265517	0.163894	0
1605	cg14284055	MYOM3	TSS1500	---	0.0147783	0.939953	0.20936	0.275723	0
1606	cg14285050	COL9A2	Body	N_Shelf	0.233498	0.2219	0.0147783	0.93935	0
1608	cg14288483	MORN1	Body	---	0.00246305	0.990832	0.0980296	0.612923	0
1609	cg14373988	PEX10	TSS1500	N_Shore	-0.0758621	0.694793	0.123645	0.522809	0
1610	cg14380230	PRDM16	Body	S_Shelf	0.185714	0.333273	0.111823	0.563594	0
1611	cg14415885	TBX15	5'UTR	N_Shore	0.175862	0.359914	0.026601	0.891052	0
1612	cg14417498	LMX1A	Body	Island	0.106897	0.579598	-0.147783	0.444244	0
1614	cg14421860	GPR88	Body	Island	0.178325	0.353137	-0.110345	0.568792	0
1615	cg14510299	AHDC1	5'UTR	N_Shore	0.502956	0.00598876	-0.110837	0.567057	0
1616	cg14510359	MMEL1	Body	Island	0.378818	0.0435265	0.195074	0.310544	0
1617	cg14512203	CPSF3L	Body	N_Shelf	0.108867	0.572583	0.4	0.0315561	0
1618	cg14516704	SYF2	TSS1500	S_Shore	-0.40197	0.0315213	0.259113	0.174685	0
1620	cg14522944	GABRD	3'UTR	Island	0.150739	0.433424	0.485035	0.00765681	0
1622	cg14529891	RAP1GAP	Body	Island	-0.00985222	0.960288	-0.00344828	0.985836	0
1624	cg14564939	MYOM3	1stExon;5'UTR	---	-0.117734	0.541504	0.20936	0.275723	0
1625	cg14565265	LRRC8D	5'UTR	Island	-0.108374	0.574333	-0.216256	0.25985	0
1630	cg14651254	ATAD3A	5'UTR;Body	S_Shore	0.224631	0.240341	0.278818	0.143014	0
1631	cg14655532	KIAA0495	TSS1500	S_Shore	0.227586	0.234083	-0.000985222	0.995953	0
1632	cg14659662	GLIS1	5'UTR	---	-0.0630542	0.74458	0.263547	0.167162	0
1633	cg14660788	TP73	Body	S_Shore	0.0684729	0.723377	0.0226601	0.907117	0
1634	cg14661383	OBSCN	Body	Island	-0.344828	0.0675629	-0.345813	0.0661359	0
1635	cg14662355	LMX1A	1stExon;5'UTR	Island	0.246305	0.197016	-0.147783	0.444244	0
1637	cg14669379	ADORA3	Body	Island	0.224631	0.240341	0.0349754	0.85706	0
1638	cg14710465	VANGL2	TSS1500	N_Shore	-0.208374	0.276771	-0.208867	0.27688	0
1639	cg14711690	ITPKB	Body	Island	-0.00985222	0.960288	-0.130049	0.501332	0
1643	cg14793596	MXRA8	Body	Island	0.0763547	0.692901	-0.0142857	0.941368	0
1644	cg14795268	MRPL20	Body	N_Shore	0.00837438	0.966394	0.203941	0.288622	0
1645	cg14830003	DNALI1	1stExon	Island	0.317241	0.0938782	-0.00738916	0.969654	0
1647	cg14834267	NAV1	1stExon	Island	0.0330049	0.86514	0.153695	0.426026	0
1648	cg14834850	TNFRSF8	TSS200	N_Shore	0.297537	0.117041	0.0194605	0.920187	0
1649	cg14836248	CAMTA1	Body	---	0.182266	0.342455	-0.0980296	0.612923	0
1650	cg14838433	TMEM61	TSS200	Island	0.326601	0.0841912	-0.261576	0.170477	0
1653	cg14844588	COL9A2	TSS200	Island	0.387192	0.0388183	0.0147783	0.93935	0
1654	cg14852384	ACTA1	TSS200	Island	0.297044	0.117671	0.161084	0.403843	0
1655	cg14856698	C1orf86	5'UTR	N_Shore	0.118719	0.538102	0.152217	0.430542	0
1656	cg14974223	GABRD	Body	S_Shore	0.394089	0.0352589	0.485035	0.00765681	0
1660	cg14984126	PLCH2	Body	Island	-0.0236453	0.903454	0.122922	0.525264	0
1661	cg14991984	LPPR5	1stExon	Island	-0.0418719	0.829119	0.0847291	0.662114	0
1665	cg15031661	FMN2	1stExon	Island	0.478325	0.00936278	-0.0955665	0.621917	0
1666	cg15057150	RASSF5	TSS1500	Island	0.452709	0.0144601	-0.017734	0.927249	0
1670	cg15068050	GFI1	1stExon;5'UTR	Island	0.0640394	0.74071	0.10197	0.598646	0
1671	cg15069758	GSTM4	1stExon;5'UTR;Body	Island	-0.148276	0.441051	-0.0413793	0.831231	0
1672	cg15071854	HPDL	1stExon;5'UTR	Island	0.338424	0.073082	-0.0551724	0.776211	0
1674	cg15090005	RBP7	Body	Island	0.359113	0.0564319	-0.348276	0.0641017	0
1676	cg15090440	PRDM16	Body	N_Shelf	0.10936	0.570835	0.111823	0.563594	0
1677	cg15096829	GPR37L1	TSS200	---	-0.330542	0.0803518	0.0990148	0.60934	0
1678	cg15100599	SUSD4	TSS1500	Island	0.33399	0.0771051	-0.389457	0.0367712	0
1682	cg15116327	LCK	Body	S_Shore	0.296552	0.118303	-0.0418719	0.82925	0
1683	cg15120454	RHBG	1stExon;Body	Island	0.372414	0.0474291	0.0211823	0.913151	0
1684	cg15121959	PRDM16	Body	N_Shelf	0.142857	0.458088	0.111823	0.563594	0
1685	cg15125762	CHD5	Body	S_Shelf	0.183251	0.339816	0.227094	0.236137	0
1686	cg15131647	NPR1	TSS1500	Island	0.33202	0.0789476	0.0699507	0.718422	0
1688	cg15139482	C1orf103	1stExon;5'UTR	Island	0.10197	0.597302	0.10936	0.572269	0
1689	cg15141467	EFNA4	TSS1500	Island	-0.0586207	0.762067	-0.0847291	0.662114	0
1690	cg15151929	KIAA1751	Body	Island	0.159606	0.406579	0.112808	0.560141	0
1691	cg15205204	PLEKHG5	5'UTR;Body	Island	0.523645	0.0040179	-0.0581281	0.764548	0
1692	cg15205435	CHD5	Body	Island	0.403448	0.0308579	0.227094	0.236137	0
1693	cg15213210	PAX7	Body	Island	-0.0231527	0.905478	0.484729	0.0077009	0
1696	cg15385853	PRDM16	Body	N_Shelf	0.0926108	0.631572	0.111823	0.563594	0
1697	cg15386350	PTCHD2	Body	S_Shore	0.423153	0.0230542	0.135468	0.48351	0
1698	cg15386434	MXRA8	Body	Island	0.0216749	0.911551	-0.0142857	0.941368	0
1699	cg15386773	C1orf173	TSS200	---	0.447783	0.0156687	-0.200493	0.297027	0
1700	cg15389472	GLUL	TSS1500;TSS200	Island	0.27734	0.14499	-0.194581	0.311792	0
1705	cg15457058	FOXE3	1stExon	Island	0.215271	0.260899	-0.124631	0.519476	0
1706	cg15460899	CNTN2	Body	Island	0.230542	0.227936	-0.0275862	0.887042	0
1707	cg15468976	PRKCZ	Body	---	-0.350246	0.0631537	-0.30936	0.102466	0
1708	cg15472784	KIAA0495	1stExon;5'UTR	Island	0.0743842	0.700478	-0.000985222	0.995953	0
1710	cg15484532	AJAP1	TSS1500	Island	0.317241	0.0938782	-0.312315	0.0990567	0
1712	cg15491247	PRDM16	Body	---	0.310345	0.101547	0.111823	0.563594	0
1714	cg15497761	TRIM46	Body	Island	0.0320197	0.86916	-0.171429	0.373911	0
1716	cg15519786	PRDM16	Body	---	-0.114778	0.551774	0.111823	0.563594	0
1717	cg15521792	NUDT17	TSS1500	S_Shore	0.258621	0.174998	-0.189163	0.325719	0
1718	cg15522353	MACF1	5'UTR	Island	0.445813	0.0161753	-0.166277	0.388652	0
1719	cg15542798	KIAA1383	1stExon	Island	0.519212	0.00438507	-0.250739	0.189537	0
1720	cg15545739	SLC2A5	Body	Island	0.0610837	0.752337	-0.112315	0.561866	0
1721	cg15545772	TDRD5	1stExon;5'UTR	Island	0.512315	0.00501346	-0.265025	0.164707	0
1722	cg15549700	AJAP1	Body	N_Shelf	0.120197	0.533017	-0.312315	0.0990567	0
1723	cg15553912	HFE2	5'UTR;Body	Island	0.472906	0.0102899	-0.317734	0.0930293	0
1724	cg15558129	LYPLAL1	1stExon	Island	0.280788	0.139901	-0.0802956	0.678834	0
1725	cg15561613	KIF26B	Body	Island	0.205911	0.282589	-0.295074	0.120195	0
1726	cg15564619	SKI	Body	S_Shelf	-0.202463	0.290867	0.178325	0.354697	0
1727	cg15574705	DAB1	5'UTR	Island	-0.0605911	0.75428	0.269951	0.156707	0
1728	cg15575375	NFIA	Body	---	0.539901	0.00288847	-0.198522	0.301899	0
1729	cg15576900	RNF220	Body	Island	0.0527094	0.785564	-0.0596059	0.758736	0
1730	cg15580417	KCNJ9	Body	Island	0	1	0.144335	0.455062	0
1731	cg15580684	AJAP1	Body	N_Shore	0.196059	0.306651	-0.312315	0.0990567	0
1732	cg15582954	WNT4	TSS1500	S_Shore	0.296552	0.118303	-0.163054	0.39804	0
1733	cg15597109	CASZ1	Body	N_Shelf	-0.210345	0.272173	-0.0630542	0.745223	0
1734	cg15597364	EPHA8	Body	Island	0.461084	0.0125852	0.062069	0.749076	0
1736	cg15601228	RAP1GAP	TSS1500	Island	0.22266	0.244575	-0.00344828	0.985836	0
1737	cg15605704	AJAP1	Body	N_Shore	0.296552	0.118303	-0.312315	0.0990567	0
1738	cg15613048	KIF17	1stExon	Island	0.257143	0.177543	0.275369	0.148232	0
1740	cg15619820	PRDM16	Body	---	-0.00492611	0.980647	0.111823	0.563594	0
1741	cg15622118	KIAA1751	Body	S_Shelf	0.292611	0.123451	0.112808	0.560141	0
1742	cg15622158	CNKSR1	1stExon;5'UTR;Body	---	0.804433	1.4605e-06	-0.867488	1.12619e-09	1
1744	cg15628917	C1orf87	TSS200	S_Shore	0.43202	0.0201193	-0.00197044	0.991906	0
1745	cg15642534	CAMTA1	Body	Island	0.267488	0.160274	-0.0980296	0.612923	0
1750	cg15683497	SCNN1D	Body	N_Shore	0.0807882	0.675962	-0.0172414	0.929265	0
1751	cg15685834	PAX7	Body	Island	-0.0985222	0.609834	0.484729	0.0077009	0
1754	cg15699386	MUC1	Body	N_Shelf	0.317241	0.0938782	-0.225123	0.240337	0
1756	cg15701170	PIK3CD	Body	---	-0.337438	0.0739615	0.189163	0.325719	0
1757	cg15705054	PBXIP1	5'UTR	---	0.160591	0.403656	-0.138424	0.473928	0
1759	cg15718222	ESPN	TSS1500	N_Shore	-0.0458128	0.813216	-0.176355	0.360126	0
1760	cg15720832	C1orf35	TSS1500	S_Shore	0.180296	0.347771	-0.308867	0.103042	0
1761	cg15728256	BMP8B	1stExon;5'UTR	Island	0.238916	0.211121	-0.173892	0.36698	0
1763	cg15732851	ATP2B4	5'UTR	Island	0.428079	0.0213828	-0.19064	0.321883	0
1764	cg15743907	PDE4DIP	Body	---	0.299507	0.114548	0.0832512	0.66767	0
1765	cg15819225	TP73	5'UTR	---	-0.0891626	0.644397	0.0226601	0.907117	0
1767	cg15825731	CNIH3	Body	Island	-0.305911	0.106722	0.214778	0.2632	0
1770	cg15831875	SMYD3	Body	---	0.215764	0.259789	-0.0251232	0.897072	0
1771	cg15838288	WNT3A	Body	Island	0.291626	0.124764	0.008867	0.963589	0
1772	cg15839450	MORN1	Body	N_Shelf	0.403448	0.0308579	0.0980296	0.612923	0
1773	cg15841063	FOXD3	1stExon	Island	-0.0137931	0.944018	0.248276	0.194067	0
1774	cg15892785	GPR153	3'UTR	Island	0.0837438	0.664755	0.299507	0.114467	0
1775	cg15896339	SAMD11	Body	Island	-0.154187	0.422869	0.287192	0.130897	0
1776	cg15903666	PRDM16	Body	Island	0.062069	0.748455	0.111823	0.563594	0
1777	cg15923947	HES5	TSS1500	Island	0.105911	0.58312	0.181281	0.346646	0
1778	cg15930240	SLC27A3	Body	S_Shore	0.623153	0.000406291	-0.36798	0.04953	0
1779	cg15961211	FAM183A	TSS200	N_Shore	0.240394	0.208246	-0.287474	0.130503	0
1780	cg15963463	RUNX3	Body	N_Shelf	-0.161084	0.402199	0.0305419	0.875028	0
1781	cg15978014	MFSD2A	TSS200	Island	-0.259606	0.173316	0.184236	0.338706	0
1782	cg15979173	BARHL2	1stExon	Island	-0.0147783	0.939953	0.0103448	0.957525	0
1783	cg15986841	ECHDC2	Body	Island	0.635961	0.000286205	-0.568966	0.00127824	0
1784	cg15987211	MYOM3	TSS1500	---	0.0502463	0.795412	0.20936	0.275723	0
1785	cg15987885	NMNAT2	Body	Island	0.0793103	0.681591	0.0315271	0.87103	0
1788	cg15991072	IL12RB2	1stExon;5'UTR	Island	0.361576	0.0546695	-0.0137931	0.943387	0
1791	cg15995125	RCC2	Body	S_Shore	-0.178818	0.351791	0.0699507	0.718422	0
1792	cg15997906	FAM183A	TSS200	N_Shore	0.2133	0.265371	-0.287474	0.130503	0
1795	cg16007456	GPR88	Body	Island	0.0699507	0.717629	-0.110345	0.568792	0
1796	cg16009734	DNAJC6	Body	N_Shore	0.230542	0.227936	-0.0837438	0.665816	0
1797	cg16011907	PRDM16	Body	---	-0.0334975	0.863131	0.111823	0.563594	0
1799	cg16021909	TRIM58	Body	Island	0.605419	0.000644352	-0.44532	0.0154848	0
1800	cg16022575	FOXD2	1stExon	Island	0.00837438	0.966394	0.2133	0.266578	0
1802	cg16029875	PLEKHA6	5'UTR	---	-0.17931	0.350448	-0.380788	0.041559	0
1803	cg16031338	PLCH2	Body	N_Shelf	0.239901	0.209201	0.122922	0.525264	0
1804	cg16049283	ACOT7	Body;TSS1500	---	0.137931	0.473878	0.294581	0.120844	0
1806	cg16050974	RBP7	Body	Island	0.399015	0.0328829	-0.348276	0.0641017	0
1808	cg16060740	C1orf159	Body	N_Shore	0.227586	0.234083	0.202463	0.292206	0
1811	cg16115720	CD34	1stExon	Island	0.0482759	0.803313	-0.118227	0.541324	0
1814	cg16145216	HIVEP3	TSS1500	S_Shore	-0.438916	0.0180576	-0.0428571	0.825293	0
1815	cg16148134	DIRAS3	TSS1500	N_Shore	0.0482759	0.803313	-0.319212	0.0914347	0
1817	cg16174225	TAS1R3	Body	Island	0.197537	0.302961	-0.0344828	0.859053	0
1818	cg16243197	DHX9	TSS1500	N_Shore	0.0231527	0.905478	0.449754	0.0143703	0
1819	cg16247817	SLC27A3	TSS200	Island	0.442857	0.0169608	-0.36798	0.04953	0
1820	cg16251626	WDR65	Body	---	0.116749	0.544917	-0.0487685	0.801641	0
1821	cg16254190	EPHA2	TSS1500	S_Shore	-0.187192	0.329385	-0.0610837	0.752936	0
1823	cg16255156	FAM19A3	Body	Island	-0.0758621	0.694793	-0.39803	0.0324824	0
1825	cg16267850	FAAH	TSS200	Island	0.35468	0.0597179	-0.410837	0.0268359	0
1827	cg16275483	SYPL2	Body	S_Shelf	0.0679803	0.725297	-0.210837	0.27227	0
1829	cg16290123	KLHL21	TSS1500	Island	-0.331034	0.0798816	0.353695	0.0597979	0
1830	cg16292193	GJC2	3'UTR	S_Shore	-0.169951	0.376496	0.0780884	0.687215	0
1831	cg16298481	LRRC8B	TSS1500	N_Shore	-0.20936	0.274466	-0.107389	0.579252	0
1834	cg16348470	C1orf94	1stExon;5'UTR	Island	0.538424	0.00297831	0.0408867	0.833212	0
1835	cg16353957	LHX9	TSS1500	Island	0.00591133	0.976574	-0.362069	0.0535949	0
1837	cg16355231	PEX10	TSS1500	N_Shore	0.0251232	0.897388	0.123645	0.522809	0
1838	cg16358430	GFI1	5'UTR;TSS1500	Island	0.0256158	0.895367	0.10197	0.598646	0
1841	cg16379885	GRIK3	TSS1500	Island	0.293103	0.122799	0.262562	0.168814	0
1843	cg16397638	OBSCN	Body	Island	0.481773	0.0088105	-0.345813	0.0661359	0
1844	cg16400794	CD164L2	TSS200	S_Shore	0.335961	0.0752963	-0.0339901	0.861047	0
1845	cg16405019	PAX7	Body	Island	0.166502	0.386374	0.484729	0.0077009	0
1846	cg16409049	AK5	TSS1500	Island	-0.269951	0.156348	0.064532	0.739454	0
1847	cg16409409	C1orf106	Body	S_Shore	0.20197	0.292062	-0.536453	0.0027002	1
1848	cg16410524	RCSD1	Body	---	-0.171429	0.372309	0.228079	0.234055	0
1849	cg16410706	BATF3	TSS1500	Island	0.0418719	0.829119	0.292611	0.123467	0
1850	cg16419354	FAM163A	5'UTR	Island	0.372906	0.0471193	0.0950739	0.623723	0
1852	cg16430166	KIAA1383	1stExon	Island	0.540887	0.00282989	-0.250739	0.189537	0
1853	cg16430279	TAS1R3	TSS1500	N_Shore	0.0719212	0.709989	-0.0344828	0.859053	0
1855	cg16489895	C1orf92	TSS200	Island	0.107389	0.577841	0.020197	0.917177	0
1860	cg16546658	PRDM16	Body	---	-0.0640394	0.74071	0.111823	0.563594	0
1861	cg16549308	NID1	TSS1500	Island	0.199015	0.2993	0.306404	0.105962	0
1863	cg16559275	ADAMTSL4	5'UTR	Island	-0.0226601	0.907502	0.193596	0.314296	0
1864	cg16564710	S100A6	TSS200	Island	0.235961	0.216955	-0.214286	0.264323	0
1866	cg16575694	DVL1	Body	S_Shore	0.147291	0.444123	-0.0847291	0.662114	0
1867	cg16579893	TCEB3	TSS1500	N_Shore	-0.0990148	0.608037	0.446798	0.0151056	0
1868	cg16585333	TLR5	5'UTR	---	0.0118227	0.95215	-0.278325	0.143751	0
1869	cg16588073	NES	TSS200	Island	0.192611	0.315371	0.407389	0.0282709	0
1870	cg16590012	TAS1R3	TSS1500	Island	0.189163	0.324245	-0.0344828	0.859053	0
1871	cg16596102	FAM78B	Body	Island	0.144828	0.451852	-0.0650246	0.737534	0
1875	cg16648140	PLCH2	Body	Island	0.104926	0.586651	0.122922	0.525264	0
1876	cg16650717	NBL1	Body;TSS1500	Island	0.219704	0.25102	-0.130542	0.499698	0
1877	cg16676676	OBSCN	Body	Island	0.39803	0.0333473	-0.345813	0.0661359	0
1878	cg16679343	C1orf159	TSS1500	S_Shore	-0.388177	0.0382926	0.202463	0.292206	0
1882	cg16682227	DIRAS3	TSS200	Island	0.40197	0.0315213	-0.319212	0.0914347	0
1883	cg16683160	LOC339524	Body	Island	-0.145813	0.448752	-0.0472906	0.807539	0
1885	cg16701939	KCND3	TSS1500	Island	0.264039	0.16589	0.100985	0.602202	0
1887	cg16709874	RCOR3	Body;TSS200	Island	-0.1133	0.556942	0.149526	0.438831	0
1888	cg16711332	PLEKHG5	Body	Island	0.722167	1.70749e-05	-0.0581281	0.764548	0
1889	cg16716189	FAM19A3	TSS1500	Island	0.161576	0.400746	-0.39803	0.0324824	0
1891	cg16732616	DMRTA2	Body	Island	0.179803	0.349108	-0.306404	0.105962	0
1892	cg16814416	TCTEX1D4	Body	Island	0.204433	0.286118	0.318227	0.0924954	0
1893	cg16823083	WDR8	TSS1500	Island	0.242857	0.203514	0.0655172	0.735616	0
1894	cg16824301	RGS16	Body	N_Shore	-0.100985	0.600871	0.0369504	0.849077	0
1895	cg16836311	MAN1C1	1stExon	Island	0.133498	0.48833	0.0280788	0.885038	0
1896	cg16895792	PIK3CD	TSS200	N_Shore	0.160591	0.403656	0.189163	0.325719	0
1897	cg16897608	GLIS1	5'UTR	---	0.128571	0.504652	0.263547	0.167162	0
1898	cg16899351	SYT2	5'UTR	Island	0.289655	0.127421	0.394581	0.0341562	0
1900	cg16909962	RAB4A	TSS200	Island	0.199015	0.2993	0.0413793	0.831231	0
1901	cg16911275	GRIK3	Body	---	-0.00541872	0.978611	0.262562	0.168814	0
1904	cg16967640	LMX1A	Body	Island	-0.00197044	0.992869	-0.147783	0.444244	0
1905	cg16986315	TAS1R2	Body	Island	0.3867	0.0390833	-0.0660099	0.733699	0
1906	cg16987305	LEPR	5'UTR	Island	0.0724138	0.708083	-0.135468	0.48351	0
1907	cg16989117	COL9A2	Body	Island	0.100985	0.600871	0.0147783	0.93935	0
1908	cg16993043	NR5A2	Body	N_Shore	-0.112315	0.560401	-0.00394089	0.983813	0
1909	cg16998150	C1orf114	TSS200	Island	-0.0561576	0.771833	0.209852	0.274569	0
1910	cg17001566	PRDM16	Body	Island	0.197044	0.304188	0.111823	0.563594	0
1911	cg17010827	B4GALT3	3'UTR	---	0.123645	0.521244	0.0980296	0.612923	0
1912	cg17012160	FMN2	1stExon	Island	0.346305	0.0663371	-0.0955665	0.621917	0
1913	cg17024258	VANGL2	5'UTR	S_Shore	0.183251	0.339816	-0.208867	0.27688	0
1916	cg17042926	NFASC	TSS1500	N_Shore	0.122167	0.526274	0.0566502	0.770374	0
1918	cg17088631	FAM159A	TSS1500	Island	0.344828	0.0675629	0.0334975	0.863042	0
1921	cg17104258	DUSP27	Body	Island	0.549754	0.00234718	0.254187	0.183319	0
1922	cg17105834	ASTN1	1stExon	Island	0.466502	0.0114847	-0.13202	0.494814	0
1926	cg17132124	KLHDC9	1stExon;5'UTR	Island	0.371429	0.0480537	-0.171429	0.373911	0
1927	cg17137424	TRIM67	1stExon	Island	0.292611	0.123451	0.035468	0.855068	0
1929	cg17142950	SAMD13	Body;TSS1500	S_Shore	-0.17931	0.350448	0.0433498	0.823316	0
1931	cg17154724	DNM3	TSS1500	N_Shore	0.52069	0.0042596	-0.0955665	0.621917	0
1932	cg17158913	CASZ1	5'UTR	Island	0.163054	0.396402	-0.0630542	0.745223	0
1933	cg17163168	TP73	Body	---	-0.250739	0.188876	0.0226601	0.907117	0
1934	cg17163527	MEGF6	Body	N_Shore	0.375862	0.0452942	-0.265517	0.163894	0
1935	cg17167852	PCSK9	TSS200	Island	0.191626	0.31789	0.0275862	0.887042	0
1936	cg17175208	CHD5	TSS1500	Island	-0.186207	0.331974	0.227094	0.236137	0
1937	cg17177074	CASZ1	5'UTR	---	-0.221675	0.246711	-0.0630542	0.745223	0
1939	cg17185401	AMIGO1	1stExon;5'UTR	Island	0.355172	0.0593454	-0.125616	0.516154	0
1941	cg17217195	CCDC27	Body	---	-0.0261084	0.893347	-0.246798	0.196821	0
1942	cg17218045	DHDDS	TSS1500	N_Shore	0.439409	0.0179174	0.207882	0.279203	0
1943	cg17218713	PTGER3	1stExon;Body	Island	0.339901	0.0717781	-0.148768	0.441179	0
1944	cg17219660	GPR37L1	TSS200	---	-0.341379	0.0704925	0.0990148	0.60934	0
1945	cg17220278	PRDM16	Body	Island	0.0137931	0.944018	0.111823	0.563594	0
1946	cg17239558	PRDM16	Body	Island	0.203941	0.287301	0.111823	0.563594	0
1947	cg17239770	MMEL1	Body	S_Shelf	0.183744	0.338501	0.195074	0.310544	0
1949	cg17276021	FBLIM1	TSS1500	N_Shore	-0.0586207	0.762067	-0.253695	0.184198	0
1950	cg17283022	GLUL	TSS1500;TSS200	Island	0.130542	0.49809	-0.194581	0.311792	0
1951	cg17284804	TCTEX1D1	TSS200	Island	0.241379	0.206344	-0.0847291	0.662114	0
1952	cg17286074	PRDM16	Body	---	0.160099	0.405116	0.111823	0.563594	0
1954	cg17405122	HSPA6	1stExon	Island	0.495567	0.00686931	-0.320197	0.0903831	0
1956	cg17412901	PRDM16	Body	S_Shore	0.352217	0.0616079	0.111823	0.563594	0
1959	cg17437399	RAP1GAP	5'UTR	Island	0.45468	0.0139991	-0.00344828	0.985836	0
1960	cg17449954	HEYL	TSS1500	Island	-0.128079	0.506299	0.0128079	0.947425	0
1961	cg17455155	PRDM16	Body	Island	0.321675	0.0891883	0.111823	0.563594	0
1962	cg17456100	LDLRAD2	Body	N_Shore	0.260591	0.171646	0.0403941	0.835194	0
1963	cg17463149	PKP1	TSS200	Island	0.371921	0.0477406	-0.0359606	0.853076	0
1964	cg17463633	LOC100130331	TSS1500	---	-0.175862	0.359914	0.113807	0.556649	0
1965	cg17471939	TP73	Body	---	-0.168473	0.380711	0.0226601	0.907117	0
1966	cg17475085	KCND3	Body	Island	0.209852	0.273318	0.100985	0.602202	0
1973	cg17489690	PRDM16	Body	---	0.114286	0.553494	0.111823	0.563594	0
1974	cg17491622	VWA1	TSS1500	N_Shore	0.241872	0.205397	-0.341379	0.0699236	0
1975	cg17491850	DAB1	5'UTR	Island	0.0871921	0.651771	0.269951	0.156707	0
1976	cg17495154	KCNJ10	TSS1500	Island	0.3	0.113932	0.0418719	0.82925	0
1977	cg17496659	TP73	TSS1500	Island	0.224631	0.240341	0.0226601	0.907117	0
1978	cg17504584	IQCC	Body	Island	0.326108	0.0846809	-0.352217	0.0609486	0
1980	cg17508302	HSPA7	TSS200	Island	0.465517	0.0116785	0.103941	0.591562	0
1981	cg17517865	KCND3	TSS1500	Island	0.408867	0.0285229	0.100985	0.602202	0
1982	cg17518550	C1orf150	TSS200	---	-0.311823	0.0998645	0.299015	0.115093	0
1983	cg17519449	BAI2	Body	N_Shelf	-0.507389	0.00550826	-0.0231527	0.905107	0
1984	cg17520909	CRP	Body	---	-0.116749	0.544917	0.149261	0.439651	0
1985	cg17521338	LHX9	TSS200	Island	0.0384236	0.843091	-0.362069	0.0535949	0
1986	cg17587023	AVPR1B	TSS1500	Island	0.0586207	0.762067	0.00788177	0.967632	0
1988	cg17602126	HEYL	TSS1500	Island	-0.082266	0.67035	0.0128079	0.947425	0
1989	cg17710804	C1orf113	TSS1500;TSS200	Island	0.0399015	0.837097	0.0226601	0.907117	0
1990	cg17720021	IGSF21	Body	Island	0.0438424	0.821159	0.175862	0.361491	0
1991	cg17721249	ATP2B4	5'UTR	Island	0.432512	0.0199658	-0.19064	0.321883	0
1992	cg17721710	SLC30A10	1stExon	Island	0.218227	0.254285	0.129064	0.504607	0
1993	cg17723299	DENND1B	TSS1500	S_Shore	0.42069	0.0239296	-0.526601	0.00333882	1
1996	cg17741689	AJAP1	TSS1500	Island	0.286207	0.132172	-0.312315	0.0990567	0
1998	cg17755964	HES5	TSS200	Island	0.183744	0.338501	0.181281	0.346646	0
1999	cg17759086	AGMAT	1stExon	Island	0.236453	0.215975	-0.00738916	0.969654	0
2000	cg17786206	OPRD1	Body	S_Shelf	-0.153695	0.424368	-0.134975	0.485117	0
2001	cg17800654	DMRTA2	5'UTR	Island	-0.257143	0.177543	-0.306404	0.105962	0
2003	cg17816394	GNG4	1stExon;5'UTR;TSS1500	Island	-0.0384236	0.843091	0.129557	0.502968	0
2004	cg17820022	PLCH2	Body	---	0.196059	0.306651	0.122922	0.525264	0
2005	cg17820306	RHBG	Body	S_Shore	0.370936	0.0483684	0.0211823	0.913151	0
2006	cg17822947	CR1L	Body	Island	0.338916	0.0726454	-0.104433	0.589796	0
2010	cg17827328	STK40	Body	---	0.15468	0.421374	0.13399	0.488338	0
2013	cg17836735	LHX4	TSS1500	Island	0.0985222	0.609834	-0.0128079	0.947425	0
2014	cg17838427	LRRN2	5'UTR	N_Shore	0.292611	0.123451	-0.0226601	0.907117	0
2015	cg17839324	PRDM16	Body	---	0.284729	0.134248	0.111823	0.563594	0
2017	cg17854320	RCAN3	TSS200	Island	0.54532	0.00257878	0.0492611	0.799678	0
2018	cg17858328	GFI1	TSS1500;TSS200	Island	-0.401478	0.0317449	0.10197	0.598646	0
2020	cg17875988	CAMTA1	Body	N_Shore	0.00246305	0.990832	-0.0980296	0.612923	0
2021	cg17879376	BAI2	Body	S_Shelf	0.064532	0.738778	-0.0231527	0.905107	0
2022	cg17896129	SSBP3	Body	Island	0.0182266	0.925741	0.273892	0.15051	0
2023	cg17906269	BOLA1	5'UTR	Island	0.150246	0.434943	-0.159113	0.409694	0
2025	cg17927613	CHD5	Body	N_Shore	0.330049	0.0808241	0.227094	0.236137	0
2027	cg17934824	TGFB2	Body	S_Shore	0.436946	0.0186278	-0.162562	0.399486	0
2028	cg17940251	AVPR1B	TSS1500	Island	-0.0197044	0.919656	0.00788177	0.967632	0
2030	cg17940849	PRDM16	Body	N_Shelf	0.144828	0.451852	0.111823	0.563594	0
2031	cg17943995	IGSF21	Body	---	0.30197	0.111489	0.175862	0.361491	0
2032	cg17944189	FAM131C	TSS1500	S_Shore	-0.0403941	0.835101	0.246305	0.197745	0
2033	cg17947121	KPRP	Body	Island	0.173399	0.366769	0.138424	0.473928	0
2034	cg17949727	INPP5B	1stExon;5'UTR	---	-0.72069	1.80466e-05	-0.0635468	0.743299	0
2035	cg17971531	C1orf130	5'UTR	---	0.553695	0.00215666	-0.147783	0.444244	0
2037	cg18024358	MEGF6	Body	---	0.0123153	0.950117	-0.265517	0.163894	0
2038	cg18024629	PRDM16	Body	N_Shelf	-0.164039	0.393522	0.111823	0.563594	0
2040	cg18086187	RBP7	TSS200	Island	0.244335	0.200711	-0.348276	0.0641017	0
2041	cg18115627	ARTN	Body	Island	0.476355	0.00969136	-0.34335	0.06822	0
2044	cg18141828	OPRD1	1stExon	Island	0.237438	0.214024	-0.134975	0.485117	0
2045	cg18142940	HAPLN2	Body	Island	0.459606	0.0129003	0.0704433	0.71652	0
2046	cg18143535	SLC44A3	TSS1500	N_Shore	0.593596	0.000863881	-0.576355	0.0010668	0
2047	cg18146737	GFI1	Body	Island	0.195567	0.307887	0.10197	0.598646	0
2048	cg18146843	FAM159A	1stExon	Island	0.114778	0.551774	0.0334975	0.863042	0
2049	cg18147366	CR1	1stExon;5'UTR	N_Shore	0.418719	0.0246495	0.0408867	0.833212	0
2050	cg18150885	RAP1GAP	5'UTR;TSS1500	Island	0.124138	0.519573	-0.00344828	0.985836	0
2052	cg18157738	IGFN1	5'UTR	---	0.0699507	0.717629	0.0714286	0.71272	0
2053	cg18163627	TARDBP	TSS1500	N_Shore	0.289163	0.128092	0.348768	0.0637008	0
2054	cg18163909	KIAA1751	Body	S_Shore	0.100493	0.602659	0.112808	0.560141	0
2056	cg18182148	GFI1	TSS1500;TSS200	Island	-0.187685	0.328095	0.10197	0.598646	0
2057	cg18186394	COL9A2	TSS1500	S_Shore	0.348768	0.064333	0.0147783	0.93935	0
2058	cg18187148	CSMD2	Body	Island	0.0330049	0.86514	0.219704	0.252142	0
2059	cg18192083	KCNAB2	TSS200	Island	0.0334975	0.863131	0.201478	0.29461	0
2060	cg18196782	KIAA1383	1stExon	Island	0.519704	0.0043429	-0.250739	0.189537	0
2062	cg18202521	AKR7L	TSS200	Island	0.3867	0.0390833	0.412808	0.0260429	0
2063	cg18217175	PAX7	Body	N_Shore	0.0812808	0.674089	0.484729	0.0077009	0
2064	cg18221467	GFI1	5'UTR;TSS1500	Island	-0.184236	0.33719	0.10197	0.598646	0
2066	cg18232871	EPHA8	Body	S_Shore	0.113793	0.555217	0.062069	0.749076	0
2067	cg18236421	ALPL	5'UTR	Island	0.223153	0.243512	0.0157635	0.935315	0
2068	cg18271538	RGS7	TSS1500	S_Shore	0.162069	0.399295	-0.122167	0.527828	0
2069	cg18271913	MFSD4	Body	S_Shore	0.255665	0.180115	-0.172414	0.37113	0
2070	cg18272461	AGRN	Body	N_Shelf	0.574877	0.00134514	-0.416256	0.0247011	1
2071	cg18273417	S100A4	TSS200	---	-0.130542	0.49809	0.0921182	0.634599	0
2073	cg18279134	FAM131C	Body	---	-0.609852	0.00057561	0.246305	0.197745	0
2074	cg18280463	ANKRD34A	Body	Island	0.210345	0.272173	0.359606	0.0553642	0
2075	cg18316974	GFI1	Body	Island	0.165517	0.389224	0.10197	0.598646	0
2077	cg18322510	LGALS8	5'UTR;TSS1500;TSS200	N_Shore	0.387685	0.0385547	-0.137438	0.477111	0
2078	cg18322569	BARHL2	1stExon;5'UTR	Island	-0.0600985	0.756224	0.0103448	0.957525	0
2079	cg18328206	RASSF5	1stExon	Island	0.132512	0.491573	-0.017734	0.927249	0
2081	cg18368411	FABP3	TSS200	---	0.163054	0.396402	0.123645	0.522809	0
2082	cg18381051	PRDM16	Body	Island	-0.00246305	0.990832	0.111823	0.563594	0
2083	cg18383585	NOS1AP	Body	---	0.476847	0.00960831	-0.165517	0.390853	0
2085	cg18394216	NR5A2	Body	---	0.220197	0.249938	-0.00394089	0.983813	0
2086	cg18396811	PRDM16	Body	S_Shore	0.250739	0.188876	0.111823	0.563594	0
2088	cg18438124	RAP1GAP	TSS1500	Island	0.172414	0.369533	-0.00344828	0.985836	0
2089	cg18438793	HPCAL4	Body	Island	0.296552	0.118303	-0.0674877	0.727958	0
2090	cg18451114	POU3F1	1stExon	Island	0.254187	0.182712	-0.165025	0.392285	0
2091	cg18533386	CACNA1E	TSS1500	Island	0.430049	0.0207431	-0.0586207	0.762609	0
2093	cg18539461	NAV1	Body	S_Shore	0.624138	0.000395698	0.153695	0.426026	0
2094	cg18540492	AGBL4	Body	Island	0.446798	0.0159203	0.108867	0.574011	0
2096	cg18564989	MIXL1	TSS1500	Island	0.237438	0.214024	0.288177	0.129522	0
2097	cg18565264	C1orf86	TSS1500	N_Shelf	-0.1	0.604449	0.152217	0.430542	0
2098	cg18594482	SLC9A1	1stExon	N_Shore	-0.236946	0.214998	0.183251	0.34134	0
2100	cg18757242	ATP8B2	Body	Island	0.431527	0.0202738	0.640394	0.000182712	−1
2101	cg18759102	PRDM16	Body	N_Shelf	-0.0857143	0.657324	0.111823	0.563594	0
2104	cg18770350	ACTN2	1stExon;5'UTR	Island	-0.070936	0.713806	0.33399	0.0766068	−1
2105	cg18786479	CD247	Body	Island	0.291133	0.125425	0.0921182	0.634599	0
2106	cg18789663	PLD5	TSS1500	Island	0.545813	0.00255211	0.00936191	0.961558	0
2107	cg18792022	FBXO2	Body	Island	-0.112315	0.560401	-0.362069	0.0535949	0
2111	cg18800085	RCSD1	Body	Island	0.548768	0.00239703	0.228079	0.234055	0
2112	cg18800235	ABCA4	Body	---	0.400493	0.0321962	-0.268966	0.158284	0
2113	cg18815943	FOXE3	1stExon	Island	0.291626	0.124764	-0.124631	0.519476	0
2114	cg18859033	S100A16	5'UTR	---	0.227094	0.235118	-0.234483	0.220823	0
2117	cg18879590	GPR137B	Body	Island	0.124138	0.519573	-0.171921	0.372519	0
2118	cg18935813	KCNA2	TSS1500	Island	0.0802956	0.677837	0.43202	0.0192662	0
2122	cg18966232	PRDM16	Body	Island	0.228079	0.23305	0.111823	0.563594	0
2124	cg18976437	PIK3CD	5'UTR	Island	0.205419	0.283762	0.189163	0.325719	0
2128	cg19084726	PDE4DIP	Body	Island	0.124631	0.517904	0.0832512	0.66767	0
2129	cg19091116	GABRD	Body	Island	-0.0221675	0.909526	0.485035	0.00765681	0
2130	cg19092368	CTPS	TSS200	N_Shore	0.0669951	0.72914	0.161576	0.402388	0
2132	cg19098763	ELAVL4	TSS200	Island	0.225123	0.23929	0.215764	0.260964	0
2133	cg19098932	PEX10	TSS1500	N_Shore	-0.0236453	0.903454	0.123645	0.522809	0
2134	cg19160754	TMEM222	TSS1500	N_Shore	-0.00640394	0.974538	0.253202	0.185081	0
2135	cg19166660	DAB1	5'UTR	Island	0.0669951	0.72914	0.269951	0.156707	0
2136	cg19206040	GRIK3	TSS1500	Island	0.564039	0.0017189	0.262562	0.168814	0
2139	cg19237691	TNFRSF18	Body	N_Shore	-0.046798	0.809251	-0.117995	0.542122	0
2140	cg19244263	PRDM16	Body	---	0.252709	0.185336	0.111823	0.563594	0
2142	cg19249107	PCSK9	Body	Island	0.291133	0.125425	0.0275862	0.887042	0
2143	cg19251242	C1orf38	TSS1500	N_Shore	-0.281773	0.138471	-0.232512	0.224839	0
2144	cg19253827	ESPN	TSS1500	N_Shore	0.361084	0.0550184	-0.176355	0.360126	0
2150	cg19270505	RUNX3	1stExon;5'UTR;Body	Island	-0.00837438	0.966394	0.0305419	0.875028	0
2151	cg19276111	CNR2	5'UTR	Island	0.0847291	0.661036	0.183251	0.34134	0
2152	cg19276343	KCNQ4	Body	Island	0.275369	0.147958	0.0300493	0.877029	0
2153	cg19304150	SYT6	1stExon;5'UTR	Island	0.164039	0.393522	0.0773399	0.690066	0
2154	cg19309580	PIK3CD	5'UTR	N_Shelf	-0.355665	0.0589749	0.189163	0.325719	0
2155	cg19317333	PRDM16	Body	N_Shore	0.223645	0.242452	0.111823	0.563594	0
2156	cg19317413	LMX1A	Body	Island	0.344335	0.0679755	-0.147783	0.444244	0
2159	cg19367540	KCND3	TSS200	Island	0.23399	0.220905	0.100985	0.602202	0
2160	cg19373545	C1orf113	TSS1500;TSS200	N_Shore	0.242857	0.203514	0.0226601	0.907117	0
2163	cg19380001	DMRTA2	TSS1500	Island	0.0295567	0.879225	-0.306404	0.105962	0
2165	cg19406511	RAB25	Body	---	-0.536453	0.00310184	-0.638916	0.000191158	1
2170	cg19519630	TP73	Body	---	0.0413793	0.831112	0.0226601	0.907117	0
2171	cg19587534	TFAP2E	TSS200	N_Shore	0.425616	0.0222055	-0.062069	0.749076	0
2172	cg19590227	CASZ1	5'UTR	Island	0.330542	0.0803518	-0.0630542	0.745223	0
2173	cg19590532	RUNX3	Body	Island	0.151232	0.431907	0.0305419	0.875028	0
2174	cg19597318	NFASC	5'UTR	---	0.133005	0.48995	0.0566502	0.770374	0
2175	cg19624489	AGBL4	Body	---	0.105419	0.584885	0.108867	0.574011	0
2176	cg19624799	TMEM206	TSS200	S_Shore	0.035468	0.855104	0.480296	0.0083641	0
2177	cg19624849	HFE2	5'UTR;Body	Island	0.390148	0.0372587	-0.317734	0.0930293	0
2179	cg19640303	GRIK3	Body	---	0.250246	0.189769	0.262562	0.168814	0
2180	cg19645639	SLC16A1	TSS1500	S_Shore	-0.297537	0.117041	0.179803	0.350658	0
2183	cg19682048	ALPL	5'UTR	Island	0.151232	0.431907	0.0157635	0.935315	0
2184	cg19694923	DIRAS3	1stExon;5'UTR	Island	0.332512	0.0784838	-0.319212	0.0914347	0
2185	cg19694978	MFSD2A	TSS200	Island	-0.250246	0.189769	0.184236	0.338706	0
2186	cg19695266	ACAP3	Body	N_Shore	-0.572414	0.00142321	0.0463054	0.811477	0
2187	cg19695945	C1orf173	TSS200	---	0.397044	0.0338171	-0.200493	0.297027	0
2188	cg19696441	UBXN10	TSS200	Island	0.253202	0.184459	-0.21133	0.271125	0
2189	cg19697382	CAMTA1	Body	---	-0.128571	0.504652	-0.0980296	0.612923	0
2190	cg19697558	GRHL3	Body	N_Shelf	0.59803	0.000774924	-0.314286	0.0968318	0
2191	cg19704348	LHX9	TSS1500	Island	0.161084	0.402199	-0.362069	0.0535949	0
2192	cg19706803	PRDM16	Body	---	0.105911	0.58312	0.111823	0.563594	0
2194	cg19709585	LAMB3	TSS1500;TSS200	---	0.442365	0.0170948	-0.451724	0.0138968	0
2195	cg19712277	MMEL1	Body	Island	0.284729	0.134248	0.195074	0.310544	0
2196	cg19714913	MIXL1	TSS1500	Island	0.0389163	0.841092	0.288177	0.129522	0
2197	cg19715410	OPRD1	1stExon	Island	0.20936	0.274466	-0.134975	0.485117	0
2198	cg19719547	PLD5	TSS200	Island	0.205911	0.282589	0.00936191	0.961558	0
2199	cg19727439	GRIK3	TSS1500	Island	0.355665	0.0589749	0.262562	0.168814	0
2202	cg19746567	OBSCN	Body	---	-0.0857143	0.657324	-0.345813	0.0661359	0
2203	cg19754554	PDE4B	5'UTR;TSS200	Island	0.483251	0.00858242	0.00492611	0.979767	0
2204	cg19755069	CSF1	3'UTR	---	0.296552	0.118303	-0.100985	0.602202	0
2208	cg19757631	SRM	Body	N_Shore	0.262562	0.168339	0.559113	0.00161626	−1
2209	cg19764599	LHX8	Body	Island	0.242857	0.203514	0.131527	0.496439	0
2210	cg19769760	POU3F1	1stExon	Island	0.116256	0.546628	-0.165025	0.392285	0
2212	cg19804605	FAM163A	1stExon;5'UTR	Island	0.340394	0.0713476	0.0950739	0.623723	0
2213	cg19806849	TRIM67	TSS1500	N_Shore	0.310345	0.101547	0.035468	0.855068	0
2215	cg19808620	S100A5	TSS1500	---	-0.508374	0.00540609	-0.157143	0.415592	0
2216	cg19808825	TTC22	TSS200	Island	0.443842	0.0166955	-0.698522	2.50838e-05	0
2217	cg19809453	ESPN	Body	Island	0.170443	0.375098	-0.176355	0.360126	0
2218	cg19809499	FOXE3	1stExon	Island	0.224631	0.240341	-0.124631	0.519476	0
2219	cg19809791	ESPNP	Body	Island	0.0630542	0.74458	-0.0477833	0.805572	0
2223	cg19820919	SPSB1	5'UTR	---	-0.299015	0.115168	-0.151232	0.433567	0
2225	cg19827875	NAV1	1stExon	Island	0.192611	0.315371	0.153695	0.426026	0
2226	cg19896590	PRDM16	Body	Island	0.339409	0.0722107	0.111823	0.563594	0
2228	cg19900615	KCNQ4	Body	Island	0.255172	0.180977	0.0300493	0.877029	0
2229	cg19901801	SYT6	TSS1500	Island	0.225123	0.23929	0.0773399	0.690066	0
2230	cg19904265	PRDM16	Body	S_Shelf	-0.0576355	0.765969	0.111823	0.563594	0
2233	cg19911801	PLCH2	Body	Island	0.189163	0.324245	0.122922	0.525264	0
2234	cg19912559	PPIE	TSS200	Island	0.175862	0.359914	-0.294864	0.120471	0
2235	cg19917714	CNTN2	TSS1500	---	-0.00541872	0.978611	-0.0275862	0.887042	0
2237	cg19922137	SYT14	1stExon;5'UTR;Body	Island	-0.070936	0.713806	-0.0913906	0.637288	0
2238	cg19924619	LMX1A	Body	Island	0.0221675	0.909526	-0.147783	0.444244	0
2241	cg20016673	NTNG1	Body	Island	0.248768	0.192464	-0.0339901	0.861047	0
2244	cg20145692	COL9A2	Body	Island	0.0768473	0.691012	0.0147783	0.93935	0
2245	cg20149170	EPHB2	Body	---	-0.168473	0.380711	-0.389655	0.0366671	0
2246	cg20154143	PRDM16	Body	---	-0.0669951	0.72914	0.111823	0.563594	0
2247	cg20164915	BOLA1	1stExon;5'UTR	Island	-0.00689655	0.972501	-0.159113	0.409694	0
2248	cg20165545	PRDM16	Body	S_Shore	-0.01133	0.954184	0.111823	0.563594	0
2249	cg20167074	S100A10	TSS1500	S_Shore	0.0344828	0.859116	-0.32069	0.0898608	0
2250	cg20168230	GRIK3	1stExon	Island	0.23399	0.220905	0.262562	0.168814	0
2251	cg20248421	ESPN	Body	Island	0.328079	0.0827351	-0.176355	0.360126	0
2252	cg20249584	KIAA1804	TSS1500	N_Shore	0.498522	0.00650467	-0.54335	0.00231844	0
2254	cg20263392	MEGF6	Body	S_Shelf	-0.495567	0.00686931	-0.265517	0.163894	0
2255	cg20263885	C1orf130	TSS1500	---	0.125123	0.516238	-0.147783	0.444244	0
2256	cg20264068	CR1L	Body	Island	0.396059	0.0342922	-0.104433	0.589796	0
2257	cg20271029	FAAH	TSS200	Island	0.476847	0.00960831	-0.410837	0.0268359	0
2259	cg20285128	NES	1stExon	Island	0.192118	0.316629	0.407389	0.0282709	0
2260	cg20286956	MACF1	5'UTR	Island	0.264532	0.165079	-0.166277	0.388652	0
2261	cg20288000	CASZ1	Body	---	-0.181281	0.345107	-0.0630542	0.745223	0
2262	cg20290360	NFASC	Body	---	0.186207	0.331974	0.0566502	0.770374	0
2263	cg20298273	C1orf92	Body	Island	0.138916	0.470697	0.020197	0.917177	0
2265	cg20302133	KCNA3	1stExon	Island	0.0926108	0.631572	0.444828	0.0156129	0
2266	cg20311863	BARHL2	TSS1500	Island	0.141379	0.462795	0.0103448	0.957525	0
2267	cg20314038	CSMD2	Body	Island	0.364039	0.0529512	0.219704	0.252142	0
2268	cg20318608	FAM163A	5'UTR	Island	0.272414	0.152492	0.0950739	0.623723	0
2270	cg20326928	FAM131C	Body	N_Shore	-0.0738916	0.702376	0.246305	0.197745	0
2272	cg20329210	OBSCN	Body	Island	0.217734	0.255379	-0.345813	0.0661359	0
2273	cg20335309	EPHA8	Body	N_Shelf	0.187685	0.328095	0.062069	0.749076	0
2274	cg20335425	S100A8	5'UTR	---	-0.0778325	0.687238	0.128571	0.506249	0
2275	cg20387569	PRDM16	Body	Island	0.175369	0.361279	0.111823	0.563594	0
2276	cg20415053	CATSPER4	Body	---	-0.0674877	0.727218	-0.103448	0.593329	0
2278	cg20430773	ARHGEF19	Body	Island	-0.029064	0.88124	-0.335468	0.0752323	0
2279	cg20430847	HES5	TSS200	Island	0.176355	0.358553	0.181281	0.346646	0
2280	cg20431191	DDAH1	1stExon;5'UTR	S_Shore	-0.356158	0.0586061	-0.201478	0.29461	0
2282	cg20434152	CAMTA1	Body	N_Shore	0.259113	0.174156	-0.0980296	0.612923	0
2284	cg20452714	ARTN	1stExon;5'UTR	Island	0.487192	0.00799859	-0.34335	0.06822	0
2287	cg20466166	CCDC28B	5'UTR	S_Shore	-0.139901	0.467528	0.194359	0.312356	−1
2288	cg20482698	ACTN2	1stExon	Island	0.0995074	0.606242	0.33399	0.0766068	−1
2289	cg20489026	KCNJ9	Body	Island	0.1	0.604449	0.144335	0.455062	0
2291	cg20510207	EPHA10	1stExon;5'UTR	Island	0.382759	0.0412565	-0.0285714	0.883034	0
2292	cg20569855	PSRC1	Body	Island	0.254187	0.182712	0.25665	0.178965	0
2295	cg20598921	PLCH2	Body	Island	0.161084	0.402199	0.122922	0.525264	0
2296	cg20610749	VPS13D	Body	---	0.122167	0.526274	-0.0704433	0.71652	0
2301	cg20629417	PRDM16	Body	S_Shore	0.224138	0.241395	0.111823	0.563594	0
2302	cg20677058	AKR7L	1stExon	Island	0.0133005	0.94605	0.412808	0.0260429	0
2304	cg20677901	TP73	TSS1500	Island	0.129557	0.501366	0.0226601	0.907117	0
2307	cg20680726	TNFRSF1B	Body	S_Shelf	-0.195074	0.309126	0.353202	0.0601796	0
2308	cg20682146	PBX1	Body	Island	-0.392118	0.0362476	-0.287685	0.130208	0
2310	cg20699305	ACTL8	Body	Island	0.325616	0.0851729	0.199015	0.300676	0
2311	cg20701486	NPHS2	TSS200	Island	0.478325	0.00936278	0.121182	0.531187	0
2312	cg20772512	DNALI1	TSS200	N_Shore	0.448276	0.0155442	-0.00738916	0.969654	0
2313	cg20773915	CHD5	Body	---	0.351724	0.0619915	0.227094	0.236137	0
2314	cg20795569	TCHH	Body	Island	0.254187	0.182712	0.0236453	0.903097	0
2315	cg20801718	RUNX3	Body	N_Shore	-0.0364532	0.851096	0.0305419	0.875028	0
2316	cg20803547	IL12RB2	1stExon;5'UTR	Island	0.237931	0.213054	-0.0137931	0.943387	0
2317	cg20806172	NPHP4	Body	S_Shelf	0.0142857	0.941985	0.0512315	0.791836	0
2319	cg20810478	TRIM58	1stExon	Island	0.562069	0.00179576	-0.44532	0.0154848	0
2321	cg20813081	GFI1	5'UTR;TSS1500	Island	-0.103448	0.591966	0.10197	0.598646	0
2322	cg20815701	CSF1	Body	S_Shore	0.160099	0.405116	-0.100985	0.602202	0
2323	cg20817062	SLC44A3	TSS1500	N_Shore	0.602956	0.000685558	-0.576355	0.0010668	0
2324	cg20817257	CHD5	Body	---	0.208374	0.276771	0.227094	0.236137	0
2325	cg20820767	RNF220	Body	Island	0.557143	0.00200109	-0.0596059	0.758736	0
2328	cg20846447	FAM5B	TSS1500	Island	0.612315	0.000540263	-0.0674877	0.727958	0
2331	cg20932426	PLCH2	Body	Island	0.319704	0.0912499	0.122922	0.525264	0
2332	cg20932440	DIO1	TSS200	---	0.204926	0.284939	0.037931	0.845119	0
2333	cg20942867	SLC9A1	3'UTR	---	-0.0783251	0.685354	0.183251	0.34134	0
2335	cg20950465	GPX7	1stExon	Island	0.333498	0.0775626	-0.306897	0.105373	0
2336	cg20975182	BAI2	Body	N_Shore	-0.0453202	0.8152	-0.0231527	0.905107	0
2337	cg20978923	TNFRSF8	Body;TSS1500	---	-0.139901	0.467528	0.0194605	0.920187	0
2339	cg21000072	WDR8	TSS1500	Island	0.301478	0.112096	0.0655172	0.735616	0
2340	cg21005416	ECE1	Body;TSS1500	---	0.0285714	0.883256	-0.0546798	0.77816	0
2341	cg21010646	TTC24	TSS1500	---	0.00197044	0.992869	0.104433	0.589796	0
2342	cg21109485	C1orf187	5'UTR	---	0.1	0.604449	0.0182266	0.925234	0
2343	cg21115433	FGR	TSS200	S_Shore	0.233498	0.2219	-0.274877	0.148988	0
2345	cg21144493	CAMTA1	Body	---	0.274877	0.148706	-0.0980296	0.612923	0
2346	cg21144922	C1orf59	TSS1500;TSS200	Island	0.259606	0.173316	-0.345813	0.0661359	0
2347	cg21145284	MORN1	Body	S_Shelf	0.154187	0.422869	0.0980296	0.612923	0
2348	cg21155609	FAM167B	1stExon	N_Shore	0.177833	0.354486	-0.00837438	0.96561	0
2349	cg21156590	MEGF6	Body	---	-0.0576355	0.765969	-0.265517	0.163894	0
2350	cg21159128	SSBP3	Body	---	-0.404926	0.0302061	0.273892	0.15051	0
2351	cg21161394	CD247	Body	Island	0.457143	0.0134402	0.0921182	0.634599	0
2353	cg21167628	PTCH2	TSS200	Island	0.394581	0.0350151	0.344828	0.0669635	0
2354	cg21170920	PAX7	TSS200	Island	0.216749	0.257578	0.484729	0.0077009	0
2355	cg21184174	NGF	TSS1500	Island	-0.110837	0.565607	-0.0679803	0.726048	0
2357	cg21211271	RNF207	TSS1500	N_Shore	0.0630542	0.74458	-0.0394089	0.839161	0
2358	cg21215218	PAX7	Body	---	0.21133	0.269893	0.484729	0.0077009	0
2360	cg21262776	PRDM16	Body	N_Shelf	0.19803	0.301738	0.111823	0.563594	0
2362	cg21270860	POU3F1	TSS1500	Island	0.150246	0.434943	-0.165025	0.392285	0
2365	cg21273275	GRHL3	Body;TSS1500	Island	0.341379	0.0704925	-0.314286	0.0968318	0
2366	cg21286782	FAM19A3	Body	Island	-0.0192118	0.921684	-0.39803	0.0324824	0
2367	cg21290042	CNIH3	TSS200	Island	-0.029064	0.88124	0.214778	0.2632	0
2369	cg21303655	KCND3	Body	---	0.0261084	0.893347	0.100985	0.602202	0
2370	cg21306240	EPHA10	TSS200	Island	0.0517241	0.7895	-0.0285714	0.883034	0
2371	cg21306294	PHLDA3	TSS1500	Island	0.0985222	0.609834	-0.384729	0.0393242	0
2372	cg21383687	PRDM16	Body	---	0.263547	0.166703	0.111823	0.563594	0
2373	cg21386140	KCNN3	Body	Island	0.280296	0.14062	0.171429	0.373911	0
2374	cg21391741	MMEL1	5'UTR	Island	-0.0591133	0.760118	0.195074	0.310544	0
2375	cg21392341	TBX15	5'UTR	Island	0.148768	0.43952	0.026601	0.891052	0
2377	cg21401095	PRDM16	Body	N_Shelf	0.226108	0.237198	0.111823	0.563594	0
2382	cg21422740	GABRD	Body	N_Shore	0.192118	0.316629	0.485035	0.00765681	0
2383	cg21439896	PSMB2	TSS1500	S_Shore	0.0453202	0.8152	0.104433	0.589796	0
2384	cg21455438	CD34	1stExon;5'UTR	Island	0.0389163	0.841092	-0.118227	0.541324	0
2385	cg21460394	ESPNP	Body	Island	0.514286	0.0048265	-0.0477833	0.805572	0
2386	cg21470600	NPHP4	Body	---	-0.234975	0.218924	0.0512315	0.791836	0
2389	cg21523908	FAM5B	TSS200	S_Shore	0.481281	0.00888766	-0.0674877	0.727958	0
2391	cg21527621	ACOT11	TSS1500	---	0.0128079	0.948083	-0.143842	0.456619	0
2393	cg21577836	TNR	5'UTR	Island	0.0945813	0.624291	-0.0896552	0.64372	0
2394	cg21578219	IGSF21	1stExon;5'UTR	Island	0.176355	0.358553	0.175862	0.361491	0
2396	cg21604357	PRDM16	Body	N_Shore	0.160099	0.405116	0.111823	0.563594	0
2397	cg21606780	LHX9	TSS1500	Island	0.114778	0.551774	-0.362069	0.0535949	0
2398	cg21609526	PRDM16	Body	Island	0.245813	0.197935	0.111823	0.563594	0
2399	cg21609640	ILDR2	Body	Island	0.404433	0.0304221	0.0458128	0.813447	0
2400	cg21680327	PSMB2	TSS1500	S_Shore	-0.00541872	0.978611	0.104433	0.589796	0
2401	cg21682432	PRDM16	Body	S_Shelf	-0.11133	0.563869	0.111823	0.563594	0
2402	cg21683105	OBSCN	Body	---	-0.00591133	0.976574	-0.345813	0.0661359	0
2403	cg21692930	PRDM16	Body	---	0.273892	0.150212	0.111823	0.563594	0
2407	cg21791023	ARHGEF10L	Body	N_Shelf	-0.0837438	0.664755	-0.200985	0.295817	0
2408	cg21810793	MIR200A;MIR429	TSS1500;TSS200	S_Shelf	-0.536453	0.00310184	0.0433	0.8233	0
2409	cg21811896	MEGF6	Body	---	-0.200493	0.295667	-0.265517	0.163894	0
2413	cg21819468	PDPN	1stExon;TSS1500	Island	0.281281	0.139185	-0.0172414	0.929265	0
2414	cg21826784	AGTRAP	TSS1500	N_Shore	0.0748768	0.698581	0.11133	0.565324	0
2415	cg21831898	C1orf51	TSS1500	Island	0.406897	0.0293546	-0.328079	0.0822983	0
2416	cg21834207	AGBL4	TSS1500	Island	0.323153	0.0876658	0.108867	0.574011	0
2419	cg21859019	C1orf130	TSS1500	---	-0.0551724	0.77575	-0.147783	0.444244	0
2421	cg21863110	NHLH2	3'UTR	Island	-0.0221675	0.909526	-0.0507389	0.793794	0
2422	cg21868134	HPDL	1stExon;5'UTR	Island	0.349754	0.0635449	-0.0551724	0.776211	0
2423	cg21868774	FAM78B	Body	Island	0.125616	0.514575	-0.0650246	0.737534	0
2424	cg21870545	EPB41	TSS1500	N_Shore	0.231527	0.225912	-0.079803	0.680702	0
2425	cg21878149	HLX	TSS1500	Island	-0.118227	0.539802	0.147783	0.444244	0
2426	cg21908208	ARHGEF10L	TSS1500	N_Shore	-0.161084	0.402199	-0.200985	0.295817	0
2428	cg21913319	COL24A1	TSS1500	Island	-0.0280788	0.885273	0.0517241	0.789878	0
2429	cg21914290	PRRX1	Body	S_Shore	0.08867	0.646237	0.304926	0.107744	0
2430	cg21929771	PTPRU	Body	Island	0.0280788	0.885273	-0.304433	0.108342	0
2431	cg21936179	LGTN	TSS1500	S_Shore	0.402463	0.0312989	0.210863	0.27221	0
2432	cg21950720	EXTL1	TSS1500	---	0.362069	0.0543223	0.119212	0.537935	0
2433	cg21963643	CACNA1E	TSS1500	Island	0.310837	0.100984	-0.0586207	0.762609	0
2435	cg21996227	SEMA4A	Body	---	0.244828	0.199782	-0.131034	0.498068	0
2436	cg22009660	PRDM16	Body	N_Shelf	-0.035468	0.855104	0.111823	0.563594	0
2437	cg22014430	TCEB3	Body	---	-0.155172	0.419881	0.446798	0.0151056	0
2439	cg22021178	TGFB2	Body	Island	0.414778	0.0261432	-0.162562	0.399486	0
2440	cg22039909	TP73	Body	Island	0.133498	0.48833	0.0226601	0.907117	0
2441	cg22063989	RSPO1	TSS1500	Island	0.0975369	0.613435	-0.164039	0.395156	0
2442	cg22076757	MYBPHL	TSS200	---	0.0630542	0.74458	-0.044335	0.819365	0
2443	cg22157239	PAX7	Body	Island	-0.0768473	0.691012	0.484729	0.0077009	0
2444	cg22163199	MRPL55	TSS1500	S_Shore	0.299015	0.115168	-0.091133	0.638241	0
2448	cg22234529	TP73	Body	---	-0.181281	0.345107	0.0226601	0.907117	0
2449	cg22333214	MIR137	TSS200	S_Shore	-0.181773	0.34378	0.301478	0.111987	0
2451	cg22333960	IGSF21	Body	Island	0.326601	0.0841912	0.175862	0.361491	0
2452	cg22337605	TNFRSF1B	Body	Island	0.23399	0.220905	0.353202	0.0601796	0
2453	cg22341256	PAX7	Body	Island	0.117241	0.543209	0.484729	0.0077009	0
2455	cg22349332	MORN1	3'UTR	N_Shore	0.262069	0.169162	0.0980296	0.612923	0
2457	cg22354782	NGF	TSS1500	Island	0.0133005	0.94605	-0.0679803	0.726048	0
2458	cg22364219	C1orf144	Body	---	0.4133	0.0267222	0.357143	0.0571791	0
2459	cg22367705	SLC9A1	TSS200	Island	0.268966	0.15791	0.183251	0.34134	0
2460	cg22369954	C1orf216	TSS200	S_Shore	0.070936	0.713806	0.173892	0.36698	0
2461	cg22371492	PRRX1	Body	S_Shelf	0.158621	0.409514	0.304926	0.107744	0
2462	cg22372182	C1orf65	TSS200	Island	0.381773	0.0418148	0.0985222	0.611131	0
2466	cg22386646	KCND3	Body	Island	0.458621	0.013114	0.100985	0.602202	0
2468	cg22388607	PRDM16	Body	Island	0.331527	0.0794135	0.111823	0.563594	0
2469	cg22396632	PRDM16	Body	N_Shore	-0.035468	0.855104	0.111823	0.563594	0
2470	cg22396755	RAP1GAP	5'UTR	Island	0.133498	0.48833	-0.00344828	0.985836	0
2474	cg22442430	LDLRAP1	Body	---	0.0871921	0.651771	0.0502525	0.79573	0
2475	cg22451356	KCNAB2	3'UTR	---	0.506897	0.00555996	0.201478	0.29461	0
2476	cg22451657	PLEKHG5	Body;TSS1500	S_Shore	0.291133	0.125425	-0.0581281	0.764548	0
2477	cg22488970	CAMTA1	Body	N_Shore	-0.0965517	0.617044	-0.0980296	0.612923	0
2478	cg22489498	PROX1	5'UTR	Island	-0.0197044	0.919656	0.128079	0.507893	0
2479	cg22495848	PLCH2	Body	---	0.151232	0.431907	0.122922	0.525264	0
2481	cg22500132	MUC1	TSS200	N_Shore	0.500493	0.00627087	-0.225123	0.240337	0
2483	cg22506548	PRDM16	Body	N_Shore	0.0433498	0.823147	0.111823	0.563594	0
2488	cg22527425	KIF17	TSS1500	Island	0.0295567	0.879225	0.275369	0.148232	0
2490	cg22594309	SYT2	1stExon;5'UTR	Island	-0.0472906	0.80727	0.394581	0.0341562	0
2491	cg22602002	GPR88	Body	Island	0.176847	0.357194	-0.110345	0.568792	0
2493	cg22608265	PRDM16	3'UTR	N_Shore	0.271921	0.153258	0.111823	0.563594	0
2495	cg22612448	ESRRG	5'UTR	---	0.434975	0.0192129	0.230049	0.229928	0
2496	cg22629111	FAM78B	Body	Island	0.412315	0.027114	-0.0650246	0.737534	0
2498	cg22683038	LHX4	Body	Island	0.08867	0.646237	-0.0128079	0.947425	0
2501	cg22697574	C1orf94	1stExon;5'UTR	Island	0.435961	0.0189185	0.0408867	0.833212	0
2502	cg22698629	VWA5B1	Body	S_Shore	-0.0472906	0.80727	0.369458	0.0485529	0
2503	cg22698996	TMEM200B	5'UTR	Island	0.265025	0.164271	-0.118719	0.539628	0
2505	cg22699074	HES3	1stExon;5'UTR	N_Shore	0.384729	0.040158	0.148276	0.44271	0
2509	cg22708961	MORN1	Body	Island	0.32266	0.088171	0.0980296	0.612923	0
2510	cg22711792	DMRTA2	3'UTR	Island	0.209852	0.273318	-0.306404	0.105962	0
2511	cg22712329	C1orf101	TSS200	Island	0.32266	0.088171	0.127094	0.51119	0
2512	cg22714290	LOC148696	Body	---	-0.00689655	0.972501	0.118227	0.541324	0
2513	cg22718050	TMEM52	Body	Island	0.576847	0.00128539	0.0586207	0.762609	0
2514	cg22720392	PRDM16	Body	---	0.00985222	0.960288	0.111823	0.563594	0
2517	cg22729008	KIF26B	Body	---	0.091133	0.637056	-0.295074	0.120195	0
2519	cg22789254	TEKT2	Body	S_Shore	0.185222	0.334575	0.109852	0.570529	0
2520	cg22789900	MIXL1	1stExon	Island	-0.0980296	0.611633	0.288177	0.129522	0
2521	cg22790377	C1orf35	TSS1500	S_Shore	0.259113	0.174156	-0.308867	0.103042	0
2523	cg22792473	S100A6	TSS200	S_Shore	0.194581	0.310369	-0.214286	0.264323	0
2524	cg22796507	FOXE3	1stExon	Island	-0.00394089	0.984721	-0.124631	0.519476	0
2525	cg22797514	PTPRF	Body	---	0.712315	2.46027e-05	-0.338424	0.0725405	0
2527	cg22817352	LRRN2	5'UTR	N_Shore	0.0901478	0.640722	-0.0226601	0.907117	0
2528	cg22817993	GABRD	TSS1500	Island	0.195074	0.309126	0.485035	0.00765681	0
2529	cg22821908	POU3F1	1stExon;3'UTR	Island	0.192118	0.316629	-0.165025	0.392285	0
2530	cg22851880	TFAP2E	TSS1500	N_Shore	0.304926	0.107899	-0.062069	0.749076	0
2532	cg22863889	RXFP4	TSS1500	---	0.0921182	0.633398	-0.105419	0.586272	0
2536	cg22940848	SKI	Body	Island	-0.0576355	0.765969	0.178325	0.354697	0
2537	cg22949832	PRDM16	Body	---	0.132512	0.491573	0.111823	0.563594	0
2538	cg22957381	KCND3	TSS1500	Island	0.406404	0.0295656	0.100985	0.602202	0
2539	cg23010538	FAM5C	TSS1500	---	0.373892	0.0465045	0.297044	0.117623	0
2540	cg23014549	KIF26B	Body	---	-0.174877	0.362647	-0.295074	0.120195	0
2541	cg23025459	PRDM16	Body	---	-0.0561576	0.771833	0.111823	0.563594	0
2542	cg23037132	HEYL	TSS1500	Island	-0.0310345	0.873184	0.0128079	0.947425	0
2543	cg23045719	NT5C1A	1stExon	Island	0.17734	0.355839	0.176847	0.358764	0
2545	cg23050300	PRDM16	Body	---	0.276847	0.145727	0.111823	0.563594	0
2546	cg23053573	AIM1L	Body	Island	0.298522	0.11579	-0.397044	0.0329537	1
2547	cg23054189	TRIM58	1stExon	Island	0.53202	0.00339607	-0.44532	0.0154848	0
2548	cg23056823	KIAA1614	TSS1500	Island	0.0566502	0.769877	0.118719	0.539628	0
2549	cg23058319	TRIM62	Body	---	-0.0128079	0.948083	0.124138	0.521142	0
2551	cg23085167	PRDM16	Body	N_Shelf	0.037931	0.845091	0.111823	0.563594	0
2552	cg23086843	PRDM16	Body	---	0.0704433	0.715716	0.111823	0.563594	0
2555	cg23093692	SLC35F3	Body	Island	-0.0384236	0.843091	-0.276847	0.145979	0
2556	cg23097402	DMRTA2	3'UTR	Island	0.0738916	0.702376	-0.306404	0.105962	0
2557	cg23098020	NPR1	1stExon	Island	0.316256	0.0949457	0.0699507	0.718422	0
2558	cg23098069	MYOG	TSS200	---	-0.00788177	0.968429	-0.150739	0.435083	0
2559	cg23132469	TAS1R2	Body	Island	0.623153	0.000406291	-0.0660099	0.733699	0
2561	cg23204021	MIXL1	TSS1500	Island	0.229064	0.230995	0.288177	0.129522	0
2567	cg23234149	TP73	Body	---	-0.102956	0.593743	0.0226601	0.907117	0
2570	cg23241335	AK5	TSS1500	Island	-0.269951	0.156348	0.064532	0.739454	0
2572	cg23257225	ADORA1	Body	---	0.208867	0.275617	-0.448768	0.014612	0
2573	cg23272399	GPX7	Body	Island	0.275862	0.147211	-0.306897	0.105373	0
2575	cg23281527	KLHDC7A	1stExon	Island	-0.220197	0.249938	-0.155172	0.421537	0
2576	cg23291161	LAD1	TSS1500	Island	0.713793	2.3305e-05	-0.740887	4.29945e-06	1
2577	cg23349790	IGSF21	1stExon;5'UTR	Island	0.357143	0.0578741	0.175862	0.361491	0
2578	cg23371746	TBX15	TSS1500	S_Shore	-0.0862069	0.655471	0.026601	0.891052	0
2579	cg23394673	TNFRSF4	Body	Island	0.325616	0.0851729	0.0330049	0.865038	0
2580	cg23463742	C1orf172	TSS200	Island	0.69803	4.10195e-05	-0.728079	7.58063e-06	0
2581	cg23593145	KCNC4	TSS200	Island	0.430542	0.0205856	0.0231527	0.905107	0
2582	cg23597057	KCNN3	Body	Island	0.262069	0.169162	0.171429	0.373911	0
2583	cg23597629	ACTA1	5'UTR	Island	0.286207	0.132172	0.161084	0.403843	0
2585	cg23602478	CNKSR1	TSS200	---	0.759606	4.21945e-06	-0.867488	1.12619e-09	1
2586	cg23609082	SNX27	Body	S_Shore	0.222167	0.245641	0.198522	0.301899	0
2589	cg23620228	LHX9	Body	Island	0.169458	0.377898	-0.362069	0.0535949	0
2592	cg23625715	AGRN	Body	Island	0.136453	0.47867	-0.416256	0.0247011	1
2593	cg23626733	PEX10	TSS1500	N_Shore	-0.295567	0.119575	0.123645	0.522809	0
2594	cg23629166	PEX10	TSS1500	N_Shore	-0.0812808	0.674089	0.123645	0.522809	0
2596	cg23645476	GSTM3	Body	Island	0.202956	0.289675	-0.0704433	0.71652	0
2597	cg23651976	TCEA3	Body	N_Shore	-0.140394	0.465947	-0.0497537	0.797715	0
2598	cg23657274	BCAN	Body	N_Shore	0.405419	0.0299914	0.10197	0.598646	0
2599	cg23658744	C1orf103	TSS200	Island	0.149754	0.436466	0.10936	0.572269	0
2601	cg23666378	KIAA0495	1stExon;5'UTR	Island	0.269458	0.157128	-0.000985222	0.995953	0
2602	cg23671221	PTPRF	Body	Island	0.164532	0.392086	-0.338424	0.0725405	0
2603	cg23677039	KIF17	TSS1500	Island	-0.0931034	0.629748	0.275369	0.148232	0
2604	cg23677911	GALNT2	Body	---	0.223153	0.243512	-0.237931	0.213912	0
2605	cg23689712	LMX1A	Body	Island	0.170443	0.375098	-0.147783	0.444244	0
2607	cg23715582	LAD1	TSS1500	Island	0.728079	1.36627e-05	-0.740887	4.29945e-06	1
2609	cg23732845	AIM1L	Body	Island	0.197044	0.304188	-0.397044	0.0329537	1
2610	cg23738647	PRDM16	Body	N_Shore	0.264532	0.165079	0.111823	0.563594	0
2611	cg23800435	C1orf210	TSS200	---	0.779803	2.28416e-06	-0.655665	0.000112938	0
2612	cg23802451	EPHA8	Body	S_Shelf	0.214286	0.263129	0.062069	0.749076	0
2613	cg23806259	NR5A2	Body	---	-0.182759	0.341134	-0.00394089	0.983813	0
2614	cg23815582	SLC30A10	1stExon;5'UTR	Island	0.262069	0.169162	0.129064	0.504607	0
2615	cg23841819	NFASC	Body	---	-0.046798	0.809251	0.0566502	0.770374	0
2617	cg23847109	COL9A2	TSS200	Island	0.2867	0.131485	0.0147783	0.93935	0
2618	cg23891364	UBE2J2	5'UTR	N_Shore	0.478818	0.00928213	0.315271	0.0957336	0
2619	cg23911852	PLCH2	Body	Island	0.0280788	0.885273	0.122922	0.525264	0
2620	cg23923856	WNT2B	1stExon;5'UTR;Body	Island	0.38867	0.038032	-0.131527	0.496439	0
2622	cg23931558	SEPN1	TSS1500	---	-0.324631	0.0861634	0.461576	0.0117199	0
2623	cg23931819	PUSL1	Body	Island	0.329557	0.0812986	0.0320197	0.869032	0
2625	cg23952663	LHX8	Body	Island	0.167488	0.383537	0.131527	0.496439	0
2626	cg23954153	ARTN	Body	Island	0.381773	0.0418148	-0.34335	0.06822	0
2627	cg23962483	MFSD2A	TSS1500	Island	-0.0384236	0.843091	0.184236	0.338706	0
2628	cg23969554	FLJ42875	Body	Island	0.10197	0.597302	-0.064532	0.739454	0
2629	cg23978062	EXTL1	Body	N_Shelf	0.309852	0.102112	0.119212	0.537935	0
2630	cg23978657	GBP4	Body	---	0.50936	0.00530554	-0.444828	0.0156129	0
2632	cg23987257	PRDM16	Body	S_Shore	0.285714	0.132861	0.111823	0.563594	0
2634	cg24000797	NUP210L	Body	---	0.370443	0.0486849	0.281281	0.139369	0
2635	cg24003560	C1orf115	TSS1500	N_Shore	0.187192	0.329385	-0.0674877	0.727958	0
2636	cg24006721	RUNX3	Body;TSS1500	Island	-0.082266	0.67035	0.0305419	0.875028	0
2638	cg24044762	CLSTN1	TSS200	Island	0.0536946	0.781635	-0.187685	0.329583	0
2639	cg24045378	PRDM16	Body	S_Shelf	0.323153	0.0876658	0.111823	0.563594	0
2645	cg24073777	CASZ1	5'UTR	---	-0.172906	0.36815	-0.0630542	0.745223	0
2647	cg24083324	PROX1	5'UTR	Island	-0.0497537	0.797385	0.128079	0.507893	0
2648	cg24085809	LHX9	TSS200	Island	0.0832512	0.666618	-0.362069	0.0535949	0
2649	cg24085946	NFASC	1stExon;5'UTR	Island	0.0635468	0.742644	0.0566502	0.770374	0
2650	cg24106636	NHLH2	5'UTR	Island	0.379803	0.0429498	-0.0507389	0.793794	0
2651	cg24107728	LRP8	Body	---	0.0591133	0.760118	-0.00788177	0.967632	0
2652	cg24117017	FMO9P	TSS1500	---	-0.479803	0.00912259	0.243842	0.20241	0
2653	cg24117274	RAP1GAP	Body	N_Shelf	-0.278325	0.143522	-0.00344828	0.985836	0
2654	cg24118052	RAB42	5'UTR	Island	0.479803	0.00912259	-0.325616	0.084763	0
2655	cg24143129	EPHA8	Body	S_Shore	-0.330049	0.0808241	0.062069	0.749076	0
2658	cg24151926	CHD5	TSS1500	Island	-0.0280788	0.885273	0.227094	0.236137	0
2660	cg24153044	ESPN	1stExon	Island	0.190148	0.321694	-0.176355	0.360126	0
2661	cg24154024	OBSCN	Body	S_Shelf	-0.11133	0.563869	-0.345813	0.0661359	0
2662	cg24155871	C1orf173	1stExon;5'UTR	---	0.471921	0.0104665	-0.200493	0.297027	0
2666	cg24162579	WASF2	TSS1500	S_Shore	0.144828	0.451852	0.194089	0.313042	0
2667	cg24251193	CRABP2	TSS1500	Island	-0.0334975	0.863131	-0.0615764	0.751005	0
2669	cg24294159	LASS2	TSS200	Island	-0.488177	0.00785803	0.122675	0.526101	0
2670	cg24294989	CAMTA1	Body	Island	0.262562	0.168339	-0.0980296	0.612923	0
2671	cg24298696	PRDM16	Body	---	0.0940887	0.626108	0.111823	0.563594	0
2672	cg24300981	PRDM16	Body	S_Shore	0.148768	0.43952	0.111823	0.563594	0
2674	cg24304249	CACNA1E	Body	Island	-0.0044335	0.982684	-0.0586207	0.762609	0
2676	cg24310038	CAMK1G	5'UTR	---	0.264532	0.165079	0.136453	0.480305	0
2677	cg24312719	EVI5	Body	S_Shore	0.452709	0.0144601	0.0650246	0.737534	0
2678	cg24317585	KIAA1751	TSS1500	S_Shore	0.303448	0.109683	0.112808	0.560141	0
2679	cg24330514	SYCP1	TSS1500	N_Shore	0.0482759	0.803313	0.172906	0.369743	0
2680	cg24332389	PLEKHG5	Body;TSS1500	S_Shore	0.347291	0.0655296	-0.0581281	0.764548	0
2681	cg24346905	NTNG1	Body	Island	0.255172	0.180977	-0.0339901	0.861047	0
2683	cg24365464	FAM5C	TSS1500	---	0.158128	0.410986	0.297044	0.117623	0
2684	cg24375409	EPHA10	Body	Island	0.229557	0.229972	-0.0285714	0.883034	0
2685	cg24379252	PAX7	Body	Island	0.0305419	0.875197	0.484729	0.0077009	0
2687	cg24393673	OLFM3	Body	---	-0.0783251	0.685354	0.255665	0.180698	0
2688	cg24395386	PRDM16	Body	Island	0.0433498	0.823147	0.111823	0.563594	0
2689	cg24395801	COL24A1	TSS1500	Island	-0.0581281	0.764017	0.0517241	0.789878	0
2691	cg24400630	GBP5	Body	---	0.240887	0.207293	-0.110837	0.567057	0
2692	cg24404823	ZNF496	TSS1500	S_Shore	-0.124631	0.517904	-0.238424	0.212937	0
2693	cg24405179	MIXL1	TSS200	Island	0.234975	0.218924	0.288177	0.129522	0
2697	cg24427376	NEXN	TSS200	N_Shore	0.0458128	0.813216	0.115764	0.54984	0
2698	cg24429974	TOMM40L	TSS1500	---	-0.217241	0.256477	0.251232	0.18864	0
2700	cg24435747	IL28RA	TSS1500	S_Shore	0.455172	0.0138858	-0.195567	0.3093	0
2701	cg24439334	PEX10	TSS1500	N_Shore	-0.0758621	0.694793	0.123645	0.522809	0
2702	cg24441324	ADAMTSL4	5'UTR	S_Shore	0.364532	0.0526128	0.193596	0.314296	0
2703	cg24451422	TCEA3	1stExon;5'UTR	Island	0.24335	0.202576	-0.0497537	0.797715	0
2704	cg24452347	CNR2	5'UTR	Island	0.325616	0.0851729	0.183251	0.34134	0
2705	cg24455365	PINK1	Body	S_Shore	0.287685	0.13012	-0.0807882	0.676969	0
2706	cg24458833	XKR8	TSS1500	Island	0.433005	0.0198133	-0.148768	0.441179	0
2710	cg24475782	TBX15	5'UTR	N_Shore	0.0748768	0.698581	0.026601	0.891052	0
2712	cg24486037	SELENBP1	TSS200	---	0.228079	0.23305	0.0364532	0.851085	0
2713	cg24490542	CSMD2	Body	Island	0.249754	0.190664	0.219704	0.252142	0
2716	cg24516259	PLCH2	Body	---	0.139409	0.469111	0.122922	0.525264	0
2717	cg24529814	PRDM16	Body	Island	0.194581	0.310369	0.111823	0.563594	0
2718	cg24535622	PLEKHG5	5'UTR;Body;TSS1500	S_Shore	0.317734	0.093348	-0.0581281	0.764548	0
2720	cg24539779	HES3	TSS1500	S_Shore	0.237438	0.214024	0.148276	0.44271	0
2721	cg24540521	THEM4	TSS200	Island	0.0162562	0.93386	0.165517	0.390853	0
2723	cg24545495	KCNAB2	Body	---	0.4133	0.0267222	0.201478	0.29461	0
2724	cg24551579	CLSTN1	TSS200	Island	0.130542	0.49809	-0.187685	0.329583	0
2725	cg24576260	SCNN1D	1stExon;5'UTR	---	0.242857	0.203514	-0.0172414	0.929265	0
2727	cg24583966	KISS1	TSS1500	---	-0.258128	0.175844	-0.00640394	0.973699	0
2728	cg24591770	RNF220	Body	N_Shore	0.553695	0.00215666	-0.0596059	0.758736	0
2730	cg24596998	C1orf115	TSS1500	N_Shore	0.4	0.0324238	-0.0674877	0.727958	0
2731	cg24597705	FBXO6	5'UTR	Island	0.450246	0.0150542	-0.463054	0.0114194	0
2732	cg24598094	SLC30A1	TSS1500	S_Shore	0.127094	0.509601	-0.186207	0.333474	0
2733	cg24599205	KCNC4	1stExon;5'UTR	Island	0.549261	0.00237199	0.0231527	0.905107	0
2734	cg24626851	DLGAP3	Body	N_Shore	-0.00689655	0.972501	-0.0133005	0.945405	0
2735	cg24630419	ESRRG	TSS1500	Island	0.00738916	0.970465	0.230049	0.229928	0
2737	cg24637364	PDE4B	5'UTR	S_Shore	0.394581	0.0350151	0.00492611	0.979767	0
2738	cg24638326	C1orf92	Body	Island	0.293103	0.122799	0.020197	0.917177	0
2741	cg24662698	PAX7	Body	Island	-0.0783251	0.685354	0.484729	0.0077009	0
2742	cg24663541	PRDM16	Body	N_Shore	0.341872	0.070068	0.111823	0.563594	0
2744	cg24671344	PDPN	Body;TSS1500	Island	0.308374	0.103823	-0.0172414	0.929265	0
2745	cg24677002	C1QA	Body	---	0.428079	0.0213828	0.269951	0.156707	0
2746	cg24678113	PRDM16	Body	---	0.118227	0.539802	0.111823	0.563594	0
2747	cg24679453	PRDM16	Body	N_Shore	0.175862	0.359914	0.111823	0.563594	0
2748	cg24680497	PRDM16	Body	S_Shore	0.185222	0.334575	0.111823	0.563594	0
2749	cg24683255	NFASC	Body	Island	0.148276	0.441051	0.0566502	0.770374	0
2750	cg24683414	GFI1	TSS1500;TSS200	Island	-0.240394	0.208246	0.10197	0.598646	0
2751	cg24685134	TTC22	TSS1500	S_Shore	0.641872	0.000242199	-0.698522	2.50838e-05	0
2752	cg24688471	MMEL1	Body	---	0.091133	0.637056	0.195074	0.310544	0
2753	cg24690231	IGSF21	Body	Island	0.347291	0.0655296	0.175862	0.361491	0
2754	cg24692872	TAS1R2	Body	Island	0.150246	0.434943	-0.0660099	0.733699	0
2755	cg24694502	AJAP1	Body	---	0.0492611	0.79936	-0.312315	0.0990567	0
2757	cg24700222	COL24A1	TSS1500	Island	-0.117241	0.543209	0.0517241	0.789878	0
2758	cg24713770	VWA5B1	Body	---	-0.507882	0.00545697	0.369458	0.0485529	0
2760	cg24718367	MAD2L2	Body	N_Shore	0.0995074	0.606242	0.335468	0.0752323	0
2761	cg24719487	GIPC2	Body	Island	0.378325	0.0438172	-0.431034	0.0195742	0
2762	cg24730892	KCNAB2	5'UTR	---	0.406404	0.0295656	0.201478	0.29461	0
2763	cg24740868	C1orf87	1stExon;5'UTR	Island	0.506897	0.00555996	-0.00197044	0.991906	0
2765	cg24808280	C1orf114	TSS200	Island	-0.0842365	0.662894	0.209852	0.274569	0
2766	cg24837256	IFFO2	TSS1500	S_Shore	-0.00837438	0.966394	0.272906	0.152042	0
2767	cg24839533	BAI2	5'UTR	Island	0.0546798	0.77771	-0.0231527	0.905107	0
2768	cg24843609	BGLAP	TSS1500	N_Shelf	-0.140394	0.465947	-0.0536946	0.782061	0
2770	cg24847154	SEMA6C	5'UTR	Island	0.104433	0.588421	0.0566502	0.770374	0
2771	cg24848599	TRIM17	TSS1500	S_Shore	0.544335	0.00263285	-0.429557	0.0200437	0
2772	cg24851370	PRDM16	Body	S_Shore	0.263054	0.16752	0.111823	0.563594	0
2773	cg24851854	TACSTD2	1stExon	Island	0.472414	0.0103779	-0.789163	3.63471e-07	1
2774	cg24859236	PIK3CD	5'UTR	Island	0.0600985	0.756224	0.189163	0.325719	0
2778	cg24864511	HES2	TSS1500	Island	-0.163054	0.396402	0.121675	0.529506	0
2779	cg24873695	PRDM16	Body	---	0.200985	0.294462	0.111823	0.563594	0
2780	cg24875017	ESPNP	Body	Island	0.372906	0.0471193	-0.0477833	0.805572	0
2781	cg24880044	NFASC	1stExon;Body	---	0.229064	0.230995	0.0566502	0.770374	0
2783	cg24932660	CD164L2	Body	N_Shore	0.28867	0.128766	-0.0339901	0.861047	0
2784	cg24933645	SLC30A10	1stExon	Island	0.276847	0.145727	0.129064	0.504607	0
2785	cg24939838	PRDM16	Body	Island	0.0497537	0.797385	0.111823	0.563594	0
2788	cg24941457	CSMD2	Body	---	0.258621	0.174998	0.219704	0.252142	0
2789	cg24955743	PANK4	Body	S_Shore	-0.130542	0.49809	0.357143	0.0571791	0
2794	cg25020286	PAX7	TSS1500	Island	0.0960591	0.618853	0.484729	0.0077009	0
2795	cg25026529	BARHL2	TSS1500	N_Shore	0.0157635	0.935891	0.0103448	0.957525	0
2797	cg25066665	RPRD2	TSS1500	N_Shore	-0.00147783	0.994907	0.237438	0.21489	0
2798	cg25097074	ESPN	Body	Island	0.187685	0.328095	-0.176355	0.360126	0
2803	cg25143235	CHD5	Body	Island	0.507882	0.00545697	0.227094	0.236137	0
2805	cg25147376	ILDR2	Body	Island	0.437438	0.0184839	0.0458128	0.813447	0
2807	cg25154424	GABRD	Body	N_Shore	0.164039	0.393522	0.485035	0.00765681	0
2808	cg25167447	NAV1	TSS1500	Island	0.0482759	0.803313	0.153695	0.426026	0
2809	cg25191628	DMRTA2	Body	Island	0.217241	0.256477	-0.306404	0.105962	0
2810	cg25192855	IRF6	5'UTR	N_Shore	0.648276	0.000201335	-0.632512	0.000231884	1
2812	cg25198049	CGN	Body	N_Shelf	0.314778	0.0965642	-0.557143	0.00169246	0
2813	cg25203031	SGIP1	TSS200	S_Shore	0.197537	0.302961	-0.244828	0.200535	0
2816	cg25208017	FMN2	1stExon	Island	0.312315	0.0993086	-0.0955665	0.621917	0
2817	cg25208724	SLC25A44	1stExon;5'UTR	Island	0.0916256	0.635226	0.0975369	0.614717	0
2819	cg25221984	CD160	5'UTR	Island	-0.00985222	0.960288	0.174877	0.364229	0
2820	cg25276694	FBXO2	Body	Island	-0.082266	0.67035	-0.362069	0.0535949	0
2822	cg25286333	RNF207	Body	Island	-0.296059	0.118938	-0.0394089	0.839161	0
2823	cg25286482	PDPN	TSS1500	Island	0.233498	0.2219	-0.0172414	0.929265	0
2824	cg25288420	GIPC2	1stExon;5'UTR	Island	0.341379	0.0704925	-0.431034	0.0195742	0
2826	cg25314315	RHBDL2	1stExon;5'UTR	---	0.638424	0.000267083	-0.653695	0.000120349	0
2827	cg25317664	SLC30A10	1stExon;5'UTR	Island	0.176847	0.357194	0.129064	0.504607	0
2828	cg25340966	TBX15	TSS200	Island	-0.167488	0.383537	0.026601	0.891052	0
2829	cg25341338	NHLH2	3'UTR	Island	0.364532	0.0526128	-0.0507389	0.793794	0
2830	cg25362585	PRDM16	Body	N_Shore	-0.0871921	0.651771	0.111823	0.563594	0
2832	cg25367926	IGFN1	Body	Island	-0.169458	0.377898	0.0714286	0.71272	0
2833	cg25368122	LHX8	Body	Island	0.116256	0.546628	0.131527	0.496439	0
2834	cg25370753	CACNA1E	Body	Island	0.0674877	0.727218	-0.0586207	0.762609	0
2835	cg25372239	PRDM16	Body	---	0.359606	0.0560758	0.111823	0.563594	0
2837	cg25375340	MCOLN2	TSS1500	Island	0.443842	0.0166955	0.185222	0.336084	0
2838	cg25397076	RBP7	1stExon;5'UTR	Island	0.37734	0.0444033	-0.348276	0.0641017	0
2839	cg25407979	PLEKHA6	5'UTR	---	-0.129064	0.503007	-0.380788	0.041559	0
2840	cg25463742	CASZ1	5'UTR	---	0.492611	0.00725125	-0.0630542	0.745223	0
2842	cg25465938	CACNA1E	Body	Island	0.204433	0.286118	-0.0586207	0.762609	0
2843	cg25469418	TMEM51	5'UTR	Island	-0.0359606	0.8531	0.0871921	0.652892	0
2846	cg25549141	C1orf229	1stExon	Island	0.363547	0.0532914	-0.145813	0.450409	0
2847	cg25552937	AJAP1	3'UTR	---	0.102956	0.593743	-0.312315	0.0990567	0
2849	cg25593794	TP73	5'UTR	---	0.557143	0.00200109	0.0226601	0.907117	0
2850	cg25594899	FAM132A	TSS200	Island	0.312808	0.098755	0.0349797	0.857042	0
2851	cg25597894	IGSF21	Body	Island	0.27931	0.142065	0.175862	0.361491	0
2853	cg25607920	HIVEP3	1stExon;5'UTR	S_Shore	-0.347291	0.0655296	-0.0428571	0.825293	0
2854	cg25610515	LUZP1	TSS1500	---	0.00147783	0.994907	0.337931	0.0729839	0
2856	cg25623271	GREM2	3'UTR	N_Shore	0.279803	0.141341	-0.179803	0.350658	0
2857	cg25683325	CD1D	Body	Island	0.481773	0.0088105	-0.298522	0.115722	0
2858	cg25725823	TNFRSF18	TSS200	S_Shore	0.194581	0.310369	-0.117995	0.542122	0
2859	cg25730356	CHRNB2	TSS200	N_Shore	-0.169951	0.376496	-0.0334975	0.863042	0
2867	cg25769417	PAX7	Body	Island	0	1	0.484729	0.0077009	0
2870	cg25841634	SLC30A10	TSS200	Island	0.4133	0.0267222	0.129064	0.504607	0
2872	cg25851313	FAM131C	TSS1500	S_Shore	0.22266	0.244575	0.246305	0.197745	0
2873	cg25851789	ESRRG	5'UTR	N_Shore	-0.035468	0.855104	0.230049	0.229928	0
2875	cg25882256	RUNX3	Body;TSS1500	Island	-0.0310345	0.873184	0.0305419	0.875028	0
2876	cg25947945	LAD1	TSS1500	Island	0.675862	8.637e-05	-0.740887	4.29945e-06	1
2877	cg25974355	LPHN2	TSS1500	N_Shore	0.0275862	0.887291	-0.217734	0.256528	0
2879	cg25979543	ARHGEF10L	5'UTR	---	0.328571	0.0822541	-0.200985	0.295817	0
2880	cg25979559	NHLH2	3'UTR	Island	0.335961	0.0752963	-0.0507389	0.793794	0
2882	cg26011014	COL9A2	TSS200	Island	0.390148	0.0372587	0.0147783	0.93935	0
2883	cg26013553	KCNA3	1stExon	Island	0.187685	0.328095	0.444828	0.0156129	0
2884	cg26014413	PRDM16	Body	Island	0.257635	0.176692	0.111823	0.563594	0
2885	cg26027669	GFI1	TSS1500;TSS200	Island	-0.223153	0.243512	0.10197	0.598646	0
2886	cg26034375	SERINC2	3'UTR	---	-0.487192	0.00799859	-0.563547	0.00145561	0
2887	cg26038582	HIVEP3	1stExon;5'UTR	S_Shore	-0.329557	0.0812986	-0.0428571	0.825293	0
2888	cg26038649	MAP3K6	Body	Island	0.102956	0.593743	0.0349754	0.85706	0
2889	cg26040332	FGR	5'UTR	Island	0.15468	0.421374	-0.274877	0.148988	0
2890	cg26048630	PRRX1	Body	---	0.3	0.113932	0.304926	0.107744	0
2891	cg26052730	TRIM58	TSS200	Island	0.689655	5.47283e-05	-0.44532	0.0154848	0
2892	cg26055950	TP73	Body	---	-0.0123153	0.950117	0.0226601	0.907117	0
2893	cg26067203	KIAA1751	TSS200	Island	-0.00738916	0.970465	0.112808	0.560141	0
2895	cg26073933	C1orf61	5'UTR	N_Shore	0.241379	0.206344	0.0206897	0.915164	0
2896	cg26100711	MIXL1	TSS200	Island	0.361084	0.0550184	0.288177	0.129522	0
2897	cg26114324	ARTN	1stExon;Body	Island	0.413793	0.026528	-0.34335	0.06822	0
2899	cg26144437	ANKRD34A	Body	Island	-0.0827586	0.668483	0.359606	0.0553642	0
2900	cg26146390	IGSF8	TSS200	S_Shore	0.419704	0.0242874	-0.264039	0.166341	0
2901	cg26153096	C1orf210	3'UTR	---	-0.772906	2.75363e-06	-0.655665	0.000112938	0
2903	cg26157385	TRIM58	1stExon	Island	0.524138	0.00397878	-0.44532	0.0154848	0
2904	cg26163852	ACTA1	TSS200	Island	0.432512	0.0199658	0.161084	0.403843	0
2907	cg26190476	FAM19A3	TSS1500	Island	0.055665	0.773791	-0.39803	0.0324824	0
2911	cg26222311	AGRN	Body	Island	-0.000492611	0.998981	-0.416256	0.0247011	1
2912	cg26225694	LHX4	Body	S_Shore	0.00492611	0.980647	-0.0128079	0.947425	0
2914	cg26228266	DLGAP3	Body	Island	0.327586	0.0832183	-0.0133005	0.945405	0
2915	cg26246928	NPR1	1stExon	Island	0.221182	0.247784	0.0699507	0.718422	0
2917	cg26256263	RUNX3	Body;TSS1500	Island	-0.130049	0.499727	0.0305419	0.875028	0
2918	cg26267852	PLCH2	Body	S_Shelf	0.135468	0.481879	0.122922	0.525264	0
2920	cg26272214	FAM5B	Body	---	0.315764	0.0954829	-0.0674877	0.727958	0
2921	cg26303165	OBSCN	Body	Island	0.703941	3.32947e-05	-0.345813	0.0661359	0
2922	cg26308330	PRRX1	Body	Island	0.113793	0.555217	0.304926	0.107744	0
2923	cg26314055	FAM132A	TSS1500	S_Shore	0.303448	0.109683	0.0349797	0.857042	0
2924	cg26314868	STMN1	TSS1500;TSS200	Island	0.241379	0.206344	0.425123	0.0215082	−1
2925	cg26331172	SEMA6C	5'UTR	Island	0.140887	0.46437	0.0566502	0.770374	0
2926	cg26332740	WNT3A	Body	Island	0.304433	0.108491	0.008867	0.963589	0
2927	cg26337312	LMX1A	Body	Island	0.00295567	0.988795	-0.147783	0.444244	0
2930	cg26345888	DAB1	TSS200	S_Shore	-0.0369458	0.849093	0.269951	0.156707	0
2932	cg26354017	PM20D1	1stExon	Island	0.282266	0.137761	0.241379	0.20715	0
2933	cg26363759	SPSB1	5'UTR	---	-0.0940887	0.626108	-0.151232	0.433567	0
2934	cg26365786	ARHGEF16	Body	N_Shore	-0.603448	0.000677137	-0.468473	0.0103721	1
2936	cg26404511	CNR2	5'UTR	S_Shore	0.204926	0.284939	0.183251	0.34134	0
2937	cg26410483	LHX4	Body	Island	0.0359606	0.8531	-0.0128079	0.947425	0
2938	cg26411822	STX12	TSS1500	N_Shore	0.225123	0.23929	0.321182	0.0893408	0
2939	cg26418147	RAB7L1	5'UTR;Body	N_Shore	-0.10197	0.597302	0.0650246	0.737534	0
2940	cg26419880	ESPN	Body	Island	0.355172	0.0593454	-0.176355	0.360126	0
2941	cg26421310	RUNX3	Body;TSS1500	Island	0.0374384	0.847091	0.0305419	0.875028	0
2942	cg26426080	PRDM16	Body	S_Shore	0.037931	0.845091	0.111823	0.563594	0
2943	cg26429856	GLT25D2	Body	Island	-0.150246	0.434943	0.369458	0.0485529	−1
2944	cg26436330	COL11A1	1stExon	---	0.0689655	0.721459	0.231527	0.226866	0
2945	cg26520930	KCNQ4	Body	Island	-0.0871921	0.651771	0.0300493	0.877029	0
2946	cg26522708	CASZ1	5'UTR	---	0.494089	0.00705807	-0.0630542	0.745223	0
2948	cg26524353	HPCA	5'UTR	S_Shore	-0.0359606	0.8531	-0.0374384	0.847107	0
2952	cg26543657	GRRP1	3'UTR	N_Shore	0.0128079	0.948083	0.177833	0.35605	0
2955	cg26558485	CYP4X1	1stExon;5'UTR	Island	0.353202	0.0608463	-0.352709	0.0605632	0
2956	cg26560222	DMRTA2	1stExon;5'UTR	Island	-0.116749	0.544917	-0.306404	0.105962	0
2957	cg26562638	LEFTY2	TSS1500	S_Shelf	0.327094	0.0837036	-0.191626	0.319342	0
2958	cg26574680	GNG4	5'UTR	Island	0.0172414	0.9298	0.129557	0.502968	0
[truncated: 102,872 more rows]

## Sheet: Data 3
Supplementary Data 3. Ovarian cancer EMT signature genes with EMT-correlated DMCs at different genomic regions.
		EMT+ DMC (Methylation vs. EMT Rho > 0.5)								EMT- DMC (Methylation vs. EMT Rho < −0.5)
Gene	Category	Near Promoter (TSS1500,200, 1stExon,5'UTR)	Body (body and 3'UTR)	TSS1500	TSS200	1stExon	5'UTR	Body	3'UTR	Near Promoter (TSS1500,200, 1stExon,5'UTR)	Body (body and 3'UTR)	TSS1500	TSS200	1stExon	5'UTR	Body	3'UTR	Spearman correlation Rho Gene Expression vs EMT Score
BAIAP2	Epi	0	13	0	0	0	0	13	0	0	0	0	0	0	0	0	0	-0.69064
ESRP2	Epi	5	6	3	2	0	0	6	0	0	0	0	0	0	0	0	0	-0.867488
SCNN1A	Epi	15	5	5	4	2	4	5	0	0	0	0	0	0	0	0	0	-0.433005
ESRP1	Epi	7	5	2	3	1	1	5	0	0	0	0	0	0	0	0	0	-0.782759
C1orf106	Epi	4	4	2	0	0	2	4	0	0	0	0	0	0	0	0	0	-0.536453
CNKSR1	Epi	11	3	2	5	2	2	3	0	0	0	0	0	0	0	0	0	-0.867488
SPINT1	Epi	11	3	4	3	1	3	2	1	0	0	0	0	0	0	0	0	-0.807389
LY75	Epi	7	3	2	3	1	1	3	0	0	0	0	0	0	0	0	0	-0.563054
KRT7	Epi	6	3	1	2	2	1	3	0	0	0	0	0	0	0	0	0	-0.65665
EPCAM	Epi	5	3	1	2	1	1	3	0	0	0	0	0	0	0	0	0	-0.795567
CAPN1	Epi	0	3	0	0	0	0	3	0	0	0	0	0	0	0	0	0	-0.785222
CLDN7	Epi	11	2	3	5	2	1	2	0	0	0	0	0	0	0	0	0	-0.696552
CLDN3	Epi	4	2	2	0	2	0	0	2	0	0	0	0	0	0	0	0	-0.769458
KRT19	Epi	1	2	0	1	0	0	2	0	0	0	0	0	0	0	0	0	-0.773399
MYO5C	Epi	1	2	1	0	0	0	2	0	0	0	0	0	0	0	0	0	-0.726601
PPL	Epi	1	2	1	0	0	0	2	0	0	0	0	0	0	0	0	0	-0.680296
CDH3	Epi	0	2	0	0	0	0	2	0	0	0	0	0	0	0	0	0	-0.647783
KCNK1	Epi	0	2	0	0	0	0	2	0	0	0	0	0	0	0	0	0	-0.580296
PDXK	Epi	0	2	0	0	0	0	2	0	0	0	0	0	0	0	0	0	-0.36601
RIPK4	Epi	0	2	0	0	0	0	2	0	0	0	0	0	0	0	0	0	-0.696552
PRSS8	Epi	10	1	0	2	4	4	1	0	0	0	0	0	0	0	0	0	-0.717734
CST6	Epi	9	1	1	5	3	0	1	0	0	0	0	0	0	0	0	0	-0.547291
CLDN4	Epi	8	1	2	0	5	1	0	1	0	0	0	0	0	0	0	0	-0.782759
LAD1	Epi	8	1	4	2	1	1	1	0	0	0	0	0	0	0	0	0	-0.740887
MST1R	Epi	8	1	1	2	4	1	1	0	0	0	0	0	0	0	0	0	-0.657635
VAMP8	Epi	4	1	0	2	1	1	1	0	0	0	0	0	0	0	0	0	-0.785222
MPZL2	Epi	1	1	0	1	0	0	1	0	0	0	0	0	0	0	0	0	-0.618227
SPINT2	Epi	1	1	0	0	1	0	1	0	0	0	0	0	0	0	0	0	-0.746305
EPHA1	Epi	1	1	0	0	1	0	1	0	0	0	0	0	0	0	0	0	-0.631034
AGRN	Epi	0	1	0	0	0	0	1	0	0	0	0	0	0	0	0	0	-0.416256
ERBB3	Epi	0	1	0	0	0	0	1	0	0	0	0	0	0	0	0	0	-0.749261
ERMP1	Epi	0	1	0	0	0	0	1	0	0	0	0	0	0	0	0	0	-0.602463
KRT18	Epi	0	1	0	0	0	0	1	0	0	0	0	0	0	0	0	0	-0.584729
LAMA5	Epi	0	1	0	0	0	0	1	0	0	0	0	0	0	0	0	0	-0.456158
LSR	Epi	0	1	0	0	0	0	1	0	0	0	0	0	0	0	0	0	-0.646798
PKP2	Epi	0	1	0	0	0	0	1	0	0	0	0	0	0	0	0	0	-0.553695
SSH3	Epi	0	1	0	0	0	0	1	0	0	0	0	0	0	0	0	0	-0.738424
UNC93B1	Epi	0	1	0	0	0	0	1	0	0	0	0	0	0	0	0	0	-0.606404
WWC1	Epi	0	1	0	0	0	0	1	0	0	0	0	0	0	0	0	0	-0.714778
DDR1	Epi	19	0	12	1	0	6	0	0	0	0	0	0	0	0	0	0	-0.713793
GRB7	Epi	11	0	4	1	2	4	0	0	0	0	0	0	0	0	0	0	-0.685222
CBLC	Epi	10	0	3	1	5	1	0	0	0	0	0	0	0	0	0	0	-0.576847
GJB3	Epi	6	0	2	1	1	2	0	0	0	0	0	0	0	0	0	0	-0.589655
TACSTD2	Epi	6	0	0	4	1	1	0	0	0	0	0	0	0	0	0	0	-0.789163
GALNT3	Epi	5	0	2	1	0	2	0	0	0	0	0	0	0	0	0	0	-0.503448
C19orf21	Epi	5	0	0	2	1	2	0	0	0	0	0	0	0	0	0	0	-0.725123
PRR15L	Epi	5	0	0	3	1	1	0	0	0	0	0	0	0	0	0	0	-0.536453
SFN	Epi	5	0	3	0	2	0	0	0	0	0	0	0	0	0	0	0	-0.541379
EPS8L2	Epi	5	0	4	0	0	1	0	0	0	0	0	0	0	0	0	0	-0.717241
IRF6	Epi	4	0	0	0	1	3	0	0	0	0	0	0	0	0	0	0	-0.632512
RBM47	Epi	4	0	4	0	0	0	0	0	0	0	0	0	0	0	0	0	-0.629557
ELF3	Epi	4	0	0	0	2	2	0	0	0	0	0	0	0	0	0	0	-0.677833
RNF39	Epi	3	0	3	0	0	0	0	0	0	0	0	0	0	0	0	0	-0.434483
IL18	Epi	3	0	1	0	1	1	0	0	0	0	0	0	0	0	0	0	-0.448768
ITGB6	Epi	3	0	0	2	1	0	0	0	0	0	0	0	0	0	0	0	-0.733005
KRT23	Epi	3	0	0	1	1	1	0	0	0	0	0	0	0	0	0	0	-0.258621
LAMC2	Epi	3	0	0	3	0	0	0	0	0	0	0	0	0	0	0	0	-0.540394
LCN2	Epi	3	0	0	1	1	1	0	0	0	0	0	0	0	0	0	0	-0.597044
PTPN6	Epi	3	0	2	1	0	0	0	0	0	0	0	0	0	0	0	0	-0.722167
S100A14	Epi	3	0	0	1	1	1	0	0	0	0	0	0	0	0	0	0	-0.70936
TNFSF10	Epi	3	0	0	0	2	1	0	0	0	0	0	0	0	0	0	0	-0.746798
KRT8	Epi	2	0	2	0	0	0	0	0	0	0	0	0	0	0	0	0	-0.572414
EPN3	Epi	2	0	1	0	0	1	0	0	0	0	0	0	0	0	0	0	-0.447291
SH2D3A	Epi	2	0	2	0	0	0	0	0	0	0	0	0	0	0	0	0	-0.778325
TINAGL1	Epi	2	0	1	1	0	0	0	0	0	0	0	0	0	0	0	0	-0.568473
TSPAN1	Epi	2	0	0	0	0	2	0	0	0	0	0	0	0	0	0	0	-0.639409
HS3ST1	Epi	1	0	0	0	0	1	0	0	0	0	0	0	0	0	0	0	-0.339409
ANXA3	Epi	1	0	0	1	0	0	0	0	0	0	0	0	0	0	0	0	-0.623645
FUT1	Epi	1	0	0	0	0	1	0	0	0	0	0	0	0	0	0	0	-0.567488
JUP	Epi	1	0	1	0	0	0	0	0	0	0	0	0	0	0	0	0	-0.665025
ALDH3B1	Epi	1	0	0	0	0	1	0	0	0	0	0	0	0	0	0	0	-0.533005
DENND1B	Epi	1	0	0	1	0	0	0	0	0	0	0	0	0	0	0	0	-0.526601
EHF	Epi	1	0	1	0	0	0	0	0	0	0	0	0	0	0	0	0	-0.708374
LGALS3	Epi	1	0	0	1	0	0	0	0	0	0	0	0	0	0	0	0	-0.538916
MAPK13	Epi	1	0	1	0	0	0	0	0	0	0	0	0	0	0	0	0	-0.510345
PRRG4	Epi	1	0	0	0	0	1	0	0	0	0	0	0	0	0	0	0	-0.767488
LLGL2	Epi	0	0	0	0	0	0	0	0	0	0	0	0	0	0	0	0	-0.636946
VTCN1	Epi	0	0	0	0	0	0	0	0	0	0	0	0	0	0	0	0	-0.285222
ANXA9	Epi	0	0	0	0	0	0	0	0	0	0	0	0	0	0	0	0	-0.490148
FXYD3	Epi	0	0	0	0	0	0	0	0	0	0	0	0	0	0	0	0	-0.515271
ST3GAL4	Epi	0	0	0	0	0	0	0	0	0	0	0	0	0	0	0	0	0.0320197
AGR2	Epi	0	0	0	0	0	0	0	0	0	0	0	0	0	0	0	0	-0.227094
ALOX5	Epi	0	0	0	0	0	0	0	0	0	0	0	0	0	0	0	0	-0.247291
ANXA11	Epi	0	0	0	0	0	0	0	0	0	0	0	0	0	0	0	0	-0.336453
BSPRY	Epi	0	0	0	0	0	0	0	0	0	0	0	0	0	0	0	0	-0.723153
C1orf116	Epi	0	0	0	0	0	0	0	0	0	0	0	0	0	0	0	0	-0.58867
EXPH5	Epi	0	0	0	0	0	0	0	0	0	0	0	0	0	0	0	0	-0.635468
GPRC5A	Epi	0	0	0	0	0	0	0	0	0	0	0	0	0	0	0	0	-0.443842
KIAA0040	Epi	0	0	0	0	0	0	0	0	0	0	0	0	0	0	0	0	-0.412808
PTAFR	Epi	0	0	0	0	0	0	0	0	0	0	0	0	0	0	0	0	-0.414778
SDC4	Epi	0	0	0	0	0	0	0	0	0	0	0	0	0	0	0	0	-0.255665
TNK1	Epi	0	0	0	0	0	0	0	0	0	0	0	0	0	0	0	0	-0.512315
AFTPH	Epi	0	0	0	0	0	0	0	0	0	0	0	0	0	0	0	0	-0.682104
AIM1	Epi	0	0	0	0	0	0	0	0	0	0	0	0	0	0	0	0	-0.353695
AIM1L	Epi	0	0	0	0	0	0	0	0	0	0	0	0	0	0	0	0	-0.397044
AREG	Epi	0	0	0	0	0	0	0	0	0	0	0	0	0	0	0	0	-0.210837
ATP1B1	Epi	0	0	0	0	0	0	0	0	0	0	0	0	0	0	0	0	-0.194581
ATP2C1	Epi	0	0	0	0	0	0	0	0	0	0	0	0	0	0	0	0	-0.552709
BCL2L1	Epi	0	0	0	0	0	0	0	0	0	0	0	0	0	0	0	0	-0.264039
BIK	Epi	0	0	0	0	0	0	0	0	0	0	0	0	0	0	0	0	-0.521675
C4orf19	Epi	0	0	0	0	0	0	0	0	0	0	0	0	0	0	0	0	-0.482572
CD46	Epi	0	0	0	0	0	0	0	0	0	0	0	0	0	0	0	0	-0.472414
CTSH	Epi	0	0	0	0	0	0	0	0	0	0	0	0	0	0	0	0	-0.551232
CYB561	Epi	0	0	0	0	0	0	0	0	0	0	0	0	0	0	0	0	-0.715271
DENND2D	Epi	0	0	0	0	0	0	0	0	0	0	0	0	0	0	0	0	-0.530542
DHRS3	Epi	0	0	0	0	0	0	0	0	0	0	0	0	0	0	0	0	-0.517241
DIAPH1	Epi	0	0	0	0	0	0	0	0	0	0	0	0	0	0	0	0	-0.582266
DSP	Epi	0	0	0	0	0	0	0	0	0	0	0	0	0	0	0	0	-0.64335
DUSP4	Epi	0	0	0	0	0	0	0	0	0	0	0	0	0	0	0	0	-0.400493
ELMO3	Epi	0	0	0	0	0	0	0	0	0	0	0	0	0	0	0	0	-0.353695
EPAS1	Epi	0	0	0	0	0	0	0	0	0	0	0	0	0	0	0	0	-0.261084
EPB49	Epi	0	0	0	0	0	0	0	0	0	0	0	0	0	0	0	0	-0.531527
EPPK1	Epi	0	0	0	0	0	0	0	0	0	0	0	0	0	0	0	0	---
EZR	Epi	0	0	0	0	0	0	0	0	0	0	0	0	0	0	0	0	-0.246798
F11R	Epi	0	0	0	0	0	0	0	0	0	0	0	0	0	0	0	0	-0.689163
F3	Epi	0	0	0	0	0	0	0	0	0	0	0	0	0	0	0	0	-0.307389
HOOK1	Epi	0	0	0	0	0	0	0	0	0	0	0	0	0	0	0	0	-0.509852
HOOK2	Epi	0	0	0	0	0	0	0	0	0	0	0	0	0	0	0	0	-0.581281
IL1R2	Epi	0	0	0	0	0	0	0	0	0	0	0	0	0	0	0	0	-0.415271
IL1RN	Epi	0	0	0	0	0	0	0	0	0	0	0	0	0	0	0	0	-0.544335
INHBB	Epi	0	0	0	0	0	0	0	0	0	0	0	0	0	0	0	0	-0.451724
ITPKC	Epi	0	0	0	0	0	0	0	0	0	0	0	0	0	0	0	0	-0.459606
KIAA0494	Epi	0	0	0	0	0	0	0	0	0	0	0	0	0	0	0	0	-0.629557
KLF5	Epi	0	0	0	0	0	0	0	0	0	0	0	0	0	0	0	0	-0.607389
KLK10	Epi	0	0	0	0	0	0	0	0	0	0	0	0	0	0	0	0	-0.5133
LTBR	Epi	0	0	0	0	0	0	0	0	0	0	0	0	0	0	0	0	-0.534483
MANSC1	Epi	0	0	0	0	0	0	0	0	0	0	0	0	0	0	0	0	-0.567488
MAP3K1	Epi	0	0	0	0	0	0	0	0	0	0	0	0	0	0	0	0	-0.541872
MGST2	Epi	0	0	0	0	0	0	0	0	0	0	0	0	0	0	0	0	-0.323645
MREG	Epi	0	0	0	0	0	0	0	0	0	0	0	0	0	0	0	0	-0.41133
MYO1D	Epi	0	0	0	0	0	0	0	0	0	0	0	0	0	0	0	0	-0.483251
MYO6	Epi	0	0	0	0	0	0	0	0	0	0	0	0	0	0	0	0	-0.743842
OSBPL2	Epi	0	0	0	0	0	0	0	0	0	0	0	0	0	0	0	0	-0.726601
PCDH1	Epi	0	0	0	0	0	0	0	0	0	0	0	0	0	0	0	0	-0.73399
PERP	Epi	0	0	0	0	0	0	0	0	0	0	0	0	0	0	0	0	-0.399507
PIP4K2C	Epi	0	0	0	0	0	0	0	0	0	0	0	0	0	0	0	0	-0.726108
PLXNB2	Epi	0	0	0	0	0	0	0	0	0	0	0	0	0	0	0	0	-0.491133
PRRG2	Epi	0	0	0	0	0	0	0	0	0	0	0	0	0	0	0	0	-0.665517
RASSF7	Epi	0	0	0	0	0	0	0	0	0	0	0	0	0	0	0	0	-0.69803
S100A9	Epi	0	0	0	0	0	0	0	0	0	0	0	0	0	0	0	0	-0.348768
SCEL	Epi	0	0	0	0	0	0	0	0	0	0	0	0	0	0	0	0	-0.537931
SERPINA1	Epi	0	0	0	0	0	0	0	0	0	0	0	0	0	0	0	0	-0.575862
SLC22A5	Epi	0	0	0	0	0	0	0	0	0	0	0	0	0	0	0	0	-0.428571
SLC39A4	Epi	0	0	0	0	0	0	0	0	0	0	0	0	0	0	0	0	-0.466502
SLPI	Epi	0	0	0	0	0	0	0	0	0	0	0	0	0	0	0	0	-0.450739
SNX19	Epi	0	0	0	0	0	0	0	0	0	0	0	0	0	0	0	0	-0.400493
SORL1	Epi	0	0	0	0	0	0	0	0	0	0	0	0	0	0	0	0	-0.294089
SPAG1	Epi	0	0	0	0	0	0	0	0	0	0	0	0	0	0	0	0	-0.466502
SRCAP	Epi	0	0	0	0	0	0	0	0	0	0	0	0	0	0	0	0	-0.207389
STYK1	Epi	0	0	0	0	0	0	0	0	0	0	0	0	0	0	0	0	-0.476355
SYNGR2	Epi	0	0	0	0	0	0	0	0	0	0	0	0	0	0	0	0	-0.722167
TES	Epi	0	0	0	0	0	0	0	0	0	0	0	0	0	0	0	0	-0.420197
TGFA	Epi	0	0	0	0	0	0	0	0	0	0	0	0	0	0	0	0	-0.517734
TJP3	Epi	0	0	0	0	0	0	0	0	0	0	0	0	0	0	0	0	-0.552709
TMBIM6	Epi	0	0	0	0	0	0	0	0	0	0	0	0	0	0	0	0	-0.560168
TMC6	Epi	0	0	0	0	0	0	0	0	0	0	0	0	0	0	0	0	-0.579803
TMEM63A	Epi	0	0	0	0	0	0	0	0	0	0	0	0	0	0	0	0	-0.542857
TNFAIP2	Epi	0	0	0	0	0	0	0	0	0	0	0	0	0	0	0	0	-0.596552
TOB1	Epi	0	0	0	0	0	0	0	0	0	0	0	0	0	0	0	0	-0.512808
TRIM16	Epi	0	0	0	0	0	0	0	0	0	0	0	0	0	0	0	0	-0.668966
TSPAN13	Epi	0	0	0	0	0	0	0	0	0	0	0	0	0	0	0	0	-0.220197
TSPAN15	Epi	0	0	0	0	0	0	0	0	0	0	0	0	0	0	0	0	-0.628079
GRHL2	Epi	14	7	4	6	2	2	7	0	0	1	0	0	0	0	0	1	-0.697044
CDH1	Epi	1	5	1	0	0	0	5	0	0	1	0	0	0	0	0	1	-0.771921
PRSS22	Epi	4	3	0	2	1	1	3	0	0	1	0	0	0	0	0	1	-0.606404
LAMA3	Epi	3	3	0	3	0	0	3	0	0	1	0	0	0	0	1	0	-0.802956
SYK	Epi	1	1	0	0	0	1	1	0	0	1	0	0	0	0	1	0	-0.644828
CDS1	Epi	1	1	1	0	0	0	1	0	0	1	0	0	0	0	1	0	-0.854187
RAB17	Epi	6	0	3	1	1	1	0	0	0	1	0	0	0	0	1	0	-0.780788
ITGB4	Epi	5	0	1	0	1	3	0	0	0	1	0	0	0	0	1	0	-0.601478
PKP3	Epi	4	0	3	1	0	0	0	0	0	1	0	0	0	0	1	0	-0.811823
RAB25	Epi	4	0	0	2	1	1	0	0	0	1	0	0	0	0	1	0	-0.638916
EVPL	Epi	3	0	0	1	1	1	0	0	0	1	0	0	0	0	1	0	-0.618303
INADL	Epi	1	0	0	0	0	1	0	0	0	1	0	0	0	0	1	0	-0.773892
FRK	Epi	1	0	0	1	0	0	0	0	0	1	0	0	0	0	1	0	-0.630542
NEDD9	Epi	0	0	0	0	0	0	0	0	0	1	0	0	0	0	1	0	-0.580788
ANO1	Epi	0	0	0	0	0	0	0	0	0	1	0	0	0	0	1	0	-0.360099
ARAP2	Epi	0	0	0	0	0	0	0	0	0	1	0	0	0	0	1	0	-0.727094
FGFBP1	Epi	0	0	0	0	0	0	0	0	0	1	0	0	0	0	0	1	-0.62266
ST14	Epi	6	2	1	3	1	1	2	0	0	2	0	0	0	0	2	0	-0.787192
RHOD	Epi	7	1	4	2	1	0	1	0	0	2	0	0	0	0	1	1	-0.825616
TMPRSS4	Epi	5	0	0	3	1	1	0	0	0	2	0	0	0	0	2	0	-0.617734
ATP2C2	Epi	1	0	0	1	0	0	0	0	0	2	0	0	0	0	2	0	-0.688177
SLC37A1	Epi	0	0	0	0	0	0	0	0	0	2	0	0	0	0	2	0	-0.606897
OVOL2	Epi	0	0	0	0	0	0	0	0	0	2	0	0	0	0	1	1	-0.833498
ADAP1	Epi	0	3	0	0	0	0	3	0	0	3	0	0	0	0	3	0	-0.641872
MAP7	Epi	0	1	0	0	0	0	1	0	0	3	0	0	0	0	3	0	-0.7
ARHGEF16	Epi	0	0	0	0	0	0	0	0	0	3	0	0	0	0	3	0	-0.468473
MYH14	Epi	2	0	1	0	0	1	0	0	0	7	0	0	0	0	7	0	-0.64335
ZC3H12A	Epi	0	0	0	0	0	0	0	0	0	0	0	0	0	0	0	0	-0.596552
PPAP2C	Epi	1	1	0	0	0	1	1	0	1	0	1	0	0	0	0	0	-0.628571
MBP	Epi	2	0	1	0	0	1	0	0	1	0	0	0	0	1	0	0	-0.610345
EPS8L1	Epi	3	0	1	2	0	0	0	0	1	1	0	1	0	0	1	0	-0.737931
B3GNT3	Epi	0	0	0	0	0	0	0	0	1	1	0	0	0	1	0	1	-0.575194
KLK6	Epi	5	0	2	0	1	2	0	0	1	2	0	0	0	1	1	1	-0.496552
MUC16	Epi	0	0	0	0	0	0	0	0	3	0	1	0	1	1	0	0	-0.712315
SHANK2	Epi	0	0	0	0	0	0	0	0	5	15	1	3	0	1	13	2	-0.716256
ABL1	Mes	0	0	0	0	0	0	0	0	0	0	0	0	0	0	0	0	0.382266
ACTN2	Mes	0	1	0	0	0	0	1	0	0	0	0	0	0	0	0	0	0.33399
ADSL	Mes	0	0	0	0	0	0	0	0	0	0	0	0	0	0	0	0	0.634975
ANGEL2	Mes	0	0	0	0	0	0	0	0	0	0	0	0	0	0	0	0	0.3133
ANK2	Mes	4	6	0	2	1	1	6	0	0	0	0	0	0	0	0	0	0.627586
ANKRD26	Mes	0	0	0	0	0	0	0	0	0	0	0	0	0	0	0	0	0.533005
ANP32E	Mes	0	0	0	0	0	0	0	0	0	0	0	0	0	0	0	0	0.377833
ARHGAP19	Mes	0	0	0	0	0	0	0	0	0	0	0	0	0	0	0	0	0.517241
ARL2	Mes	0	0	0	0	0	0	0	0	0	0	0	0	0	0	0	0	0.471921
ATP5G2	Mes	0	0	0	0	0	0	0	0	0	0	0	0	0	0	0	0	0.546305
AURKB	Mes	0	0	0	0	0	0	0	0	0	0	0	0	0	0	0	0	0.595074
B4GALT6	Mes	0	0	0	0	0	0	0	0	0	0	0	0	0	0	0	0	0.464532
C11orf95	Mes	0	1	0	0	0	0	1	0	0	0	0	0	0	0	0	0	-0.0359606
C16orf45	Mes	0	0	0	0	0	0	0	0	0	0	0	0	0	0	0	0	0.457143
C19orf50	Mes	0	0	0	0	0	0	0	0	0	0	0	0	0	0	0	0	0.310345
C5orf13	Mes	0	0	0	0	0	0	0	0	0	0	0	0	0	0	0	0	0.360591
C6orf120	Mes	0	0	0	0	0	0	0	0	0	0	0	0	0	0	0	0	---
CAMK1	Mes	0	0	0	0	0	0	0	0	0	0	0	0	0	0	0	0	0.458621
CAP2	Mes	0	0	0	0	0	0	0	0	0	0	0	0	0	0	0	0	0.306897
CARM1	Mes	0	0	0	0	0	0	0	0	0	0	0	0	0	0	0	0	0.314286
CC2D2B	Mes	0	0	0	0	0	0	0	0	0	0	0	0	0	0	0	0	-0.150246
CCDC106	Mes	0	0	0	0	0	0	0	0	0	0	0	0	0	0	0	0	0.091133
CCDC28B	Mes	0	0	0	0	0	0	0	0	0	0	0	0	0	0	0	0	0.194359
CCR10	Mes	0	0	0	0	0	0	0	0	0	0	0	0	0	0	0	0	0.389655
CDC123	Mes	0	0	0	0	0	0	0	0	0	0	0	0	0	0	0	0	0.514778
CDC14B	Mes	0	0	0	0	0	0	0	0	0	0	0	0	0	0	0	0	0.173399
CDC42	Mes	0	0	0	0	0	0	0	0	0	0	0	0	0	0	0	0	0.350246
CDH2	Mes	0	0	0	0	0	0	0	0	0	0	0	0	0	0	0	0	0.252987
CENPT	Mes	0	0	0	0	0	0	0	0	0	0	0	0	0	0	0	0	0.537931
CEP170	Mes	0	0	0	0	0	0	0	0	0	0	0	0	0	0	0	0	0.640394
CERK	Mes	0	0	0	0	0	0	0	0	0	0	0	0	0	0	0	0	0.377833
CHN1	Mes	0	0	0	0	0	0	0	0	0	0	0	0	0	0	0	0	0.504926
CHST10	Mes	0	0	0	0	0	0	0	0	0	0	0	0	0	0	0	0	0.327094
CLASP2	Mes	0	0	0	0	0	0	0	0	0	0	0	0	0	0	0	0	0.140394
CNTNAP1	Mes	0	0	0	0	0	0	0	0	0	0	0	0	0	0	0	0	0.491626
COL5A2	Mes	0	0	0	0	0	0	0	0	0	0	0	0	0	0	0	0	0.366995
CPEB1	Mes	0	2	0	0	0	0	2	0	0	0	0	0	0	0	0	0	0.50197
CREM	Mes	0	0	0	0	0	0	0	0	0	0	0	0	0	0	0	0	0.415764
CRK	Mes	0	0	0	0	0	0	0	0	0	0	0	0	0	0	0	0	0.453695
CSPG4	Mes	0	0	0	0	0	0	0	0	0	0	0	0	0	0	0	0	0.515764
CUL2	Mes	0	0	0	0	0	0	0	0	0	0	0	0	0	0	0	0	0.201478
DAXX	Mes	0	0	0	0	0	0	0	0	0	0	0	0	0	0	0	0	0.318719
DBN1	Mes	0	0	0	0	0	0	0	0	0	0	0	0	0	0	0	0	0.111823
DCUN1D4	Mes	0	0	0	0	0	0	0	0	0	0	0	0	0	0	0	0	-0.112808
DEAF1	Mes	0	0	0	0	0	0	0	0	0	0	0	0	0	0	0	0	0.199064
DEDD	Mes	0	0	0	0	0	0	0	0	0	0	0	0	0	0	0	0	0.0847291
DENND5A	Mes	0	0	0	0	0	0	0	0	0	0	0	0	0	0	0	0	0.731527
DHODH	Mes	0	0	0	0	0	0	0	0	0	0	0	0	0	0	0	0	0.62069
DHX30	Mes	0	0	0	0	0	0	0	0	0	0	0	0	0	0	0	0	0.376847
DIXDC1	Mes	0	1	0	0	0	0	1	0	0	0	0	0	0	0	0	0	0.627094
DLG4	Mes	0	0	0	0	0	0	0	0	0	0	0	0	0	0	0	0	0.430542
DNAJC8	Mes	0	0	0	0	0	0	0	0	0	0	0	0	0	0	0	0	0.559606
DYNC2H1	Mes	0	0	0	0	0	0	0	0	0	0	0	0	0	0	0	0	0.466502
DYRK3	Mes	0	0	0	0	0	0	0	0	0	0	0	0	0	0	0	0	0.761576
DZIP1	Mes	0	1	0	0	0	0	1	0	0	0	0	0	0	0	0	0	0.331527
EGFL8	Mes	0	0	0	0	0	0	0	0	0	0	0	0	0	0	0	0	---
EIF4G3	Mes	0	0	0	0	0	0	0	0	0	0	0	0	0	0	0	0	0.439901
ELOVL4	Mes	0	0	0	0	0	0	0	0	0	0	0	0	0	0	0	0	0.259113
EML1	Mes	0	0	0	0	0	0	0	0	0	0	0	0	0	0	0	0	0.383251
EPB41L5	Mes	1	0	1	0	0	0	0	0	0	0	0	0	0	0	0	0	0.108867
EPHA7	Mes	0	0	0	0	0	0	0	0	0	0	0	0	0	0	0	0	0.328571
ETV1	Mes	0	0	0	0	0	0	0	0	0	0	0	0	0	0	0	0	0.609852
EXOG	Mes	0	1	0	0	0	0	0	1	0	0	0	0	0	0	0	0	0.449754
EXOSC10	Mes	0	0	0	0	0	0	0	0	0	0	0	0	0	0	0	0	0.511823
EXTL2	Mes	0	0	0	0	0	0	0	0	0	0	0	0	0	0	0	0	0.537438
FARSA	Mes	0	0	0	0	0	0	0	0	0	0	0	0	0	0	0	0	0.384236
FBXL7	Mes	0	0	0	0	0	0	0	0	0	0	0	0	0	0	0	0	0.264039
FERMT2	Mes	0	0	0	0	0	0	0	0	0	0	0	0	0	0	0	0	0.526601
FGF2	Mes	0	0	0	0	0	0	0	0	0	0	0	0	0	0	0	0	0.214286
FKBP5	Mes	0	0	0	0	0	0	0	0	0	0	0	0	0	0	0	0	0.536453
FOXN3	Mes	0	0	0	0	0	0	0	0	0	0	0	0	0	0	0	0	0.505419
GABBR1	Mes	0	10	0	0	0	0	10	0	0	0	0	0	0	0	0	0	0.353202
GDI2	Mes	0	0	0	0	0	0	0	0	0	0	0	0	0	0	0	0	0.259606
GLT25D2	Mes	0	0	0	0	0	0	0	0	0	0	0	0	0	0	0	0	0.369458
GLYR1	Mes	0	0	0	0	0	0	0	0	0	0	0	0	0	0	0	0	-0.126108
GMEB1	Mes	0	0	0	0	0	0	0	0	0	0	0	0	0	0	0	0	0.654187
GNB1	Mes	0	0	0	0	0	0	0	0	0	0	0	0	0	0	0	0	0.334975
GPATCH3	Mes	1	0	1	0	0	0	0	0	0	0	0	0	0	0	0	0	0.578818
GPR63	Mes	0	0	0	0	0	0	0	0	0	0	0	0	0	0	0	0	0.604433
GSTA4	Mes	0	0	0	0	0	0	0	0	0	1	0	0	0	0	1	0	0.381281
GTPBP4	Mes	0	0	0	0	0	0	0	0	0	0	0	0	0	0	0	0	0.40936
HABP4	Mes	0	0	0	0	0	0	0	0	0	0	0	0	0	0	0	0	0.240887
HDGFRP3	Mes	0	0	0	0	0	0	0	0	0	0	0	0	0	0	0	0	0.226601
HEATR6	Mes	0	0	0	0	0	0	0	0	0	0	0	0	0	0	0	0	0.319704
HMG20A	Mes	0	0	0	0	0	0	0	0	0	0	0	0	0	0	0	0	0.389655
HNRNPC	Mes	0	0	0	0	0	0	0	0	0	0	0	0	0	0	0	0	0.494581
HNRNPR	Mes	0	0	0	0	0	0	0	0	0	0	0	0	0	0	0	0	0.585714
HNRNPU	Mes	0	0	0	0	0	0	0	0	0	0	0	0	0	0	0	0	0.351521
HSF2	Mes	0	0	0	0	0	0	0	0	0	0	0	0	0	0	0	0	0.47734
HTR7	Mes	0	0	0	0	0	0	0	0	0	0	0	0	0	0	0	0	0.284236
ILF3	Mes	0	0	0	0	0	0	0	0	0	0	0	0	0	0	0	0	0.241379
IMPA1	Mes	1	0	0	1	0	0	0	0	0	0	0	0	0	0	0	0	0.575862
JAM3	Mes	0	1	0	0	0	0	1	0	0	0	0	0	0	0	0	0	0.357635
KDELC1	Mes	0	0	0	0	0	0	0	0	0	0	0	0	0	0	0	0	0.383251
KHDRBS1	Mes	0	0	0	0	0	0	0	0	0	0	0	0	0	0	0	0	0.373399
KHSRP	Mes	0	0	0	0	0	0	0	0	0	0	0	0	0	0	0	0	0.638424
KIAA0090	Mes	0	0	0	0	0	0	0	0	0	0	0	0	0	0	0	0	0.441872
KIAA0391	Mes	0	0	0	0	0	0	0	0	0	0	0	0	0	0	0	0	-0.026601
KIAA0586	Mes	0	0	0	0	0	0	0	0	0	0	0	0	0	0	0	0	0.651232
KIAA1467	Mes	0	0	0	0	0	0	0	0	0	0	0	0	0	0	0	0	0.529557
KLHL18	Mes	0	0	0	0	0	0	0	0	0	0	0	0	0	0	0	0	0.325616
KLRG1	Mes	0	0	0	0	0	0	0	0	0	0	0	0	0	0	0	0	0.533498
LARS2	Mes	1	0	1	0	0	0	0	0	0	0	0	0	0	0	0	0	0.467488
LEPRE1	Mes	0	0	0	0	0	0	0	0	0	0	0	0	0	0	0	0	0.62249
LOC728392	Mes	0	0	0	0	0	0	0	0	0	0	0	0	0	0	0	0	---
LSM2	Mes	0	0	0	0	0	0	0	0	0	0	0	0	0	0	0	0	0.35665
MAP1A	Mes	0	0	0	0	0	0	0	0	0	0	0	0	0	0	0	0	0.585714
MAP3K7	Mes	0	0	0	0	0	0	0	0	0	0	0	0	0	0	0	0	0.214778
MAPK7	Mes	0	0	0	0	0	0	0	0	0	0	0	0	0	0	0	0	0.397537
MAPRE2	Mes	0	0	0	0	0	0	0	0	0	0	0	0	0	0	0	0	0.524631
MEF2C	Mes	0	0	0	0	0	0	0	0	0	0	0	0	0	0	0	0	0.451232
MLLT10	Mes	0	0	0	0	0	0	0	0	0	0	0	0	0	0	0	0	0.492611
MMP16	Mes	0	0	0	0	0	0	0	0	0	0	0	0	0	0	0	0	0.227094
MPDU1	Mes	0	0	0	0	0	0	0	0	0	0	0	0	0	0	0	0	0.481281
MPDZ	Mes	0	0	0	0	0	0	0	0	0	0	0	0	0	0	0	0	0.154187
MRPS27	Mes	0	0	0	0	0	0	0	0	0	0	0	0	0	0	0	0	0.482759
MTMR9	Mes	0	0	0	0	0	0	0	0	0	0	0	0	0	0	0	0	0.382759
MTPAP	Mes	0	0	0	0	0	0	0	0	0	0	0	0	0	0	0	0	0.273892
NAP1L1	Mes	0	0	0	0	0	0	0	0	0	0	0	0	0	0	0	0	0.4168
NDUFS2	Mes	0	0	0	0	0	0	0	0	0	0	0	0	0	0	0	0	0.29064
NEK1	Mes	0	0	0	0	0	0	0	0	0	0	0	0	0	0	0	0	0.337726
NEK3	Mes	0	2	0	0	0	0	1	1	0	0	0	0	0	0	0	0	0.570443
NME4	Mes	0	0	0	0	0	0	0	0	0	0	0	0	0	0	0	0	0.281773
NOL9	Mes	0	0	0	0	0	0	0	0	0	0	0	0	0	0	0	0	0.326108
NSL1	Mes	0	0	0	0	0	0	0	0	0	0	0	0	0	0	0	0	0.54532
NUP98	Mes	0	0	0	0	0	0	0	0	0	0	0	0	0	0	0	0	0.486207
OGG1	Mes	0	0	0	0	0	0	0	0	0	0	0	0	0	0	0	0	0.231527
OSTM1	Mes	0	0	0	0	0	0	0	0	0	0	0	0	0	0	0	0	0.44532
PAFAH1B1	Mes	0	0	0	0	0	0	0	0	0	0	0	0	0	0	0	0	0.252709
PBX3	Mes	0	0	0	0	0	0	0	0	0	0	0	0	0	0	0	0	0.128571
PDE3B	Mes	0	1	0	0	0	0	0	1	0	0	0	0	0	0	0	0	0.656158
PDE4A	Mes	0	0	0	0	0	0	0	0	0	0	0	0	0	0	0	0	0.115271
PDHB	Mes	0	0	0	0	0	0	0	0	0	0	0	0	0	0	0	0	0.493103
PECI	Mes	0	0	0	0	0	0	0	0	0	0	0	0	0	0	0	0	0.316749
PET112L	Mes	0	0	0	0	0	0	0	0	0	0	0	0	0	0	0	0	0.371429
PEX19	Mes	0	0	0	0	0	0	0	0	0	0	0	0	0	0	0	0	0.221182
PFKM	Mes	0	0	0	0	0	0	0	0	0	0	0	0	0	0	0	0	0.321675
PFN2	Mes	0	0	0	0	0	0	0	0	0	0	0	0	0	0	0	0	0.192118
PGAP1	Mes	0	0	0	0	0	0	0	0	0	0	0	0	0	0	0	0	0.502956
PHF17	Mes	0	0	0	0	0	0	0	0	0	0	0	0	0	0	0	0	0.468966
PHF21A	Mes	0	0	0	0	0	0	0	0	0	0	0	0	0	0	0	0	0.294581
PIAS2	Mes	0	0	0	0	0	0	0	0	0	0	0	0	0	0	0	0	0.262069
PLCG1	Mes	0	0	0	0	0	0	0	0	0	0	0	0	0	0	0	0	0.604433
PLEKHO1	Mes	0	0	0	0	0	0	0	0	0	0	0	0	0	0	0	0	0.474384
PMS1	Mes	0	0	0	0	0	0	0	0	0	0	0	0	0	0	0	0	0.368473
POLR2A	Mes	0	0	0	0	0	0	0	0	0	0	0	0	0	0	0	0	0.392118
PPP1R8	Mes	0	0	0	0	0	0	0	0	0	0	0	0	0	0	0	0	0.617734
PPP3CB	Mes	0	0	0	0	0	0	0	0	0	0	0	0	0	0	0	0	0.377833
PROS1	Mes	0	0	0	0	0	0	0	0	0	0	0	0	0	0	0	0	0.257635
PRPF8	Mes	0	0	0	0	0	0	0	0	0	0	0	0	0	0	0	0	0.506897
PRPSAP2	Mes	0	0	0	0	0	0	0	0	0	0	0	0	0	0	0	0	0.498522
PSMB5	Mes	0	0	0	0	0	0	0	0	0	0	0	0	0	0	0	0	0.441872
PTMS	Mes	0	0	0	0	0	0	0	0	0	0	0	0	0	0	0	0	0.363547
RABEP1	Mes	0	0	0	0	0	0	0	0	0	0	0	0	0	0	0	0	0.546305
RECK	Mes	0	0	0	0	0	0	0	0	0	0	0	0	0	0	0	0	0.298522
RIOK2	Mes	0	0	0	0	0	0	0	0	0	0	0	0	0	0	0	0	0.55468
RNF2	Mes	0	0	0	0	0	0	0	0	0	0	0	0	0	0	0	0	0.365025
RNGTT	Mes	0	0	0	0	0	0	0	0	0	0	0	0	0	0	0	0	0.272447
RNMTL1	Mes	0	0	0	0	0	0	0	0	0	0	0	0	0	0	0	0	0.448768
RPA2	Mes	0	0	0	0	0	0	0	0	0	0	0	0	0	0	0	0	0.52266
RPP40	Mes	0	0	0	0	0	0	0	0	0	0	0	0	0	0	0	0	0.220197
RSU1	Mes	0	0	0	0	0	0	0	0	0	0	0	0	0	0	0	0	0.527094
SACS	Mes	0	0	0	0	0	0	0	0	0	0	0	0	0	0	0	0	0.576847
SCLY	Mes	0	0	0	0	0	0	0	0	0	0	0	0	0	0	0	0	0.548276
SDAD1	Mes	0	0	0	0	0	0	0	0	0	0	0	0	0	0	0	0	0.246305
SENP3	Mes	0	0	0	0	0	0	0	0	0	0	0	0	0	0	0	0	0.446798
SEPHS1	Mes	0	0	0	0	0	0	0	0	0	0	0	0	0	0	0	0	0.224631
SETMAR	Mes	0	0	0	0	0	0	0	0	0	0	0	0	0	0	0	0	0.0305419
SHQ1	Mes	0	0	0	0	0	0	0	0	0	0	0	0	0	0	0	0	0.334483
SIX1	Mes	0	0	0	0	0	0	0	0	0	0	0	0	0	0	0	0	0.224138
SLC25A21	Mes	0	0	0	0	0	0	0	0	0	0	0	0	0	0	0	0	0.41133
SLC39A14	Mes	0	0	0	0	0	0	0	0	0	0	0	0	0	0	0	0	0.558128
SNAPC2	Mes	0	0	0	0	0	0	0	0	0	0	0	0	0	0	0	0	0.281281
SNRNP40	Mes	0	0	0	0	0	0	0	0	0	0	0	0	0	0	0	0	0.478818
SNRPC	Mes	0	0	0	0	0	0	0	0	0	0	0	0	0	0	0	0	0.341872
SNUPN	Mes	0	0	0	0	0	0	0	0	0	0	0	0	0	0	0	0	0.260591
SOBP	Mes	0	4	0	0	0	0	3	1	0	1	0	0	0	0	1	0	0.695567
SOCS2	Mes	0	0	0	0	0	0	0	0	0	0	0	0	0	0	0	0	0.189163
SRF	Mes	0	0	0	0	0	0	0	0	0	0	0	0	0	0	0	0	0.138916
SRM	Mes	0	0	0	0	0	0	0	0	0	0	0	0	0	0	0	0	0.559113
SSB	Mes	0	0	0	0	0	0	0	0	0	0	0	0	0	0	0	0	0.377833
ST3GAL2	Mes	0	0	0	0	0	0	0	0	0	0	0	0	0	0	0	0	0.567488
STMN1	Mes	0	1	0	0	0	0	1	0	0	0	0	0	0	0	0	0	0.425123
STRADA	Mes	0	0	0	0	0	0	0	0	0	0	0	0	0	0	0	0	0.166995
STX2	Mes	1	10	1	0	0	0	10	0	0	0	0	0	0	0	0	0	0.415271
STXBP1	Mes	0	0	0	0	0	0	0	0	0	0	0	0	0	0	0	0	0.619212
SUPT16H	Mes	0	0	0	0	0	0	0	0	0	0	0	0	0	0	0	0	0.528883
SUPT3H	Mes	0	0	0	0	0	0	0	0	0	0	0	0	0	0	0	0	0.2
SWAP70	Mes	0	0	0	0	0	0	0	0	0	0	0	0	0	0	0	0	0.496552
SYDE1	Mes	0	0	0	0	0	0	0	0	0	1	0	0	0	0	1	0	0.556158
TBXA2R	Mes	1	0	0	0	0	1	0	0	0	0	0	0	0	0	0	0	0.364039
TCF3	Mes	0	0	0	0	0	0	0	0	0	0	0	0	0	0	0	0	0.290148
THY1	Mes	0	0	0	0	0	0	0	0	0	0	0	0	0	0	0	0	0.183251
TIMM22	Mes	0	0	0	0	0	0	0	0	0	0	0	0	0	0	0	0	0.572414
TIMM44	Mes	0	0	0	0	0	0	0	0	0	0	0	0	0	0	0	0	0.307882
TNRC6B	Mes	0	0	0	0	0	0	0	0	0	0	0	0	0	0	0	0	0.543842
TRPC1	Mes	0	0	0	0	0	0	0	0	0	0	0	0	0	0	0	0	0.346798
TTC28	Mes	0	0	0	0	0	0	0	0	0	0	0	0	0	0	0	0	0.438916
TTLL1	Mes	0	0	0	0	0	0	0	0	0	0	0	0	0	0	0	0	0.331814
TUBA1A	Mes	0	0	0	0	0	0	0	0	0	0	0	0	0	0	0	0	0.223153
TUBB	Mes	0	0	0	0	0	0	0	0	0	0	0	0	0	0	0	0	0.48879
UCK2	Mes	0	0	0	0	0	0	0	0	0	0	0	0	0	0	0	0	0.35965
UHRF1BP1L	Mes	0	0	0	0	0	0	0	0	0	0	0	0	0	0	0	0	0.448276
VASH1	Mes	0	0	0	0	0	0	0	0	0	0	0	0	0	0	0	0	0.455665
WASF3	Mes	0	0	0	0	0	0	0	0	0	0	0	0	0	0	0	0	0.315271
WIZ	Mes	0	0	0	0	0	0	0	0	0	0	0	0	0	0	0	0	-0.0857143
YTHDF2	Mes	0	0	0	0	0	0	0	0	0	0	0	0	0	0	0	0	0.337931
ZEB1	Mes	0	0	0	0	0	0	0	0	0	0	0	0	0	0	0	0	0.659606
ZFP37	Mes	0	0	0	0	0	0	0	0	0	1	0	0	0	0	1	0	0.259113
ZMYND8	Mes	0	0	0	0	0	0	0	0	0	1	0	0	0	0	1	0	0.559113
ZNF37A	Mes	0	0	0	0	0	0	0	0	0	0	0	0	0	0	0	0	0.297537
ZNF589	Mes	0	0	0	0	0	0	0	0	0	0	0	0	0	0	0	0	0.446305
FGFR1	Mes	1	1	0	0	0	1	1	0	1	0	0	1	0	0	0	0	0.513793
PCOLCE	Mes	0	0	0	0	0	0	0	0	1	0	0	1	0	0	0	0	0.474877
PHTF1	Mes	0	0	0	0	0	0	0	0	1	0	1	0	0	0	0	0	0.0551724
ROBO1	Mes	0	0	0	0	0	0	0	0	1	0	0	0	0	1	0	0	0.488177
SOX12	Mes	0	0	0	0	0	0	0	0	1	1	0	0	1	0	0	1	0.184729
TROVE2	Mes	0	0	0	0	0	0	0	0	1	1	0	0	0	1	1	0	0.386207
CACYBP	Mes	0	0	0	0	0	0	0	0	2	0	2	0	0	0	0	0	0.35468
LEPREL2	Mes	0	0	0	0	0	0	0	0	2	2	2	0	0	0	2	0	0.519212
SLC29A1	Mes	0	0	0	0	0	0	0	0	2	0	1	0	0	1	0	0	0.46601
VIM	Mes	0	0	0	0	0	0	0	0	3	0	1	2	0	0	0	0	0.583251
ATP8B2	Mes	0	0	0	0	0	0	0	0	4	0	2	0	0	2	0	0	0.640394

## Sheet: Data 4
Supplementary Data 4. EMT-correlated DMCs in different EMT signature gene sets.
Index	Gene	Gene Set	Overlap with Ovarian Cancer EMT Signature = 1	Spearman Correlation Rho, EMT Score vs Gene Expression	Spearman Correlation p-value, EMT Score vs Gene Expression	CpG Probe (TSS)	Spearman Correlation Rho, CpG Methylation vs EMT Score (TSS)	Spearman Correlation p-value, CpG Methylation vs EMT Score (TSS)	CpG Probe (Gene Body)	Spearman Correlation Rho, CpG Methylation vs EMT Score (Gene Body)	Spearman Correlation p-value, CpG Methylation vs EMT Score (Gene Body)
1	COL3A1	HALLMARK_EMT	0	0.250246	0.190437	cg23502162	-0.165517	0.389224	cg12923449	0.131034	0.496457
2	COL5A2	HALLMARK_EMT	0	0.366995	0.05019	cg02420724	-0.422167	0.0234011	cg01247454	-0.362562	0.0539769
3	COL5A1	HALLMARK_EMT	0	-0.100493	0.603983	cg01753595	0.195567	0.307887	cg13698865	0.46601	0.0115812
4	FBN1	HALLMARK_EMT	0	0.195567	0.3093	cg08151731	-0.449261	0.0152976	cg00651497	0.511823	0.00506116
5	COL1A1	HALLMARK_EMT	0	0.0596059	0.758736	cg14562086	-0.155172	0.419881	cg24540710	0.394089	0.0352589
6	FN1	HALLMARK_EMT	0	0	1	cg16261737	0.185714	0.333273	cg10692870	-0.214778	0.262012
7	COL6A3	HALLMARK_EMT	0	0.287685	0.130208	cg26278699	-0.150246	0.434943	cg17725364	0.310837	0.100984
8	SERPINE1	HALLMARK_EMT	0	0.205911	0.283888	cg08506775	0.14532	0.450301	cg02704552	-0.297537	0.117041
9	COL1A2	HALLMARK_EMT	0	0.147555	0.444956	cg08695855	0.370936	0.0483684	cg14340196	0.0970443	0.615238
10	COL4A1	HALLMARK_EMT	0	-0.220197	0.251054	cg15262516	-0.134483	0.485099	cg20311754	0.374384	0.0461995
11	COL4A2	HALLMARK_EMT	0	-0.305911	0.106554	cg02717061	0.230049	0.228953	cg16405166	0.549754	0.00234718
12	VCAN	HALLMARK_EMT	0	0.293596	0.122151	cg17771652	-0.36798	0.0502919	cg15526939	0.452709	0.0144601
13	IGFBP3	HALLMARK_EMT	0	-0.24335	0.203352	cg20850023	-0.34335	0.0688065	cg16875425	0.482266	0.00873391
14	TGFBI	HALLMARK_EMT	0	-0.138916	0.47234	cg10648763	-0.317734	0.093348	cg12339920	-0.346798	0.0659324
15	SPARC	HALLMARK_EMT	0	-0.0152709	0.937332	cg13319042	0.226601	0.236156	cg23174201	-0.110345	0.567347
16	LUM	HALLMARK_EMT	0	0.466995	0.0106494	cg27640763	0.287685	0.13012	---	NaN	NaN
17	LAMC1	HALLMARK_EMT	0	-0.0995074	0.607553	---	NaN	NaN	cg04081218	0.498522	0.00650467
18	LOX	HALLMARK_EMT	0	0.265517	0.163894	cg21482489	0.307389	0.104975	cg09262269	0.134483	0.485099
19	LAMC2	HALLMARK_EMT	1	-0.540394	0.00247593	cg01949993	0.748276	6.35528e-06	cg00696930	0.0995074	0.606242
20	CTGF	HALLMARK_EMT	0	0.159606	0.408227	cg17359975	-0.138916	0.470697	cg00261832	0.0955665	0.620663
21	TAGLN	HALLMARK_EMT	0	-0.10197	0.598646	cg15534755	0.254187	0.182712	---	NaN	NaN
22	COL7A1	HALLMARK_EMT	0	0.064532	0.739454	cg18656024	0.24335	0.202576	cg22065514	-0.218227	0.254285
23	LOXL2	HALLMARK_EMT	0	0.217241	0.257632	cg04259752	-0.508374	0.00540609	cg04028450	0.326601	0.0841912
24	COL6A2	HALLMARK_EMT	0	0.135961	0.481906	cg04841121	0.376355	0.0449956	cg15636792	0.299507	0.114548
25	ITGAV	HALLMARK_EMT	0	-0.0236453	0.903097	cg21878934	-0.12266	0.524595	cg21878934	-0.12266	0.524595
26	THBS2	HALLMARK_EMT	0	-0.123153	0.52448	cg21279806	-0.303941	0.109086	cg23966665	0.54335	0.0026879
27	COL16A1	HALLMARK_EMT	0	0.0288213	0.882019	cg19100596	-0.382266	0.0415349	cg13919466	0.669951	0.000104294
28	NNMT	HALLMARK_EMT	0	-0.0384236	0.843132	cg09632136	0.230049	0.228953	cg22962883	0.0807882	0.675962
29	TPM1	HALLMARK_EMT	0	-0.232512	0.224839	cg12160578	0.367488	0.0506183	cg19631779	0.227094	0.235118
30	CDH2	HALLMARK_EMT	0	0.252987	0.185467	---	NaN	NaN	cg11963233	-0.225123	0.23929
31	MMP2	HALLMARK_EMT	0	-0.00541872	0.977744	cg09530163	-0.272906	0.15173	cg04049508	0.483744	0.00850752
32	COL11A1	HALLMARK_EMT	0	0.231527	0.226866	cg16968885	-0.291626	0.124764	cg09183742	0.36601	0.0516079
33	THBS1	HALLMARK_EMT	0	-0.412808	0.0260429	cg25499543	0.433005	0.0198133	cg02291532	0.324138	0.0866619
34	FAP	HALLMARK_EMT	0	0.0418719	0.82925	cg08826839	-0.391626	0.0364982	cg03506656	-0.184236	0.33719
36	SERPINH1	HALLMARK_EMT	0	0.106404	0.582757	cg14140874	-0.305419	0.10731	---	NaN	NaN
37	FSTL1	HALLMARK_EMT	0	-0.179803	0.350658	cg00091633	0.196059	0.306651	cg04865442	0.0374384	0.847091
38	POSTN	HALLMARK_EMT	0	0.43399	0.0186622	cg13634560	-0.151232	0.431907	cg23202139	-0.223153	0.243512
39	THY1	HALLMARK_EMT	0	0.183251	0.34134	cg13524082	-0.266502	0.161864	cg25491905	0.33399	0.0771051
40	SPP1	HALLMARK_EMT	0	0.017734	0.927249	cg02549628	0.35665	0.0582392	---	NaN	NaN
41	TNC	HALLMARK_EMT	0	0.172414	0.37113	cg21236655	-0.0783251	0.685354	cg13781956	-0.353695	0.0604683
42	TFPI2	HALLMARK_EMT	0	-0.384236	0.0395982	cg09558850	0.53399	0.00326246	cg18024479	0.161084	0.402199
43	NID2	HALLMARK_EMT	0	-0.0679803	0.726048	cg04701034	-0.352217	0.0616079	cg10843707	-0.362069	0.0543223
44	ITGB5	HALLMARK_EMT	0	-0.521675	0.00370403	---	NaN	NaN	cg17646499	-0.269951	0.156348
45	MMP3	HALLMARK_EMT	0	0.439901	0.0169433	cg23438592	-0.192611	0.315371	cg09615874	-0.0758621	0.694793
46	VIM	HALLMARK_EMT	1	0.583251	0.000897648	cg19111999	-0.634975	0.000294184	cg26063719	-0.321182	0.0897003
47	LOXL1	HALLMARK_EMT	0	0.000492611	0.997976	cg19257102	-0.352217	0.0616079	cg10974980	-0.446305	0.0160474
48	FBLN5	HALLMARK_EMT	0	-0.0487685	0.801641	cg17319007	0.335468	0.0757454	cg18982384	-0.383251	0.0409797
49	COL12A1	HALLMARK_EMT	0	0.0433498	0.823316	cg14373210	0.307389	0.104975	cg26997327	0.238916	0.211121
50	ELN	HALLMARK_EMT	0	-0.247783	0.194982	cg16735682	-0.113793	0.555217	cg15983182	0.491626	0.00738252
51	CDH11	HALLMARK_EMT	0	0.244828	0.200535	cg26624576	0.457143	0.0134402	cg04036430	0.282266	0.137761
52	COMP	HALLMARK_EMT	0	-0.0162562	0.933298	cg03767475	-0.223153	0.243512	cg20185461	0.261084	0.170815
53	SPOCK1	HALLMARK_EMT	0	-0.352217	0.0609486	cg14650610	0.383744	0.0407043	cg21143428	-0.448276	0.0155442
54	BMP1	HALLMARK_EMT	0	-0.0852217	0.660265	cg12486533	-0.193596	0.312863	cg23043779	0.408374	0.028729
55	IL32	HALLMARK_EMT	0	-0.216256	0.25985	cg26724967	0.214778	0.262012	cg08659421	-0.0497537	0.797385
56	LAMA3	HALLMARK_EMT	0	-0.802956	1.59236e-07	cg13270625	0.791133	1.78487e-06	cg13270625	0.791133	1.78487e-06
58	QSOX1	HALLMARK_EMT	0	-0.327586	0.0827868	cg09505809	-0.232512	0.2239	cg10023454	0.610345	0.000568383
60	VCAM1	HALLMARK_EMT	0	0.220197	0.251054	cg25763716	0.406404	0.0295656	cg22454770	0.224138	0.241395
61	CYR61	HALLMARK_EMT	0	-0.0586207	0.762609	cg13871826	-0.250739	0.188876	cg17499345	-0.200493	0.295667
62	EDIL3	HALLMARK_EMT	0	-0.0330049	0.865038	cg17559809	0.267488	0.160274	cg07201620	0.555172	0.00208875
63	CALD1	HALLMARK_EMT	0	0.00147783	0.99393	cg23393728	0.374877	0.0458961	cg22480742	0.348768	0.064333
65	FBLN1	HALLMARK_EMT	0	0.272414	0.152813	cg20509780	0.0482759	0.803313	cg07072704	-0.268966	0.15791
66	SGCB	HALLMARK_EMT	0	0.0960591	0.620114	cg12489960	0.131527	0.494826	---	NaN	NaN
67	ECM1	HALLMARK_EMT	0	0.183251	0.34134	cg01076495	0.137931	0.473878	cg16386293	0.0812808	0.674089
68	LAMA2	HALLMARK_EMT	0	0.0270936	0.889046	cg15801019	-0.266995	0.161068	cg21537798	0.465517	0.0116785
69	FSTL3	HALLMARK_EMT	0	-0.19064	0.321883	cg24341615	0.287685	0.13012	cg27377632	0.363054	0.0536333
70	TPM2	HALLMARK_EMT	0	0.064532	0.739454	---	NaN	NaN	cg13969788	0.0334975	0.863131
71	INHBA	HALLMARK_EMT	0	-0.017734	0.927249	cg15291905	-0.455172	0.0138858	cg15291905	-0.455172	0.0138858
72	DAB2	HALLMARK_EMT	0	0.338424	0.0725405	cg12290311	-0.51133	0.00510925	cg07566931	0.243842	0.201642
73	EMP3	HALLMARK_EMT	0	0.380788	0.041559	cg19805953	-0.455172	0.0138858	cg10338830	0.438916	0.0180576
74	BASP1	HALLMARK_EMT	0	0.144335	0.455062	cg24668883	0.26798	0.159483	cg00132769	0.274877	0.148706
75	ITGA5	HALLMARK_EMT	0	0.391626	0.0356455	---	NaN	NaN	cg02419321	-0.460591	0.0126895
76	MGP	HALLMARK_EMT	0	-0.165517	0.390853	cg13302154	0.765025	3.51416e-06	cg05360958	-0.0571429	0.767923
77	VEGFA	HALLMARK_EMT	0	0.0157635	0.935315	---	NaN	NaN	cg12279019	0.45468	0.0139991
78	CXCL1	HALLMARK_EMT	0	-0.224631	0.241395	cg08161323	0.309852	0.102112	cg10350689	-0.0768473	0.691012
79	WNT5A	HALLMARK_EMT	0	-0.180296	0.349317	cg15070848	0.282266	0.137761	cg01109065	-0.289163	0.128092
80	SDC1	HALLMARK_EMT	0	-0.0950739	0.623723	cg13003011	0.0817734	0.672219	cg12982277	0.508867	0.00535561
81	PLOD2	HALLMARK_EMT	0	0.112808	0.560141	cg24790788	0.143842	0.454964	cg18543991	-0.237438	0.214024
82	PCOLCE	HALLMARK_EMT	0	0.474877	0.00923947	cg19685521	-0.552709	0.00220299	cg25680486	0.387685	0.0385547
83	GREM1	HALLMARK_EMT	0	-0.0142857	0.941368	cg14605150	0.265025	0.164271	cg09392615	0.252709	0.185336
84	ITGB1	HALLMARK_EMT	0	0.269458	0.157494	cg04276417	-0.504433	0.00582476	---	NaN	NaN
85	COL5A3	HALLMARK_EMT	0	-0.125616	0.516154	cg10357885	0.477833	0.00944402	cg00784153	0.237931	0.213054
86	RHOB	HALLMARK_EMT	0	0.0310345	0.873029	cg25840926	0.271429	0.154026	cg25840926	0.271429	0.154026
87	HTRA1	HALLMARK_EMT	0	0.0635468	0.743299	cg25446361	0.653202	0.000174156	cg23402541	0.299507	0.114548
88	FGF2	HALLMARK_EMT	0	0.214286	0.264323	cg21550024	-0.284729	0.134248	cg18375441	-0.338424	0.073082
89	SNTB1	HALLMARK_EMT	0	-0.124631	0.519476	cg08598221	0.535961	0.00313341	cg27039420	-0.382759	0.0412565
90	GADD45A	HALLMARK_EMT	0	-0.0325123	0.867034	cg23369529	-0.0965517	0.617044	---	NaN	NaN
91	MEST	HALLMARK_EMT	0	-0.286207	0.132282	cg15164103	0.607882	0.000605327	cg25519926	0.231034	0.226922
92	LRRC15	HALLMARK_EMT	0	0.12266	0.526153	cg02121427	0.422167	0.0234011	cg25609434	0.446798	0.0159203
93	TNFRSF11B	HALLMARK_EMT	0	0.0492611	0.799678	cg12545993	0.112315	0.560401	cg02134720	-0.454187	0.0141132
94	CD59	HALLMARK_EMT	0	-0.284236	0.135084	cg09864245	0.394581	0.0350151	cg06801676	0.380788	0.0423792
95	ACTA2	HALLMARK_EMT	0	0.402956	0.0302068	cg26479099	-0.0389163	0.841092	cg03755566	-0.414778	0.0261432
96	EFEMP2	HALLMARK_EMT	0	-0.0669951	0.72987	cg02403180	0.42266	0.0232271	cg17616283	-0.519704	0.0043429
97	MATN2	HALLMARK_EMT	0	-0.523153	0.00359104	cg09023820	0.371921	0.0477406	cg10447222	0.521675	0.00417768
98	PCOLCE2	HALLMARK_EMT	0	0.676847	5.53517e-05	cg22826874	-0.269458	0.157128	cg01537713	-0.58867	0.000973049
99	SERPINE2	HALLMARK_EMT	0	0.0359606	0.853076	cg08529333	-0.317241	0.0938782	cg18681853	-0.139409	0.469111
100	GPC1	HALLMARK_EMT	0	-0.434483	0.0185137	cg10764101	0.221182	0.247784	cg09996298	-0.480788	0.00896539
101	ABI3BP	HALLMARK_EMT	0	0.204433	0.287434	cg23634451	-0.218227	0.254285	cg00709652	-0.499015	0.00644553
102	FUCA1	HALLMARK_EMT	0	-0.403448	0.0299866	cg22077361	-0.163547	0.394961	cg05160751	0.49064	0.00751581
103	SLIT3	HALLMARK_EMT	0	-0.112315	0.561866	cg10165167	0.54335	0.0026879	cg16402822	-0.44335	0.0168277
104	LAMA1	HALLMARK_EMT	0	0.120197	0.534556	cg14950072	0.148768	0.43952	cg06511678	0.404433	0.0304221
105	PMEPA1	HALLMARK_EMT	0	-0.540887	0.00244906	cg13838969	0.624138	0.000395698	cg13838969	0.624138	0.000395698
106	COL8A2	HALLMARK_EMT	0	0.0665025	0.731784	cg18931815	0.381281	0.0420963	cg14601416	0.519704	0.0043429
107	FBN2	HALLMARK_EMT	0	0.0955665	0.621917	cg11965976	0.328571	0.0822541	cg02271895	0.136946	0.47707
108	IGFBP2	HALLMARK_EMT	0	0.126108	0.514496	cg25854162	-0.138916	0.470697	cg17033080	0.212315	0.267626
109	PFN2	HALLMARK_EMT	0	0.192118	0.318076	---	NaN	NaN	cg05682128	-0.0773399	0.689124
110	SDC4	HALLMARK_EMT	0	-0.255665	0.180698	cg18622281	0.584236	0.00108139	cg00249032	0.644335	0.000225693
111	CD44	HALLMARK_EMT	0	-0.0497537	0.797715	---	NaN	NaN	cg02663352	-0.460099	0.0127945
112	GADD45B	HALLMARK_EMT	0	0.220197	0.251054	---	NaN	NaN	cg22376929	0.0906404	0.638888
113	IL8	HALLMARK_EMT	0	-0.0334975	0.863042	---	NaN	NaN	cg16468729	0.164532	0.392086
114	GLIPR1	HALLMARK_EMT	0	0.0630542	0.745223	cg09171882	0.27734	0.14499	cg19668034	0.0300493	0.877211
115	ANPEP	HALLMARK_EMT	0	-0.0743842	0.701361	cg06963233	0.514778	0.00478071	cg05312779	0.0551724	0.77575
116	LEPRE1	HALLMARK_EMT	0	0.62249	0.000311074	---	NaN	NaN	cg04118124	-0.0551724	0.77575
117	VEGFC	HALLMARK_EMT	0	0.114778	0.553264	cg01590753	0.194089	0.311615	cg27393277	-0.26601	0.162664
118	MMP14	HALLMARK_EMT	0	0.133498	0.489953	cg13094752	-0.230049	0.228953	cg10576725	0.194089	0.311615
119	SGCD	HALLMARK_EMT	0	0.0133005	0.945405	cg03811411	-0.284729	0.134248	cg11139446	-0.475862	0.00977501
120	PLOD1	HALLMARK_EMT	0	0.433498	0.0188117	cg26145832	-0.202956	0.289675	cg15603548	-0.243842	0.201642
121	MATN3	HALLMARK_EMT	0	0.0310345	0.873029	cg12783491	0.203448	0.288486	cg24416238	0.314286	0.0971084
122	MYL9	HALLMARK_EMT	0	0.146305	0.448863	cg19214331	0.109852	0.56909	---	NaN	NaN
125	PRRX1	HALLMARK_EMT	0	0.304926	0.107744	cg22693806	0.141872	0.461223	cg19716950	0.409852	0.0281143
127	FMOD	HALLMARK_EMT	0	0.254187	0.183319	cg16289210	0.214778	0.262012	cg19678266	0.385222	0.0398871
128	ID2	HALLMARK_EMT	0	-0.0650246	0.737534	cg14984257	0.407389	0.0291448	cg01184784	0.218719	0.253193
129	GEM	HALLMARK_EMT	0	0.216749	0.25874	cg07306755	0.00147783	0.994907	cg08682535	0.469951	0.0108276
130	PLAUR	HALLMARK_EMT	0	0.104926	0.588033	cg17168630	-0.20197	0.292062	---	NaN	NaN
131	MYLK	HALLMARK_EMT	0	0.0773399	0.690066	cg05996671	0.47734	0.00952587	cg03874653	0.3	0.113932
132	TGFB1	HALLMARK_EMT	0	0.278818	0.143014	cg24767336	-0.252217	0.186217	cg04614483	0.252217	0.186217
133	SFRP1	HALLMARK_EMT	0	-0.234975	0.219827	cg14824386	-0.297537	0.117041	cg21846232	-0.269458	0.157128
134	PLOD3	HALLMARK_EMT	0	-0.12069	0.53287	---	NaN	NaN	cg07156484	0.163054	0.396402
135	IL6	HALLMARK_EMT	0	-0.301478	0.111987	cg00087425	0.274877	0.148706	cg02335517	0.169951	0.376496
136	APLP1	HALLMARK_EMT	0	0.257635	0.177244	cg07646999	-0.0477833	0.805291	cg19220607	0.374384	0.0461995
137	FBLN2	HALLMARK_EMT	0	0.0211823	0.913151	cg00201234	0.332512	0.0784838	cg11029623	0.171921	0.37092
138	MSX1	HALLMARK_EMT	0	0.353202	0.0601796	cg05790982	0.439409	0.0179174	cg03199651	-0.626601	0.000370268
139	PTX3	HALLMARK_EMT	0	0.0320197	0.869032	cg11299991	0.12266	0.524595	cg11299991	0.12266	0.524595
140	FZD8	HALLMARK_EMT	0	0.0551724	0.776211	cg25920406	0.430542	0.0205856	---	NaN	NaN
142	FERMT2	HALLMARK_EMT	0	0.526601	0.00333882	cg14077965	0.32266	0.088171	cg12104022	-0.398522	0.0331144
143	DKK1	HALLMARK_EMT	0	0.186207	0.333474	cg02302582	0.263054	0.16752	cg01160882	0.286207	0.132172
144	SNAI2	HALLMARK_EMT	0	0.225616	0.239282	---	NaN	NaN	cg08674885	-0.379803	0.0429498
145	DST	HALLMARK_EMT	0	0.167488	0.385158	cg03294496	0.504926	0.00577095	cg03294496	0.504926	0.00577095
146	TPM4	HALLMARK_EMT	0	-0.0541872	0.78011	cg11905624	-0.451232	0.0148142	cg22023257	0.467488	0.0112936
147	DCN	HALLMARK_EMT	0	0.108374	0.575756	cg02442619	0.256158	0.179254	cg02442619	0.256158	0.179254
148	GJA1	HALLMARK_EMT	0	0.487685	0.0072839	cg23699648	-0.480296	0.0090437	---	NaN	NaN
149	PMP22	HALLMARK_EMT	0	0.439409	0.0170814	cg08343834	-0.303941	0.109086	cg02077256	0.358621	0.0567897
150	IGFBP4	HALLMARK_EMT	0	-0.105911	0.584514	cg02627216	-0.198522	0.300517	cg02385230	-0.305419	0.10731
151	COPA	HALLMARK_EMT	0	0.0241379	0.901088	cg00689010	0.0477833	0.805291	cg00689010	0.0477833	0.805291
152	LRP1	HALLMARK_EMT	0	0.00837438	0.96561	cg19559587	0.143842	0.454964	cg09827071	0.671429	9.95298e-05
153	ITGA2	HALLMARK_EMT	0	-0.391626	0.0356455	cg05036937	0.365025	0.0522761	cg07737131	-0.227094	0.235118
155	MFAP5	HALLMARK_EMT	0	-0.170443	0.376705	cg07708516	0.455172	0.0138858	cg19543296	0.181281	0.345107
156	PTHLH	HALLMARK_EMT	0	0.0487685	0.801641	cg01333011	-0.223153	0.243512	cg23926670	-0.200985	0.294462
157	TGFBR3	HALLMARK_EMT	0	0.517241	0.00406146	cg10324998	0.249261	0.191563	cg17468459	0.544335	0.00263285
158	SFRP4	HALLMARK_EMT	0	0.212808	0.26771	cg12515638	0.472414	0.0103779	cg01613122	-0.151724	0.430394
159	LGALS1	HALLMARK_EMT	0	0.10936	0.572269	cg19853760	-0.197044	0.304188	---	NaN	NaN
160	RGS4	HALLMARK_EMT	0	0.117734	0.543022	cg09501516	-0.329557	0.0812986	cg09501516	-0.329557	0.0812986
161	CDH6	HALLMARK_EMT	0	-0.29803	0.116353	cg19219750	0.32069	0.0902146	cg04508575	-0.396059	0.0342922
163	NT5E	HALLMARK_EMT	0	0.0152709	0.937332	cg27039625	-0.281773	0.138471	cg00925339	-0.396059	0.0342922
164	DPYSL3	HALLMARK_EMT	0	0.0679803	0.726048	---	NaN	NaN	cg18919017	0.628079	0.000355707
165	PPIB	HALLMARK_EMT	0	-0.0147783	0.93935	cg07469594	0.0428571	0.825137	---	NaN	NaN
166	TGM2	HALLMARK_EMT	0	-0.263054	0.167987	---	NaN	NaN	cg17083925	0.128571	0.504652
167	SGCG	HALLMARK_EMT	0	0.127094	0.51119	cg07126559	0.185222	0.334575	cg04591230	-0.08867	0.646237
168	ITGB3	HALLMARK_EMT	0	0.143842	0.456619	cg12683944	0.214286	0.263129	cg14575950	0.566502	0.00162686
169	PDLIM4	HALLMARK_EMT	0	0.150246	0.436603	cg27615366	-0.308867	0.10325	cg06947286	0.288177	0.129442
170	CTHRC1	HALLMARK_EMT	0	0.119212	0.537935	cg07757887	0.15468	0.421374	cg18919478	0.0689655	0.721459
172	CRLF1	HALLMARK_EMT	0	-0.297537	0.116987	---	NaN	NaN	cg11668399	0.299015	0.115168
173	AREG	HALLMARK_EMT	0	-0.210837	0.27227	cg03244277	0.274877	0.148706	---	NaN	NaN
174	IL15	HALLMARK_EMT	0	-0.596552	0.000636383	cg11418177	-0.459606	0.0129003	---	NaN	NaN
175	MCM7	HALLMARK_EMT	0	0.212315	0.268845	cg09522706	-0.347291	0.0655296	cg09522706	-0.347291	0.0655296
176	GAS1	HALLMARK_EMT	0	-0.123153	0.52448	cg26447413	0.303448	0.109683	cg02501714	-0.281281	0.139185
178	CADM1	HALLMARK_EMT	0	-0.164039	0.395156	cg25195288	0.245813	0.197935	cg03505501	-0.347291	0.0655296
179	OXTR	HALLMARK_EMT	0	-0.207389	0.28037	cg12695586	0.60197	0.000702673	cg27501759	0.566502	0.00162686
180	SCG2	HALLMARK_EMT	0	0.114778	0.553264	cg21269859	-0.202463	0.290867	cg05986623	0.0482759	0.803313
181	CXCL6	HALLMARK_EMT	0	-0.00640394	0.973699	cg22670329	-0.233498	0.2219	cg24774306	-0.105419	0.584885
182	MMP1	HALLMARK_EMT	0	0.459113	0.0122354	cg14543953	0.0866995	0.65362	cg25015613	0.304433	0.108491
183	TNFAIP3	HALLMARK_EMT	0	-0.421182	0.0228827	---	NaN	NaN	cg08919597	0.276355	0.146468
184	CAPG	HALLMARK_EMT	0	-0.112808	0.560141	cg26476820	0.304433	0.108491	---	NaN	NaN
185	CAP2	HALLMARK_EMT	0	0.306897	0.105373	cg23013864	-0.171921	0.37092	cg25416270	0.149261	0.437992
187	FOXC2	HALLMARK_EMT	0	-0.0960591	0.620114	cg26948907	0.30197	0.111489	cg26948907	0.30197	0.111489
188	NTM	HALLMARK_EMT	0	0.0330049	0.865038	cg24284973	0.432512	0.0199658	cg04172395	0.542857	0.00271579
189	ENO2	HALLMARK_EMT	0	0.0866995	0.654732	cg13334990	0.630049	0.000337074	cg10201141	0.19803	0.301738
190	FAS	HALLMARK_EMT	0	-0.228571	0.233019	cg26478401	0.438424	0.0181988	cg13456138	0.105419	0.584885
191	BDNF	HALLMARK_EMT	0	0.000492611	0.997976	cg16257091	0.465025	0.0117764	cg06684850	0.369951	0.0490029
192	ADAM12	HALLMARK_EMT	0	0.0216749	0.91114	cg05237641	0.355172	0.0593454	cg26969179	-0.266995	0.161068
193	PVR	HALLMARK_EMT	0	-0.0226601	0.907117	cg22580353	-0.276355	0.146468	---	NaN	NaN
194	CXCL12	HALLMARK_EMT	0	-0.0827586	0.669526	cg00353773	0.379803	0.0429498	cg12750431	-0.518719	0.00442759
195	PDGFRB	HALLMARK_EMT	0	0.320197	0.0903831	cg25110734	-0.244828	0.199782	cg12958020	0.382266	0.0415349
196	SLIT2	HALLMARK_EMT	0	-0.239901	0.21003	cg03742003	0.383744	0.0407043	cg20928234	0.503448	0.00593366
197	NOTCH2	HALLMARK_EMT	0	-0.315271	0.0957336	---	NaN	NaN	cg26196087	0.337438	0.0739615
198	GLT25D1	HALLMARK_EMT	0	0.150246	0.436603	---	NaN	NaN	cg19414763	-0.126601	0.511257
199	GPX7	HALLMARK_EMT	0	-0.306897	0.105373	cg12640469	0.378818	0.0435265	cg23272399	0.275862	0.147211
200	WIPF1	HALLMARK_EMT	0	0.290148	0.126805	cg13999188	-0.514286	0.0048265	cg18185980	0.526601	0.00378809
201	FOXJ1	GO_EPITHELIAL_DIFFERENTIATION	0	-0.354187	0.0594182	cg16038636	-0.282266	0.137761	cg24164563	0.225616	0.238242
202	HIF1A	GO_EPITHELIAL_DIFFERENTIATION	0	0.0502463	0.795754	cg20580088	0.196059	0.306651	cg23174662	0.340394	0.0713476
203	INSM1	GO_EPITHELIAL_DIFFERENTIATION	1	-0.632512	0.000231884	cg16030177	0.747783	6.47e-06	cg10122434	-0.436946	0.0186278
204	EDNRB	GO_EPITHELIAL_DIFFERENTIATION	0	-0.534975	0.0027887	cg11714334	0.742365	7.94e-06	cg11714334	0.742365	7.94e-06
205	IQGAP1	GO_EPITHELIAL_DIFFERENTIATION	1	-0.787192	4.06934e-07	cg00496004	0.737931	9.39e-06	cg14511677	0.765517	3.46e-06
206	PGK1	GO_EPITHELIAL_DIFFERENTIATION	1	-0.638916	0.000191158	cg09243900	0.737931	9.39e-06	cg19406511	-0.536453	0.00310184
207	GJA1	GO_EPITHELIAL_DIFFERENTIATION	0	-0.683251	4.41119e-05	cg04091702	0.735468	1.03e-05	---	NaN	NaN
208	COL4A1	GO_EPITHELIAL_DIFFERENTIATION	0	-0.728079	7.58063e-06	cg21921474	0.733498	1.11e-05	---	NaN	NaN
209	KLF2	GO_EPITHELIAL_DIFFERENTIATION	1	-0.697044	2.65318e-05	cg20574490	0.726601	1.44e-05	cg25876227	-0.708867	2.79e-05
210	HYDIN	GO_EPITHELIAL_DIFFERENTIATION	1	-0.541379	0.00242244	cg11348165	0.710837	2.6e-05	---	NaN	NaN
211	LATS1	GO_EPITHELIAL_DIFFERENTIATION	1	-0.618303	0.000350669	cg18657389	0.702956	3.45e-05	cg24563967	-0.617241	0.000475218
212	SMO	GO_EPITHELIAL_DIFFERENTIATION	1	-0.677833	5.34714e-05	cg26808687	0.667488	0.000112685	cg09262245	0.175862	0.359914
213	LCE2C	GO_EPITHELIAL_DIFFERENTIATION	0	0.583251	0.000897648	cg19111999	-0.634975	0.000294184	cg26063719	-0.321182	0.0897003
214	WT1	GO_EPITHELIAL_DIFFERENTIATION	0	-0.620197	0.00033224	cg15049101	-0.616749	0.000481398	cg07344086	-0.637931	0.000270815
215	EHF	GO_EPITHELIAL_DIFFERENTIATION	1	-0.538916	0.00255807	cg02183170	0.616749	0.000481398	---	NaN	NaN
216	RFX3	GO_EPITHELIAL_DIFFERENTIATION	0	-0.386207	0.0385114	cg19596755	0.593103	0.000874294	cg20809737	0.256158	0.179254
217	FN3K	GO_EPITHELIAL_DIFFERENTIATION	1	-0.680296	4.90175e-05	cg10386300	0.58867	0.000973049	cg06145800	0.715271	2.21e-05
218	SEC24B	GO_EPITHELIAL_DIFFERENTIATION	0	-0.419212	0.0235964	cg02203665	-0.57931	0.00121396	cg14414406	0.0315271	0.871172
219	TGFB1I1	GO_EPITHELIAL_DIFFERENTIATION	1	-0.635468	0.000212222	cg10022155	0.577833	0.00125639	cg14140118	-0.572414	0.00142321
220	DLX3	GO_EPITHELIAL_DIFFERENTIATION	0	-0.592118	0.000714879	cg19162496	0.558621	0.00193746	cg17484699	0.770936	2.92e-06
221	CITED1	GO_EPITHELIAL_DIFFERENTIATION	1	-0.769458	1.06959e-06	cg24419391	0.556158	0.00204451	cg24419391	0.556158	0.00204451
222	E2F7	GO_EPITHELIAL_DIFFERENTIATION	0	-0.670936	6.79244e-05	cg21147310	0.537438	0.00303953	cg24535650	-0.489655	0.00765114
223	MEF2C	GO_EPITHELIAL_DIFFERENTIATION	0	-0.487192	0.00735204	cg05351785	0.531527	0.0034302	cg08341924	-0.128079	0.506299
224	PAX6	GO_EPITHELIAL_DIFFERENTIATION	1	-0.708374	1.71062e-05	cg13084525	0.523153	0.00405734	cg22235258	0.330049	0.0808241
225	PDX1	GO_EPITHELIAL_DIFFERENTIATION	0	0.415271	0.0250786	cg04789663	0.52266	0.00409712	cg23194926	0.725123	1.53e-05
226	TGFB1	GO_EPITHELIAL_DIFFERENTIATION	0	0.513793	0.00435948	cg04685186	0.510837	0.00515773	cg24828864	0.644828	0.000222513
227	RHCG	GO_EPITHELIAL_DIFFERENTIATION	0	-0.522167	0.00366603	cg15717250	0.507389	0.00550826	cg08106708	-0.165517	0.389224
228	LCE2A	GO_EPITHELIAL_DIFFERENTIATION	0	0.408867	0.0276484	cg05593411	-0.505911	0.00566462	cg05593411	-0.505911	0.00566462
229	MREG	GO_EPITHELIAL_DIFFERENTIATION	0	-0.469458	0.0101906	cg27143204	0.494089	0.00705807	cg10584209	0.413793	0.026528
230	PODXL	GO_EPITHELIAL_DIFFERENTIATION	0	-0.441379	0.0165347	cg08097973	0.493103	0.00718636	cg08097973	0.493103	0.00718636
231	PDE2A	GO_EPITHELIAL_DIFFERENTIATION	0	0.487685	0.0072839	cg23699648	-0.480296	0.0090437	---	NaN	NaN
232	RARB	GO_EPITHELIAL_DIFFERENTIATION	0	-0.381773	0.040991	cg01921059	0.478818	0.00928213	cg22116492	-0.464039	0.0119744
233	SOX11	GO_EPITHELIAL_DIFFERENTIATION	0	0.369458	0.0485529	cg04117029	-0.476355	0.00969136	cg04117029	-0.476355	0.00969136
234	HNRNPH3	GO_EPITHELIAL_DIFFERENTIATION	0	-0.465517	0.0109329	cg20870885	0.466995	0.0113888	cg09558000	-0.527586	0.00371405
235	SOX8	GO_EPITHELIAL_DIFFERENTIATION	0	0.451232	0.014014	cg26650655	-0.452709	0.0144601	cg05654946	0.37931	0.0432374
236	NEUROD1	GO_EPITHELIAL_DIFFERENTIATION	0	-0.44532	0.0154848	cg17714799	0.451724	0.0146954	---	NaN	NaN
237	SCRIB	GO_EPITHELIAL_DIFFERENTIATION	0	-0.402463	0.0304284	cg22528123	0.432512	0.0199658	cg22528123	0.432512	0.0199658
238	KRT17	GO_EPITHELIAL_DIFFERENTIATION	0	-0.414286	0.0254607	cg03822639	0.396552	0.034054	cg17914107	0.472414	0.0103779
239	FOXF1	GO_EPITHELIAL_DIFFERENTIATION	0	-0.499507	0.00580145	cg26339974	-0.391133	0.0367503	cg11534293	0.473399	0.0102025
240	FZD7	GO_EPITHELIAL_DIFFERENTIATION	0	0.404926	0.0293335	cg06232807	-0.381773	0.0418148	cg06746670	0.566995	0.00160897
241	RARG	GO_EPITHELIAL_DIFFERENTIATION	0	0.399507	0.0317857	cg11750883	-0.375369	0.0455944	cg09873164	0.393103	0.0357504
242	PTK7	GO_EPITHELIAL_DIFFERENTIATION	0	-0.391626	0.0356455	cg05036937	0.365025	0.0522761	cg07737131	-0.227094	0.235118
243	NUMB	GO_EPITHELIAL_DIFFERENTIATION	0	0.380296	0.0418453	cg19498228	0.364532	0.0526128	cg19060383	0.476355	0.00969136
244	BDH2	GO_EPITHELIAL_DIFFERENTIATION	0	0.36798	0.04953	cg15078211	0.329557	0.0812986	cg09906297	0.44532	0.0163041
245	CCM2	GO_EPITHELIAL_DIFFERENTIATION	0	0.390148	0.0364095	cg10771262	-0.300985	0.112705	cg02153490	-0.351724	0.0619915
246	MAF	GO_EPITHELIAL_DIFFERENTIATION	0	-0.491626	0.00675774	cg04438997	-0.282759	0.137053	cg21126344	0.563054	0.00175697
247	UPK1A	GO_EPITHELIAL_DIFFERENTIATION	1	-0.689163	3.55947e-05	cg05754905	0.267488	0.160274	cg25720793	0.157635	0.412461
248	FOXC2	GO_EPITHELIAL_DIFFERENTIATION	1	-0.647783	0.000145242	cg04904099	-0.262069	0.169162	cg17208427	0.661084	0.000137351
249	SIX1	GO_EPITHELIAL_DIFFERENTIATION	0	-0.446305	0.0152311	cg04587829	0.262069	0.169162	cg21697134	0.23202	0.224904
250	POU4F3	GO_EPITHELIAL_DIFFERENTIATION	0	0.403941	0.0297676	cg00942293	-0.261084	0.170815	---	NaN	NaN
251	ZNF703	GO_EPITHELIAL_DIFFERENTIATION	0	-0.546798	0.0021457	cg11879623	0.252217	0.186217	cg02702692	0.333498	0.0775626
252	BMP5	GO_EPITHELIAL_DIFFERENTIATION	0	0.376355	0.0441931	cg17508274	-0.234483	0.219913	---	NaN	NaN
253	LATS2	GO_EPITHELIAL_DIFFERENTIATION	0	-0.597044	0.000628146	cg21316772	-0.219704	0.25102	cg13443165	0.506897	0.00555996
254	BCL11B	GO_EPITHELIAL_DIFFERENTIATION	0	0.39803	0.0324824	cg06408078	0.145813	0.448752	cg11113607	0.716749	2.09e-05
255	TCHH	GO_EPITHELIAL_DIFFERENTIATION	0	-0.390148	0.0364095	cg24573501	0.139901	0.467528	cg14619949	0.675369	8.78e-05
256	CNFN	GO_EPITHELIAL_DIFFERENTIATION	0	-0.379803	0.0421332	cg06228542	-0.13399	0.486713	cg22249612	0.25468	0.181843
257	S1PR1	GO_EPITHELIAL_DIFFERENTIATION	0	-0.547291	0.00212196	cg01869067	-0.131034	0.496457	cg00949386	-0.508867	0.00535561
258	STX2	GO_EPITHELIAL_DIFFERENTIATION	1	-0.64335	0.000166805	cg08250825	-0.119212	0.536404	cg24148304	0.430542	0.0205856
259	ACADVL	GO_EPITHELIAL_DIFFERENTIATION	0	0.438916	0.0172203	cg15590780	0.118227	0.539802	cg23615892	-0.277833	0.144254
260	CCDC67	GO_EPITHELIAL_DIFFERENTIATION	0	0.453695	0.0134364	cg18068411	-0.108867	0.572583	---	NaN	NaN
261	GATA3	GO_EPITHELIAL_DIFFERENTIATION	1	-0.537931	0.00261413	cg26389381	-0.10197	0.597302	cg07502358	-0.35468	0.0597179
262	PTPRO	GO_EPITHELIAL_DIFFERENTIATION	0	-0.538424	0.00258597	cg27177839	-0.0950739	0.622476	cg06801852	-0.533005	0.00332869
263	LCE6A	GO_EPITHELIAL_DIFFERENTIATION	0	-0.397044	0.0329537	cg00844308	-0.0743842	0.700478	---	NaN	NaN
264	SPRR2E	GO_EPITHELIAL_DIFFERENTIATION	0	0.402956	0.0302068	cg26479099	-0.0389163	0.841092	cg03755566	-0.414778	0.0261432
265	ADAM9	GO_EPITHELIAL_DIFFERENTIATION	0	0.569458	0.00126308	cg15522677	-0.0344828	0.859116	cg15522677	-0.0344828	0.859116
266	SIX3	GO_EPITHELIAL_DIFFERENTIATION	1	-0.456158	0.0128789	cg09831553	0.0315271	0.871172	cg18668449	0.691626	5.12e-05
267	SPRR3	GO_EPITHELIAL_DIFFERENTIATION	1	-0.833498	1.98807e-08	---	NaN	NaN	cg21422742	-0.791626	1.77e-06
268	PPHLN1	GO_EPITHELIAL_DIFFERENTIATION	0	0.626601	0.000276097	---	NaN	NaN	cg24884140	0.128571	0.504652
269	EREG	GO_EPITHELIAL_DIFFERENTIATION	0	-0.610837	0.000432365	---	NaN	NaN	cg14046074	-0.65665	0.000157105
270	RFX6	GO_EPITHELIAL_DIFFERENTIATION	1	-0.607389	0.000475446	---	NaN	NaN	cg20524889	-0.185714	0.333273
271	TOLLIP	GO_EPITHELIAL_DIFFERENTIATION	0	0.510345	0.00467598	---	NaN	NaN	cg17995652	-0.302463	0.110884
272	GLI3	GO_EPITHELIAL_DIFFERENTIATION	0	0.474877	0.00923947	---	NaN	NaN	cg11684826	0.314286	0.0971084
273	ATRX	GO_EPITHELIAL_DIFFERENTIATION	1	-0.41133	0.0266358	---	NaN	NaN	cg10820936	0.217241	0.256477
274	KRT3	GO_EPITHELIAL_DIFFERENTIATION	0	0.402956	0.0302068	---	NaN	NaN	cg18841796	-0.133498	0.48833
275	CRCT1	GO_EPITHELIAL_DIFFERENTIATION	0	-0.389655	0.0366671	---	NaN	NaN	cg05567269	0.389655	0.037515
276	ARID4A	GO_EPITHELIAL_DIFFERENTIATION	0	-0.376847	0.043894	---	NaN	NaN	cg18301348	0.121182	0.52964
277	ITGA2	GO_EPITHELIAL_DIFFERENTIATION	0	-0.371429	0.0472739	---	NaN	NaN	cg09222367	0.299507	0.114548

## Sheet: Data 5
Supplementary Data 5. Enrichment of EMT-correlated DMCs in ChIP-seq database ReMap 2018 v1.2.
DNA-binding Factor	Observed Overlap (All Region)	Expected Overlap (All Region)	-log10(E-value) (All Region)	Observed Overlap (Promoter)	Expected Overlap (Promoter)	-log10(E-value) (Promoter)	EMT Correlation (EMT+ or EMT−)
KDM4A	1430	41.976	1590.39	925	8.93285	1468.05	EMT+ DMCs
MAX	2361	256.912	1362.62	1384	54.056	1373.44	EMT+ DMCs
SIN3A	1805	110.572	1455.28	1085	22.861	1359.45	EMT+ DMCs
RBBP5	1406	57.098	1372.39	894	11.6354	1304.35	EMT+ DMCs
KDM5B	1609	103.635	1264.6	964	22.2276	1171.12	EMT+ DMCs
KLF4	1544	98.4959	1219.62	933	20.9107	1144.75	EMT+ DMCs
HDAC2	1506	90.0032	1229.69	908	18.9723	1141.18	EMT+ DMCs
ZEB1	1205	49.3183	1172.53	782	10.324	1136.36	EMT+ DMCs
STAG1	2389	350.467	1108.09	1322	71.9463	1130.35	EMT+ DMCs
EP300	1967	208.124	1156.9	1111	42.7036	1110.29	EMT+ DMCs
BRD4	2724	570.239	916.654	1532	118.555	1090.68	EMT+ DMCs
TAF1	1136	62.5543	966.072	795	13.2032	1077.16	EMT+ DMCs
HSF1	1812	161.734	1186.72	1023	34.9479	1072.97	EMT+ DMCs
KLF6	1322	65.0001	1185.63	789	13.3743	1062.16	EMT+ DMCs
MYC	2127	344.995	908.305	1264	73.7811	1044.54	EMT+ DMCs
POU5F1	1538	150.534	951.716	968	31.6659	1032.99	EMT+ DMCs
JARID2	1163	51.8964	1089.93	708	10.3691	997.521	EMT+ DMCs
CTCF	2402	465.408	872.943	1331	96.5464	982.409	EMT+ DMCs
E2F1	1020	44.8617	962.246	683	9.49754	977.513	EMT+ DMCs
E2F6	1132	60.8573	973.823	727	12.594	972.076	EMT+ DMCs
YY1	1481	160.322	858.37	928	33.0221	957.617	EMT+ DMCs
HIF1A	1520	146.858	948.318	918	31.8103	957.531	EMT+ DMCs
ERG	1605	194.554	860.276	935	41.8798	875.122	EMT+ DMCs
RAD21	1521	184.87	813.773	913	39.107	871.515	EMT+ DMCs
MED1	1414	172.992	753.123	881	35.6058	862.337	EMT+ DMCs
EZH2	1954	328.631	808.894	1082	69.0759	854.863	EMT+ DMCs
CREB1	1290	123.672	809.01	796	26.3052	846.334	EMT+ DMCs
TCF12	1507	176.081	829.051	880	37.102	845.862	EMT+ DMCs
ELF1	1128	87.0306	804.858	693	17.9097	808.859	EMT+ DMCs
TRIM24	899	33.3328	912.273	553	7.16331	808.56	EMT+ DMCs
NR2F1	1338	116.885	888.138	751	24.7337	799.655	EMT+ DMCs
CDK8	1341	187.189	647.559	853	38.3589	797.113	EMT+ DMCs
ESR1	1601	221.885	777.073	910	47.4523	794.589	EMT+ DMCs
SMC3	1386	178.717	710.576	843	37.5783	790.853	EMT+ DMCs
AR	2046	505.575	575.101	1181	106.686	768.456	EMT+ DMCs
ZBTB7A	977	51.4398	849.092	578	10.6949	756.924	EMT+ DMCs
NRF1	845	41.2744	760.731	541	8.15402	755.955	EMT+ DMCs
TFAP2C	1242	118.555	781.087	728	25.7832	753.024	EMT+ DMCs
TBP	852	58.2877	649.592	594	12.3048	749.275	EMT+ DMCs
ELF3	1099	99.8353	712.79	672	19.7994	747.194	EMT+ DMCs
STAT3	1176	105.375	768.988	678	22.5171	719.698	EMT+ DMCs
MAZ	921	58.9923	726.668	580	12.6897	718.178	EMT+ DMCs
HEXIM1	1000	52.0803	873.526	536	10.9977	678.445	EMT+ DMCs
PHF8	697	36.4604	608.072	476	7.13398	666.46	EMT+ DMCs
EGLN2	835	51.0611	674.725	523	10.5228	666.385	EMT+ DMCs
KLF5	739	32.1095	701.341	465	6.68436	659.395	EMT+ DMCs
SNAI2	878	55.4757	697.691	521	10.7438	658.387	EMT+ DMCs
ZNF143	1120	137.805	594.453	683	29.2835	652.098	EMT+ DMCs
SP1	907	86.5959	570.777	576	18.0121	626.233	EMT+ DMCs
GABPA	1051	124.865	571.985	639	26.4852	619.188	EMT+ DMCs
MNT	765	33.8085	720.565	445	6.95281	615.234	EMT+ DMCs
IRF1	925	75.3992	639.985	549	15.8886	614.857	EMT+ DMCs
CDK9	874	70.871	606.61	536	14.7044	612.436	EMT+ DMCs
RUNX1	1170	186.459	507.905	713	38.7594	610.723	EMT+ DMCs
CREBBP	912	77.4716	616.027	549	16.4251	607.172	EMT+ DMCs
PGR	1193	148.829	626.817	656	31.178	598.354	EMT+ DMCs
SUZ12	850	52.1505	685.671	482	10.824	591.755	EMT+ DMCs
REST	1040	144.156	505.31	643	30.6913	585.388	EMT+ DMCs
GRHL2	798	39.2163	716.504	453	9.03459	579.093	EMT+ DMCs
GATA6	739	56.4874	530.624	485	11.8638	577.838	EMT+ DMCs
TP63	937	84.1371	612.257	536	17.55	572.489	EMT+ DMCs
BRD2	776	76.9707	476.958	521	15.8933	572.019	EMT+ DMCs
ARNT	1196	215.52	466.15	721	46.4403	567.582	EMT+ DMCs
CHD1	816	61.3835	590.984	492	13.2442	566.222	EMT+ DMCs
GTF2F1	636	33.7084	551.563	425	7.55644	564.193	EMT+ DMCs
FLI1	840	77.8595	538.519	502	16.1508	539.974	EMT+ DMCs
SAP30	610	30.3686	544.811	393	6.4084	536.338	EMT+ DMCs
CBX1	669	47.6112	499.737	434	9.70578	533.739	EMT+ DMCs
TAF3	541	26.8138	484.354	368	5.12857	527.036	EMT+ DMCs
EED	864	93.2322	502.52	522	19.7704	525.729	EMT+ DMCs
FOXA1	1640	550.839	305.876	970	116.145	525.131	EMT+ DMCs
SMARCB1	739	60.3089	511.271	454	12.4302	519.354	EMT+ DMCs
CTBP1	717	38.8191	615.334	403	8.0278	515.544	EMT+ DMCs
MXI1	664	57.1559	445.453	430	11.4231	497.463	EMT+ DMCs
ESRRA	875	98.8269	493.472	498	20.0378	489.052	EMT+ DMCs
CTCFL	630	37.714	514.934	384	7.76057	488.948	EMT+ DMCs
ZNF263	1026	136.944	513.075	546	27.8086	482.683	EMT+ DMCs
JUND	951	149.696	417.437	560	30.6288	478.598	EMT+ DMCs
DPF2	891	117.391	450.136	521	24.6705	476.331	EMT+ DMCs
BCL6	759	78.3497	454.718	459	16.2856	475	EMT+ DMCs
FOXP1	897	150.231	373.58	552	30.6711	468.211	EMT+ DMCs
GATA4	689	66.0415	432.906	434	13.9786	466.83	EMT+ DMCs
RCOR1	850	112.086	429.217	499	23.6159	456.393	EMT+ DMCs
TEAD4	1009	160.063	439.933	562	34.2528	455.401	EMT+ DMCs
NKX2-2	671	86.7036	344.304	448	17.7284	443.211	EMT+ DMCs
CBFB	890	132.978	407.826	509	27.0622	441.072	EMT+ DMCs
TCF7L2	760	77.8671	457.535	433	16.2898	437.566	EMT+ DMCs
CTBP2	512	24.4845	466.041	318	5.14562	435.307	EMT+ DMCs
HCFC1	498	32.5175	389.748	341	7.08541	430.334	EMT+ DMCs
CHD2	547	39.7876	404.073	353	8.28533	427.156	EMT+ DMCs
SMAD3	721	81.4246	406.928	425	17.1996	416.56	EMT+ DMCs
NR3C1	920	162.054	366.424	515	34.5642	397.262	EMT+ DMCs
NANOG	607	66.9248	348.453	381	13.9275	389.773	EMT+ DMCs
NKX2-1	568	45.1227	399.431	332	9.18917	378.663	EMT+ DMCs
TFAP4	567	49.3023	378.329	342	10.5915	373.825	EMT+ DMCs
NR2F2	688	81.696	375.116	394	17.8865	367.464	EMT+ DMCs
MTA3	574	68.8662	310.946	370	14.6255	366.473	EMT+ DMCs
ETS1	604	67.7367	342.771	368	14.5193	364.786	EMT+ DMCs
RUNX2	926	184.908	327.815	500	38.1535	359.854	EMT+ DMCs
NIPBL	501	32.278	394.813	293	6.79063	356.366	EMT+ DMCs
NRIP1	578	48.0748	395.845	323	10.1102	351.688	EMT+ DMCs
TP53	603	78.5138	307.826	372	16.5994	349.683	EMT+ DMCs
KDM6B	470	25.6617	402.259	270	5.31022	347.341	EMT+ DMCs
BCOR	463	39.8484	311.094	303	8.56687	342.989	EMT+ DMCs
RELA	769	158.725	263.684	462	33.9777	339.464	EMT+ DMCs
RXR	552	45.2764	381.175	308	9.55855	336.531	EMT+ DMCs
EGR1	433	29.4364	331.994	275	6.30271	335.862	EMT+ DMCs
KDM1A	599	102.475	245.387	394	22.0091	333.758	EMT+ DMCs
MTA1	378	13.8461	386.392	229	3.10432	331.21	EMT+ DMCs
NR1H2	438	25.051	366.633	258	5.17568	329.79	EMT+ DMCs
GATA3	837	184.428	268.169	476	39.1992	328.142	EMT+ DMCs
MAF	502	56.4469	284.627	317	11.6001	324.402	EMT+ DMCs
HNF4A	580	80.0387	283.46	351	17.0512	317.675	EMT+ DMCs
ASH2L	431	29.811	327.455	262	6.13923	317.588	EMT+ DMCs
TCF3	596	82.0487	291.776	348	16.6245	317.383	EMT+ DMCs
KLF9	469	41.8633	308.331	284	8.32808	317.198	EMT+ DMCs
ATF1	491	60.7186	260.529	316	12.3637	314.546	EMT+ DMCs
KDM4C	376	27.7264	276.143	256	5.82125	313.607	EMT+ DMCs
SPI1	845	258.54	181.616	521	53.731	312.803	EMT+ DMCs
PAX5	471	53.486	265.351	303	10.9885	311.277	EMT+ DMCs
AFF4	571	58.4642	344.284	316	12.68	311.217	EMT+ DMCs
ZNF750	475	32.8859	360.549	268	7.41996	305.905	EMT+ DMCs
CEBPB	821	228.034	200.952	493	49.228	302.285	EMT+ DMCs
BHLHE40	538	60.2381	305.814	308	12.5391	301.516	EMT+ DMCs
TRIM28	664	151.472	205.289	412	31.7752	295.02	EMT+ DMCs
IRF4	495	85.8983	200.5	332	17.212	291.648	EMT+ DMCs
RNF2	443	49.3388	252.981	280	9.87992	290.969	EMT+ DMCs
CHD8	670	162.127	193.993	424	35.37	290.277	EMT+ DMCs
SMARCA4	669	155.514	202.61	407	32.444	286.073	EMT+ DMCs
GATA2	781	232.574	174.39	473	48.868	283.792	EMT+ DMCs
POU2F2	557	108.284	202.993	362	23.6326	283.74	EMT+ DMCs
SMC1A	467	49.5792	275.268	280	10.5563	283.209	EMT+ DMCs
NFIC	613	84.8054	298.926	324	17.8382	276.644	EMT+ DMCs
HDAC1	460	63.5742	224.86	296	13.4674	276.147	EMT+ DMCs
JUN	645	116.345	251.885	360	25.5807	269.829	EMT+ DMCs
ZEB2	382	47.5928	201.929	265	10.2733	265.024	EMT+ DMCs
VDR	379	34.2407	247.633	234	6.78675	262.681	EMT+ DMCs
SP4	262	15.2358	218.098	189	3.19766	255.675	EMT+ DMCs
USF1	457	59.1351	234.727	272	12.2714	254.822	EMT+ DMCs
SOX9	245	10.7679	232.322	169	2.14885	249.415	EMT+ DMCs
TFAP2A	337	17.6133	294.895	195	3.96356	248.5	EMT+ DMCs
GTF2B	422	89.8222	140.899	303	18.3648	246.886	EMT+ DMCs
SMARCC1	343	24.7624	254.961	201	4.60057	245.963	EMT+ DMCs
PIAS1	543	101.336	205.732	315	21.6718	240.388	EMT+ DMCs
MED26	301	28.9786	189.42	213	6.2404	238.321	EMT+ DMCs
MYCN	415	52.1306	217.954	247	10.8448	234.312	EMT+ DMCs
NELFA	173	7.27003	167.66	149	1.52671	233.86	EMT+ DMCs
NCOR	314	33.8028	183.855	210	7.13964	221.838	EMT+ DMCs
PRDM14	359	32.3978	234.798	198	6.49689	212.188	EMT+ DMCs
BCLAF1	363	59.9273	153.947	237	12.2673	208.745	EMT+ DMCs
MYB	403	67.8413	167.91	246	14.1936	205.652	EMT+ DMCs
TARDBP	405	81.4076	143.271	263	17.3875	205.178	EMT+ DMCs
STAT1	368	62.5724	152.119	238	13.2214	202.704	EMT+ DMCs
ATF3	406	59.9516	188.622	233	12.6268	200.844	EMT+ DMCs
EBF1	407	82.4752	142.828	256	16.903	199.886	EMT+ DMCs
E2F4	273	26.1717	172.382	176	5.31515	194.901	EMT+ DMCs
ATF7	327	49.8894	148.246	214	10.5496	192.921	EMT+ DMCs
PML	268	38.2107	128.465	197	8.22626	191.26	EMT+ DMCs
BRD3	246	27.6651	140.176	179	6.00727	190.259	EMT+ DMCs
ID3	351	56.1872	152.841	219	11.7122	190.048	EMT+ DMCs
SRF	269	22.328	185.211	167	4.70271	189.925	EMT+ DMCs
MLLT1	320	50.6063	140.884	212	10.7008	189.064	EMT+ DMCs
FOSL2	433	78.6599	168.481	244	16.7252	186.879	EMT+ DMCs
FOXA2	564	186.552	108.668	343	41.0048	186.861	EMT+ DMCs
ELL2	332	39.7194	180.818	196	8.61002	186.165	EMT+ DMCs
NCOA2	339	28.8722	229.574	177	6.3756	182.897	EMT+ DMCs
CREM	301	48.0181	131.64	199	9.6602	180.757	EMT+ DMCs
CSNK2A1	211	12.1553	176.716	131	2.1781	178.578	EMT+ DMCs
CDX2	301	42.4309	145.394	193	9.21608	176.66	EMT+ DMCs
NOTCH1	311	51.7604	131.176	200	10.921	171.963	EMT+ DMCs
TAL1	553	162.725	125.918	305	34.8538	171.591	EMT+ DMCs
RFX5	262	24.5376	167.896	160	5.46958	168.961	EMT+ DMCs
TRIM22	267	33.6939	140.253	168	7.47725	158.841	EMT+ DMCs
ATF2	284	41.6718	133.023	176	8.82432	157.667	EMT+ DMCs
RARA	245	20.4598	168.215	141	4.27887	156.106	EMT+ DMCs
JMJD1C	336	77.3876	103.492	214	16.1798	155.607	EMT+ DMCs
ZKSCAN1	277	41.874	126.724	174	8.80566	155.221	EMT+ DMCs
CUX1	264	30.3145	148.217	157	6.42537	154.002	EMT+ DMCs
NKX3-1	371	77.0235	127.211	215	16.8697	153.13	EMT+ DMCs
IKZF1	317	73.864	96.485	208	15.8549	150.599	EMT+ DMCs
CBX3	295	52.8281	116.727	182	11.2488	147.377	EMT+ DMCs
MBD3	208	11.3945	178.514	116	2.45333	146.375	EMT+ DMCs
ZHX1	267	29.7474	152.992	149	6.17244	145.465	EMT+ DMCs
ZNF175	256	39.8214	114.525	160	8.16735	142.265	EMT+ DMCs
DEK	241	27.2044	137.006	142	5.57139	141.906	EMT+ DMCs
ASCL1	232	30.8293	117.507	150	6.77883	141.008	EMT+ DMCs
FOXM1	286	37.1538	146.994	156	7.76711	140.344	EMT+ DMCs
ARID1A	182	20.4032	104.265	131	4.34739	140.193	EMT+ DMCs
PPARG	314	45.2649	148.997	167	9.752	139.208	EMT+ DMCs
ZFX	186	18.693	114.425	125	3.81325	138.256	EMT+ DMCs
ARID2	195	24.5963	102.818	134	5.08913	135.803	EMT+ DMCs
TBL1X	223	24.7571	128.304	135	5.30061	134.931	EMT+ DMCs
NCOA3	322	75.9978	96.611	200	17.4369	134.136	EMT+ DMCs
HDAC8	213	28.2667	108.097	136	5.51248	134.116	EMT+ DMCs
SOX2	428	144.473	80.272	252	31.3945	133.68	EMT+ DMCs
ETV1	205	21.5981	122.211	129	4.68388	133.207	EMT+ DMCs
ZNF207	186	22.5257	101.014	127	4.5916	131.388	EMT+ DMCs
STAT5B	216	27.3115	113.553	136	5.79305	131.305	EMT+ DMCs
PDX1	270	62.171	83.442	179	13.3741	131.221	EMT+ DMCs
NFE2	256	48.0331	97.23	164	10.8685	128.275	EMT+ DMCs
RUNX1T1	200	24.4671	107.75	128	5.08598	127.362	EMT+ DMCs
SREBF2	207	20.955	126.612	124	4.59208	127.067	EMT+ DMCs
TBX21	287	78.0167	73.085	187	16.4693	124.751	EMT+ DMCs
SETDB1	277	68.618	78.872	177	14.2494	124.475	EMT+ DMCs
BCL3	257	44.9357	104.06	149	9.13495	121.376	EMT+ DMCs
BACH1	175	18.3834	104.712	111	3.64105	119.517	EMT+ DMCs
MTA2	230	36.0433	102.4	138	7.55208	118.922	EMT+ DMCs
HDGF	279	47.0252	116.54	149	9.66877	117.931	EMT+ DMCs
CTNNB1	111	6.40894	93.451	83	1.28929	115.99	EMT+ DMCs
PBX2	282	69.8688	80.256	171	14.7932	115.399	EMT+ DMCs
RUNX3	252	65.5967	67.815	167	13.9646	114.984	EMT+ DMCs
FOS	358	97.75	90.341	196	21.1817	114.967	EMT+ DMCs
XBP1	410	170.561	53.657	248	37.2878	114.09	EMT+ DMCs
SMAD5	175	27.0065	79.201	122	5.66869	113.511	EMT+ DMCs
MAFB	185	29.2287	82.06	129	6.89988	112.459	EMT+ DMCs
NFATC1	181	39.658	59.379	135	8.10675	111.23	EMT+ DMCs
HMGN3	174	15.5915	114.976	98	3.22384	105.54	EMT+ DMCs
PKNOX1	212	46.361	69.479	138	9.59491	105.454	EMT+ DMCs
CREB3L1	136	16.7756	73.236	98	3.45051	102.745	EMT+ DMCs
NEUROD1	177	28.6872	76.916	117	6.34804	101.423	EMT+ DMCs
TEAD1	294	46.8779	128.664	138	10.3198	101.402	EMT+ DMCs
BCL11A	195	34.5175	78.403	122	7.23176	101.281	EMT+ DMCs
USF2	177	20.492	99.241	104	4.60857	98.984	EMT+ DMCs
CBFA2T2	189	23.5676	100.517	107	5.05964	98.924	EMT+ DMCs
GATA1	319	132.702	42.022	202	28.198	98.743	EMT+ DMCs
TAF7	113	12.2942	66.502	87	2.51846	98.506	EMT+ DMCs
LMO2	223	58.1782	59.992	144	12.9842	95.011	EMT+ DMCs
ELK1	106	8.56034	74.897	75	1.60792	94.614	EMT+ DMCs
NFYB	117	14.7007	62.347	91	3.28501	94.537	EMT+ DMCs
BRCA1	174	19.5779	99.492	98	4.24994	94.22	EMT+ DMCs
PROX1	150	16.5598	87.04	92	3.46303	93.952	EMT+ DMCs
NBN	158	32.5721	55.285	112	6.86182	91.567	EMT+ DMCs
SREBF1	120	11.8375	75.13	80	2.32695	90.51	EMT+ DMCs
NCOR2	152	21.7461	73.213	99	4.84016	90.249	EMT+ DMCs
KLF1	143	17.7468	76.612	88	3.32703	89.756	EMT+ DMCs
OCA2	213	55.6385	57.272	137	12.5224	89.714	EMT+ DMCs
NFRKB	142	28.326	51.426	102	5.65244	87.685	EMT+ DMCs
EZH1	129	20.7386	56.764	96	4.72784	87.26	EMT+ DMCs
KDM4B	117	13.9384	64.725	84	3.10222	86.551	EMT+ DMCs
HNF1B	208	34.0173	89.485	108	6.94036	86.238	EMT+ DMCs
UBTF	154	21.2232	76.314	94	4.68776	84.98	EMT+ DMCs
CEBPD	155	28.9181	59.669	103	6.31846	84.25	EMT+ DMCs
PRKDC	97	5.34583	83.663	64	1.40372	80.278	EMT+ DMCs
KLF13	124	14.0391	70.953	80	3.16606	80.171	EMT+ DMCs
NFKB1	138	27.4606	50.129	97	5.96832	79.29	EMT+ DMCs
BMPR1A	134	19.828	63.006	86	4.12549	79.224	EMT+ DMCs
ETV4	131	16.1117	70.733	83	3.69479	79.071	EMT+ DMCs
TCF4	87	5.06484	73.201	61	1.25317	78.262	EMT+ DMCs
CDK7	160	39.4969	46.255	107	8.22626	77.7	EMT+ DMCs
GFI1B	171	35.2097	59.807	103	7.46368	77.291	EMT+ DMCs
TBL1XR1	149	26.0063	60.946	93	5.70562	76.178	EMT+ DMCs
TWIST1	249	49.1788	90.122	114	10.5304	74.378	EMT+ DMCs
ARRB1	103	9.43577	67.65	67	2.12	73.604	EMT+ DMCs
PBX3	216	64.8015	48.688	124	13.4027	73.178	EMT+ DMCs
NFE2L2	169	36.9319	55.673	99	7.61875	71.938	EMT+ DMCs
MBD2	82	3.69122	77.752	49	0.742465	69.437	EMT+ DMCs
SP2	82	10.8248	42.495	64	2.10061	69.371	EMT+ DMCs
ZNF217	119	6.02141	106.555	56	1.31095	68.826	EMT+ DMCs
NFYA	114	17.8496	51.399	75	3.83402	67.263	EMT+ DMCs
NR2C2	107	17.7563	46.042	74	3.68331	67.196	EMT+ DMCs
DAXX	180	32.5976	71	91	6.85665	66.989	EMT+ DMCs
SIX5	85	13.6146	37.898	67	2.72549	66.553	EMT+DMC, TSS only
FOXK2	152	32.6275	51.119	92	7.25479	66.033	EMT+ DMCs
HBP1	110	15.8438	53.031	70	3.28711	65.308	EMT+ DMCs
ZHX2	115	13.5012	64.283	65	2.59006	65.159	EMT+ DMCs
MITF	187	39.9394	62.936	94	8.36089	62.936	EMT+ DMCs
MAFF	194	56.581	45.53	109	12.3436	62.502	EMT+ DMCs
HNF4G	119	19.7254	51.127	74	4.35612	62.092	EMT+ DMCs
BRD1	142	18.7352	72.789	73	4.19402	61.994	EMT+ DMCs
SFMBT1	71	6.66368	46.298	52	1.35507	61.622	EMT+ DMCs
KDM5A	80	8.6831	47.483	54	1.61608	60.795	EMT+ DMCs
ARID3A	154	38.0955	44.458	90	8.1823	59.526	EMT+ DMCs
RBPJ	146	43.361	33.734	94	9.16655	59.526	EMT+DMC, TSS only
CDK6	106	24.3236	33.592	77	5.42465	58.94	EMT+DMC, TSS only
THAP1	99	12.6706	52.237	60	2.88735	55.523	EMT+ DMCs
ZBTB33	88	14.1727	39.02	61	3.11863	54.906	EMT+DMC, TSS only
GSPT2	93	10.3282	54.194	56	2.3739	54.838	EMT+ DMCs
MBD1	72	6.56834	47.742	47	1.29438	54.696	EMT+ DMCs
ZBTB11	68	9.62773	33.631	52	1.87927	54.46	EMT+DMC, TSS only
MAFK	221	99.552	25.112	127	21.4112	53.707	EMT+DMC, TSS only
CXXC4	82	15.0287	32.61	59	3.05196	52.855	EMT+DMC, TSS only
CCNT2	82	15.6378	31.456	59	3.23426	51.446	EMT+DMC, TSS only
MYNN	110	20.8944	41.982	66	4.54739	51.268	EMT+ DMCs
ZFP36	106	20.1491	40.468	66	4.54756	51.267	EMT+ DMCs
ETV6	111	33.077	25.793	76	6.77026	51.05	EMT+DMC, TSS only
NR2F6	132	27.6248	45.694	74	6.43475	50.444	EMT+ DMCs
BHLHE22	85	8.04202	54.944	48	1.74174	50.267	EMT+ DMCs
SOX6	128	35.7335	32.171	78	7.51467	49.953	EMT+DMC, TSS only
MIER1	98	16.4462	41.864	59	3.50764	49.483	EMT+ DMCs
CBX2	176	46.644	46.713	84	9.50174	48.46	EMT+ DMCs
FOXO1	183	60.038	36.534	95	13.0151	47.731	EMT+DMC, TSS only
CHD7	75	8.44543	43.515	47	1.84307	47.716	EMT+ DMCs
RXRA	137	29.035	46.787	70	6.23806	47.094	EMT+ DMCs
IRF2	80	14.4218	32.312	54	2.99232	46.934	EMT+DMC, TSS only
PCGF2	79	8.79968	46.11	45	1.68137	46.637	EMT+ DMCs
UBN1	104	17.0696	45.198	57	3.77293	45.346	EMT+ DMCs
NCOA1	104	23.3202	33.788	63	5.08444	44.976	EMT+DMC, TSS only
ARID1B	84	13.8519	36.572	50	2.83677	43.049	EMT+DMC, TSS only
TOP1	65	8.278	34.788	40	1.42699	42.339	EMT+DMC, TSS only
JUNB	148	53.6396	25.546	83	11.2651	42.132	EMT+DMC, TSS only
ZNF24	78	24.0142	17.65	60	5.00428	42.096	EMT+DMC, TSS only
NR5A2	76	3.17946	74.459	31	0.598303	41.082	EMT+ DMCs
MYOD1	133	40.7435	29.572	73	8.69713	40.799	EMT+DMC, TSS only
CEBPA	125	46.1357	21.11	76	9.83798	40.028	EMT+DMC, TSS only
TLE3	75	5.38925	56.839	27	1.13414	27.036	EMT+ DMCs
ZMYND11	86	7.69678	57.464	22	1.55055	17.503	EMT+ DMCs
STAG1	350	71.4474	122.127	NaN	NaN	NaN	EMT- DMCs
CTCF	398	95.5741	116.817	NaN	NaN	NaN	EMT- DMCs
MAX	296	53.2656	116.605	NaN	NaN	NaN	EMT- DMCs
ZNF263	218	27.4815	114.842	NaN	NaN	NaN	EMT- DMCs
BRD4	427	117.328	106.645	NaN	NaN	NaN	EMT- DMCs
HSF1	214	34.5533	93.027	NaN	NaN	NaN	EMT- DMCs
MAZ	127	12.5052	79.535	NaN	NaN	NaN	EMT- DMCs
SIN3A	161	22.4983	78.89	NaN	NaN	NaN	EMT- DMCs
ZBTB7A	117	10.5995	77.203	NaN	NaN	NaN	EMT- DMCs
KDM5B	156	21.9425	76.097	NaN	NaN	NaN	EMT- DMCs
EZH2	269	68.3975	74.344	NaN	NaN	NaN	EMT- DMCs
TCF12	195	36.766	74.029	NaN	NaN	NaN	EMT- DMCs
REST	176	30.2649	72.714	NaN	NaN	NaN	EMT- DMCs
MYC	274	72.474	72.218	NaN	NaN	NaN	EMT- DMCs
TCF3	130	16.445	68.81	NaN	NaN	NaN	EMT- DMCs
EP300	200	42.1576	68.128	NaN	NaN	NaN	EMT- DMCs
RAD21	190	38.6259	67.156	NaN	NaN	NaN	EMT- DMCs
YY1	174	32.6962	66.395	NaN	NaN	NaN	EMT- DMCs
BCL6	123	16.129	63.493	NaN	NaN	NaN	EMT- DMCs
ETS1	116	14.2049	62.961	NaN	NaN	NaN	EMT- DMCs
FLI1	121	16.0846	61.857	NaN	NaN	NaN	EMT- DMCs
MTA3	112	14.4282	58.671	NaN	NaN	NaN	EMT- DMCs
SP1	122	17.7894	58.133	NaN	NaN	NaN	EMT- DMCs
SMC3	172	37.1875	57.266	NaN	NaN	NaN	EMT- DMCs
NR2F1	139	24.4307	56.587	NaN	NaN	NaN	EMT- DMCs
JMJD1C	112	15.9253	54.512	NaN	NaN	NaN	EMT- DMCs
MED1	163	35.3716	54.128	NaN	NaN	NaN	EMT- DMCs
CDK8	167	38.1018	52.595	NaN	NaN	NaN	EMT- DMCs
ELF1	115	17.7137	52.532	NaN	NaN	NaN	EMT- DMCs
POU5F1	150	31.1504	52.166	NaN	NaN	NaN	EMT- DMCs
MYCN	90	10.7009	50.117	NaN	NaN	NaN	EMT- DMCs
MXI1	92	11.3378	49.946	NaN	NaN	NaN	EMT- DMCs
CREB1	133	25.8674	49.417	NaN	NaN	NaN	EMT- DMCs
HCFC1	75	6.92123	49.345	NaN	NaN	NaN	EMT- DMCs
GABPA	133	26.055	49.081	NaN	NaN	NaN	EMT- DMCs
MAF	91	11.4448	48.71	NaN	NaN	NaN	EMT- DMCs
JUND	142	30.051	48.523	NaN	NaN	NaN	EMT- DMCs
CTCFL	77	7.67911	48.283	NaN	NaN	NaN	EMT- DMCs
HDAC2	112	18.7126	47.865	NaN	NaN	NaN	EMT- DMCs
HDAC1	96	13.3108	47.789	NaN	NaN	NaN	EMT- DMCs
ATF1	92	12.3357	47.003	NaN	NaN	NaN	EMT- DMCs
RBBP5	89	11.4941	46.768	NaN	NaN	NaN	EMT- DMCs
RCOR1	122	23.2226	46.348	NaN	NaN	NaN	EMT- DMCs
EED	112	19.4548	46.292	NaN	NaN	NaN	EMT- DMCs
TAF1	93	13.1014	45.777	NaN	NaN	NaN	EMT- DMCs
CDK9	97	14.5148	45.522	NaN	NaN	NaN	EMT- DMCs
KLF9	76	8.23899	45.198	NaN	NaN	NaN	EMT- DMCs
SMC1A	83	10.3043	44.934	NaN	NaN	NaN	EMT- DMCs
SMARCB1	89	12.2673	44.583	NaN	NaN	NaN	EMT- DMCs
RUNX1	155	38.4615	44.582	NaN	NaN	NaN	EMT- DMCs
BHLHE40	89	12.3647	44.319	NaN	NaN	NaN	EMT- DMCs
HEXIM1	84	10.8551	44.182	NaN	NaN	NaN	EMT- DMCs
TBP	88	12.1661	43.995	NaN	NaN	NaN	EMT- DMCs
GFI1B	71	7.3224	43.673	NaN	NaN	NaN	EMT- DMCs
ERG	159	41.2256	43.433	NaN	NaN	NaN	EMT- DMCs
MYB	93	14.0829	43.281	NaN	NaN	NaN	EMT- DMCs
E2F6	88	12.4706	43.181	NaN	NaN	NaN	EMT- DMCs
BRD2	97	15.6261	42.891	NaN	NaN	NaN	EMT- DMCs
JARID2	79	10.2431	41.517	NaN	NaN	NaN	EMT- DMCs
Grey-highlighted cells indicate no significant enrichment. NaN indicates no overlap of peaks. Abbrev: EMT, epithelial-mesenchymal transition; DMC, differentially methylated CpG site

## Sheet: Data 6
Supplementary Data 6. DMCs with differential CpG methylation and associated gene expression in the GRHL2-knockdown model.
Index	CpG Probe	Gene	Regulatory Element	CpG Island	With GRHL2 Binding Site = 1	Spearman Correlation Rho, CpG Methylation vs EMT Score	Spearman Correlation p-value, CpG Methylation vs EMT Score	∆β-value, Cpg Methylation of OVCA429 shGRHL2 vs control	t-test p-value, CpG Methylation of OVCA429 shGRHL2 vs control	EBseq PPDE, Gene Expression OVCA429 shGRHL2 vs control	EBseq Posterior Fold change, Gene Expression OVCA429 shGRHL2 vs control
159065	cg21156912	TBCD	Body	---	1	0.630049	0.000337074	0.90134	1.51e-07	1	1.36191
116950	cg25824127	C10orf118	5'UTR	---	1	0.676355	8.50075e-05	0.86475	8.9e-10	0.122013	0.73358
158732	cg19788754	TBCD	Body	---	1	0.604926	0.000652416	0.86117	1.66e-08	1	1.36191
49057	cg05989861	PROM2	TSS200	---	1	0.542365	0.00274394	0.84798	1.36e-06	1	0.0148
62143	cg17578639	TBL1XR1	5'UTR	---	0	0.618719	0.000457092	0.80851	3.31e-08	0.42803	1.2807
12305	cg10657965	CUX1	Body	N_Shelf	1	0.60936	0.000582917	0.80829	0.00010133	0.808976	0.888926
43065	cg21157873	CGN	5'UTR	S_Shelf	1	0.720197	1.83819e-05	0.80307	1.08e-07	1	0.0486613
50480	cg09664492	PROM2	TSS200	---	1	0.603941	0.000668807	0.80205	1.47e-05	1	0.0148
136012	cg10999000	RAB20	Body	---	1	0.719212	1.90701e-05	0.79666	6.25e-05	0.100989	0.674879
73029	cg07209244	NEURL1B	3'UTR	S_Shelf	1	0.595074	0.000833287	0.77907	7.97e-05	0.626083	2.41554
76369	cg18128495	RAB24	3'UTR	N_Shore	1	0.793596	1.70841e-06	0.77783	0.0002766	0.998264	1.36868
155197	cg05398905	TBCD	Body	---	1	0.581773	0.001146	0.77544	6e-06	1	1.36191
59085	cg06602478	ACAP2	Body	N_Shelf	0	0.77734	2.43432e-06	0.76634	0.00033741	0.999919	1.26368
154653	cg03535099	TBCD	Body	---	1	0.546798	0.00249948	0.76389	4.01e-06	1	1.36191
74421	cg11586666	WWC1	Body	---	1	0.605911	0.000636376	0.7581	8.33e-07	1	0.564614
54468	cg20775254	PROM2	Body	---	1	0.633498	0.000306517	0.75428	0.0010036	1	0.0148
151592	cg08534055	C16orf72	Body	S_Shelf	1	0.644335	0.000225693	0.71674	0.00046645	0.94429	0.843698
154982	cg04689178	TIMP2	Body	N_Shore	1	0.57734	0.00127081	0.71052	0.004756	0.00310131	0.965862
42127	cg19244300	GNAI3	Body	---	1	0.665025	0.000121665	0.70355	0.0023402	0.93768	0.908651
151304	cg07867517	CHST6	5'UTR	---	0	0.562562	0.00177627	0.70324	0.014105	1	0.265876
95085	cg14826417	CLDN4	TSS1500	N_Shore	1	0.5133	0.00491922	0.70214	0.0048725	1	0.165617
115503	cg19700682	AGAP11	5'UTR	S_Shelf	1	0.665517	0.00011982	0.70026	0.0086387	0.286313	1.07085
49049	cg05979619	MERTK	Body	---	1	0.727586	1.392e-05	0.67925	0.0035738	0.0511887	0.9197
76660	cg18919017	DPYSL3	Body	---	1	0.628079	0.000355707	0.67923	0.0014315	0.994944	6.58714
62736	cg19758142	NCEH1	5'UTR;Body	---	0	0.724138	1.58561e-05	0.67345	0.0003946	0.153185	1.28947
145375	cg13038025	JMJD7-PLA2G4B;PLA2G4B	Body;TSS1500	---	1	0.70197	3.57093e-05	0.66168	0.0023247	0.951227	0.553946
142395	cg23258400	SIPA1L1	Body	---	1	0.733005	1.13308e-05	0.6584	1.55e-05	0.0917548	0.897677
163243	cg03292149	CBLC	TSS1500	N_Shore	1	0.777833	2.40284e-06	0.65135	0.017258	1	0.221873
123892	cg18247124	ASAM	3'UTR	---	1	0.654187	0.000169126	0.64678	1.15e-05	1	11.5004
58322	cg04013733	PPP2R3A	Body	---	0	0.65468	0.000166659	0.64342	1.5e-05	0.0451281	0.840933
18812	cg16414472	LRP5	Body	---	1	0.578818	0.00122796	0.64215	0.0025421	1	0.360473
31934	cg00249974	TMEM79	1stExon;5'UTR;Body	---	1	0.58867	0.000973049	0.63155	0.013216	0.999731	0.627979
154132	cg01771850	TBCD	Body	---	1	0.585222	0.00105645	0.6306	0.0001226	1	1.36191
156954	cg12363726	BAIAP2	Body	S_Shore	1	0.678818	7.84768e-05	0.62489	0.0024451	1	0.596456
33864	cg03450107	HIVEP3	Body	N_Shore	1	0.809852	1.37432e-06	0.62186	1.33e-05	2.69843e-06	1.30322
106099	cg26383811	RBPMS	Body	---	0	0.592611	0.000884816	0.61966	8.55e-05	0.0651164	1.05985
38166	cg11387751	C1orf180	Body	---	0	0.775862	2.53334e-06	0.61514	7.96e-05	2.13672e-10	2.02953
142597	cg24047124	FRMD6	5'UTR	---	1	0.80936	1.38143e-06	0.61047	2.31e-05	0.999997	1.28631
26032	cg04462567	PITPNM3	Body	N_Shelf	1	0.804926	1.45186e-06	0.6083	0.041077	0.667378	1.74333
152715	cg16630572	GPR56	1stExon;5'UTR	---	0	0.764532	3.57145e-06	0.60788	0.015469	1	2.51985
112147	cg08566056	VTI1A	Body	---	1	0.707389	2.94231e-05	0.60624	0.00078774	0.999733	0.780598
39049	cg13098855	S100A14	TSS200	---	0	0.723645	1.61528e-05	0.6018	0.00099254	1	0.00465197
143894	cg04519327	SPINT1	3'UTR	---	1	0.694581	4.62385e-05	0.60179	1.47e-06	1	0.0484047
173247	cg25049844	COL18A1	3'UTR	S_Shore	1	0.590148	0.000939103	0.5999	1.47e-05	1	5.27495
173174	cg23336810	SLC37A1	5'UTR	S_Shore	1	0.683744	6.6736e-05	0.59658	0.02879	1	0.210525
72450	cg05452391	C5orf56	Body	---	0	0.71133	2.55045e-05	0.59359	0.026655	0.216272	0.834558
62297	cg18143701	TBL1XR1	5'UTR	---	0	0.656158	0.000159447	0.59105	0.0014263	0.42803	1.2807
81911	cg06172859	DCBLD1	Body	N_Shelf	0	0.562562	0.00177627	0.58747	3.69e-05	0.995379	0.756182
40564	cg16056272	APOBEC4;RGL1	5'UTR;Body	---	0	0.534975	0.00319737	0.58304	0.025391	1	15.7318
40841	cg16557111	PVRL4	TSS200	---	1	0.623153	0.000406291	0.57182	0.0052711	1	0.0162592
66935	cg09010372	MAEA	Body	S_Shore	0	0.643842	0.000228913	0.57078	0.020326	0.346194	0.800936
113361	cg12519998	DIP2C	Body	N_Shelf	0	0.665517	0.00011982	0.56711	0.0094651	1	0.48954
84447	cg12716083	ABCF1	3'UTR	---	1	0.689655	5.47283e-05	0.56687	0.0063182	1	0.720919
118549	cg03231860	RICS	1stExon;5'UTR;Body	---	1	0.638424	0.000267083	0.56557	0.0015477	1	0.607631
153842	cg00713286	RAP1GAP2	Body	---	1	0.525123	0.00390154	0.56329	0.0033511	0.999994	0.494391
109644	cg00564723	CAMK2G	Body	N_Shore	1	0.573399	0.00139152	0.5583	0.009806	1	0.81512
170039	cg08443357	SDCBP2	TSS200	S_Shelf	0	0.567488	0.00159125	0.55559	0.0074889	0.999998	0.339701
28490	cg07535740	CAPS	3'UTR	S_Shore	1	0.798522	1.58023e-06	0.55363	0.0060112	1	0.218146
42844	cg20701461	MUTYH	5'UTR;Body	N_Shelf	0	0.531034	0.00346462	0.54821	0.014325	0.414399	1.41613
164568	cg08893575	PAK4	5'UTR	N_Shore	1	0.760591	4.07828e-06	0.54743	0.0079059	0.108965	0.929261
1587	cg14158583	PVRL4	TSS200	---	1	0.707389	2.94231e-05	0.54129	0.029641	1	0.0162592
99264	cg00395579	RRM2B	Body	---	1	0.675369	8.77518e-05	0.53993	0.041685	0.88432	0.742075
58757	cg05526364	IFT122	Body	---	1	0.507882	0.00545697	0.53972	9.48e-05	0.999985	1.3523
48829	cg05368724	FAM178B	5'UTR;Body	---	0	0.552709	0.00220299	0.53952	0.03027	9.70029e-10	0.203538
57751	cg02264238	MANF	Body	N_Shelf	1	0.56798	0.00157371	0.53801	0.0097002	0.113418	0.786356
119948	cg06970290	CAPN1	Body	N_Shore	0	0.704433	3.27147e-05	0.53466	0.0064124	1	0.389981
85598	cg15783349	TFEB	5'UTR	---	0	0.505911	0.00566462	0.53441	0.0015694	4.40825e-11	0.89593
157082	cg12870750	CHD3	Body;TSS1500	S_Shelf	1	0.556158	0.00204451	0.52809	0.034509	0.996075	1.16458
97829	cg23537419	KCP	Body	S_Shelf	1	0.53202	0.00339607	0.52359	0.022615	1	0.0147406
83775	cg10871120	MOCS1	Body	---	1	0.66798	0.000110961	0.5205	7.22e-05	1	1.62882
39833	cg14610217	FAM46B	Body	S_Shore	1	0.748276	6.35528e-06	0.51611	0.0079182	1	0.412843
172410	cg05187003	IL10RB	Body	S_Shelf	0	0.739409	8.87931e-06	0.51425	0.014208	1	0.766018
117988	cg01708924	PRDX5	3'UTR	S_Shelf	0	0.721675	1.73932e-05	0.51235	0.0010245	0.0220315	1.06634
80076	cg01955533	CDKN1A	5'UTR	N_Shore	0	0.753202	5.30004e-06	0.51176	0.030385	1	0.574624
51931	cg13765685	DIRC3	Body	---	0	0.602956	0.000685558	0.50978	4.63e-05	0.0930728	1.19355
126528	cg26296653	STIM1	Body	---	0	0.513793	0.00487267	0.50843	2.71e-05	1	0.574695
146458	cg19697512	PPCDC	Body	---	1	0.663054	0.000129299	0.50644	0.0015023	0.578704	0.781717
1207	cg10841756	PVRL4	1stExon;5'UTR	---	1	0.714778	2.24754e-05	0.50452	0.090824	1	0.0162592
157113	cg13013841	EVPLL	TSS200	---	1	0.536946	0.00307055	0.49993	0.041052	1.5564e-09	0.167417
86180	cg17369196	HLA-DOB	Body	---	1	0.641872	0.000242199	0.49957	0.0001019	1	0.113665
162252	cg25786273	MBP	Body	S_Shore	0	0.752709	5.39606e-06	0.49932	0.0033236	1	0.213008
146301	cg18827756	JMJD7-PLA2G4B;PLA2G4B	Body;TSS1500	---	1	0.508867	0.00535561	0.49651	4.18e-06	0.951227	0.553946
99646	cg01538165	NCOA2	5'UTR	---	1	0.770443	2.9622e-06	0.49634	0.0095571	0.312522	0.744576
128114	cg03782861	RMST	TSS1500	---	0	-0.584729	0.00106886	0.49576	0.0013725	0.00191744	29.5395
148118	cg00547530	CLUAP1	Body;TSS1500	---	0	0.70936	2.73997e-05	0.49467	0.00070625	0.147639	1.14154
157350	cg14004678	CANT1	5'UTR	---	1	0.7133	2.37304e-05	0.48981	0.043179	0.999976	0.717059
49578	cg07319315	MGAT5	Body	---	0	0.719704	1.8723e-05	0.48863	0.0033409	0.00929731	1.04116
63187	cg21474351	CCBP2	TSS200	---	1	0.660591	0.000139432	0.48762	0.00042024	3.81109e-11	1.12796
155878	cg07960691	BAIAP2	Body	---	0	0.558128	0.00195847	0.48725	0.0031689	1	0.596456
106059	cg26274995	FAM167A	5'UTR	---	0	0.683251	6.78353e-05	0.48639	0.0011554	1	4.0174
70741	cg00177142	RAB24	Body	N_Shore	1	0.77734	2.43432e-06	0.47525	0.0056829	0.998264	1.36868
123255	cg16287734	P2RY2	5'UTR	---	1	0.714778	2.24754e-05	0.47397	0.041049	0.056864	1.06144
51846	cg13464573	RNF144A	Body	N_Shore	0	0.644828	0.000222513	0.47331	0.0084666	1	0.707919
83605	cg10463626	TNXB	Body	N_Shore	0	0.6867	6.04669e-05	0.47091	0.00060916	0.999998	7.12562
33693	cg03166324	PVRL4	TSS200	---	1	0.758621	4.36686e-06	0.47082	0.058365	1	0.0162592
117659	cg00515756	DAGLA	5'UTR	---	1	0.841872	1.04249e-06	0.47057	0.0001717	0.966619	0.755373
158130	cg17202724	SMARCD2	Body	N_Shelf	1	0.714286	2.28867e-05	0.4701	0.011819	1	0.73992
43807	cg22585988	PVRL4	1stExon;5'UTR	---	1	0.696059	4.39328e-05	0.46717	0.087708	1	0.0162592
96431	cg19053223	ATXN7L1	Body	---	1	0.603448	0.000677137	0.4668	2.24e-05	0.00158606	1.02923
69974	cg24137322	SHROOM3	Body	---	0	0.549754	0.00234718	0.46414	0.00036288	1	0.445528
152136	cg09934892	CLUAP1	Body;TSS1500	---	0	0.653695	0.000171625	0.4609	0.00028575	0.147639	1.14154
166361	cg17385497	MED16	Body	N_Shore	1	0.640887	0.000249092	0.45678	0.011642	0.999981	1.41995
84993	cg14170337	AGPAT4	5'UTR	---	0	0.665517	0.00011982	0.45397	1.95e-05	1	2.13115
148555	cg01617018	GDPD3	3'UTR	---	1	0.648276	0.000201335	0.45308	0.0043161	9.24862e-11	0.760038
110978	cg04889043	CPEB3	Body	---	1	0.525616	0.0038634	0.4513	0.026041	1	0.468244
112204	cg08751508	PWWP2B	3'UTR;Body	S_Shelf	1	0.639409	0.000259754	0.44927	0.11511	1	0.392696
118766	cg03813899	CTNND1	5'UTR	---	0	0.651232	0.000184614	0.44886	0.00092384	1	0.641593
143210	cg00651497	FBN1	Body	---	0	0.511823	0.00506116	0.44881	0.00087579	1	32.33
99135	cg00069432	STK3	Body	N_Shore	0	0.5867	0.00101997	0.4482	0.038735	1	0.204203
35216	cg05954120	TMEM79	5'UTR;Body	---	0	0.580296	0.00118637	0.445	0.016747	0.999731	0.627979
98176	cg24693436	CARD11	5'UTR	---	0	0.615271	0.000500363	0.44409	0.0051988	1	0.432185
148267	cg00917156	KIFC3	1stExon;5'UTR;Body	---	1	0.739901	8.7146e-06	0.44409	0.063552	0.67192	1.17331
97271	cg21814583	SNX8	Body	S_Shelf	0	0.702956	3.44829e-05	0.44003	0.0021046	0.0632633	1.15039
79332	cg00429523	SOBP	Body	---	0	0.544335	0.00263285	0.43744	0.04365	1	41.5423
79969	cg01735991	LMBRD1	Body	---	0	0.503448	0.00593366	0.43694	4.42e-06	0.386022	0.760474
149570	cg04001668	GPR56	5'UTR	---	1	0.757143	4.60018e-06	0.43614	0.10265	1	2.51985
156010	cg08456281	KRBA2	TSS1500	N_Shelf	1	0.689163	5.56496e-05	0.43538	0.047233	1.47147e-10	0.644067
154648	cg03496533	PRR15L	TSS200	---	0	0.638424	0.000267083	0.43335	0.018594	1	0.0545489
122109	cg13084525	EHF	TSS1500	---	1	0.523153	0.00405734	0.43245	0.11387	1	0.284582
89285	cg25821223	PERP	Body	N_Shore	0	0.539409	0.00291815	0.43239	6.93e-05	1	0.633044
150252	cg05510337	ESRP2	Body	N_Shore	1	0.783251	2.10195e-06	0.43204	0.062126	1	0.250227
152375	cg10483525	ZFHX3	5'UTR	N_Shore	0	0.554187	0.00213381	0.42902	0.052535	0.0352116	0.821378
130966	cg14255981	ALDH1L2	3'UTR;Body	---	1	0.598522	0.000765552	0.42708	0.0006254	0.119844	1.13321
167232	cg21211730	CBLC	TSS1500	N_Shore	1	0.791626	1.76884e-06	0.42558	0.051301	1	0.221873
16542	cg13506288	PWWP2B	3'UTR;Body	S_Shelf	1	0.709852	2.69142e-05	0.42448	0.16676	1	0.392696
16037	cg06547490	PWWP2B	3'UTR;Body	S_Shelf	1	0.62069	0.000433866	0.42338	0.1887	1	0.392696
40656	cg16257559	C1orf106	5'UTR;Body	S_Shelf	0	0.824138	1.20807e-06	0.42261	0.02004	0.701036	0.805816
67554	cg12005811	GPR125	Body	---	0	0.774877	2.60336e-06	0.42258	0.009327	0.0146403	1.0573
102508	cg12052340	ASAH1	TSS1500	S_Shore	0	0.695567	4.46896e-05	0.41916	0.066119	1	0.537324
91128	cg02787120	IMMP2L	5'UTR	N_Shore	1	0.656158	0.000159447	0.41891	0.0022407	0.998624	0.561061
130909	cg14061497	SLC2A13	Body	N_Shelf	0	0.749261	6.12663e-06	0.41751	0.16166	1	3.34945
43675	cg22389654	PHGDH	Body	---	0	0.519704	0.0043429	0.41728	0.00019539	0.999894	0.6945
110778	cg04329351	ANXA11	5'UTR	---	0	0.698522	4.03189e-05	0.4141	0.00040659	1	0.747094
73063	cg07284261	CSF1R	TSS200	---	0	0.590148	0.000939103	0.41253	0.0024832	1	0.263409
24321	cg01410801	GPR56	TSS1500	---	0	0.716749	2.08975e-05	0.41218	0.019555	1	2.51985
44784	cg24501381	CCDC30	5'UTR	---	1	0.534975	0.00319737	0.41154	0.0013147	0.0909395	0.954785
136924	cg17596359	RASA3	Body	S_Shelf	1	0.669951	0.000104294	0.4091	0.0070705	1	2.51472
37352	cg09874415	KIAA0319L	Body	---	1	0.683744	6.6736e-05	0.40771	0.0016242	0.967581	1.19579
166314	cg17121205	PHLDB3	TSS1500	S_Shore	1	0.58867	0.000973049	0.40706	0.045431	0.376281	0.855879
79799	cg01386735	LMBRD1	Body	---	0	0.591133	0.000917049	0.40696	0.00030153	0.386022	0.760474
25537	cg16444062	PRSS27	1stExon;5'UTR	Island	1	0.659606	0.000143678	0.4048	0.050064	0.384415	0.652824
160517	cg27346988	ITGB4	5'UTR;TSS1500	S_Shore	1	0.631034	0.000328082	0.40303	0.026184	1	0.594291
124765	cg20892287	RICS	1stExon;5'UTR;Body	---	1	0.679803	7.59918e-05	0.40187	0.0001122	1	0.607631
167971	cg24339704	GNG7	5'UTR	S_Shelf	1	0.563054	0.00175697	0.40149	0.00013517	0.962298	1.95175
47678	cg02691393	MGAT5	Body	---	0	0.533005	0.00332868	0.40134	2.4e-05	0.00929731	1.04116
145402	cg13150785	SPINT1	Body	S_Shore	0	0.85665	8.99722e-07	0.39971	0.020829	1	0.0484047
4921	cg25241038	PROM2	1stExon	---	1	0.657143	0.000154793	0.39921	0.027188	1	0.0148
1888	cg16711332	PLEKHG5	Body	Island	0	0.722167	1.70749e-05	0.39611	0.17243	0.409501	1.42093
175511	cg27585287	CDC42EP1	Body	S_Shore	1	0.5	0.00632864	0.3948	0.062725	0.0573193	0.816625
109447	cg00045902	PWWP2B	3'UTR;Body	S_Shelf	0	0.665025	0.000121665	0.39449	0.05262	1	0.392696
124214	cg19314992	ACER3	Body	---	1	0.719212	1.90701e-05	0.39277	0.020252	0.996028	1.61426
117562	cg00292447	ST3GAL4	5'UTR	---	1	0.541379	0.00280098	0.39071	0.045623	1	0.706879
112729	cg10435454	MYOF	Body	---	0	0.551724	0.00225018	0.39009	0.0002126	0.011355	0.902054
1228	cg11073811	PTPRF	Body	---	1	0.761084	4.00996e-06	0.38976	0.26951	1	1.55626
173382	cg00243272	PLXNB2	Body	Island	0	0.736946	9.75176e-06	0.38289	0.068583	0.0756291	1.22367
28462	cg06720949	PVRL2	3'UTR;Body	---	1	0.551724	0.00225018	0.38148	0.013221	1	1.301
109735	cg00818106	PWWP2B	3'UTR;Body	S_Shore	1	0.684729	6.45848e-05	0.38136	0.20949	1	0.392696
27480	cg25616535	ABI3	Body	N_Shelf	0	0.546305	0.00252568	0.37884	3.85e-05	1	234.484
163157	cg03039843	SULT2B1	TSS200	---	1	0.553695	0.00215666	0.37815	0.055628	1	0.0228591
107613	cg13633659	FANCC	5'UTR	---	0	0.597044	0.000793969	0.37798	0.0010312	0.999186	0.811387
153850	cg00743081	MAP3K3	Body	---	1	0.573892	0.00137591	0.3774	0.011628	1	1.2581
28185	cg02383368	XAB2	3'UTR	N_Shore	0	0.602463	0.000694069	0.37638	0.028054	0.213231	1.16476
51752	cg13258774	ASAP2	Body	N_Shelf	0	0.640394	0.000252602	0.37627	0.00072168	1	0.53342
129478	cg08908960	PLEKHG6	Body;TSS200	S_Shore	1	0.592611	0.000884816	0.37556	0.031544	1	0.124049
38016	cg11143876	ARHGEF16	5'UTR	---	0	0.503941	0.00587899	0.37541	0.00081659	1	0.300889
37333	cg09864345	PLEKHG5	Body	Island	0	0.65665	0.000157105	0.37515	0.16846	0.409501	1.42093
71957	cg03814957	CSF1R	TSS200	---	0	0.538424	0.00297831	0.37449	0.010476	1	0.263409
45763	cg26396357	ST3GAL3	Body	---	0	0.569458	0.00152208	0.3738	0.00013173	1	4.09047
97770	cg23381232	DYNC1I1	Body	---	0	0.590148	0.000939103	0.37234	0.20094	0.996578	6.51118
122864	cg15166583	ME3	Body	---	0	0.668473	0.00010926	0.37016	0.010063	0.0578645	0.941948
112662	cg10198568	FRMD4A	Body	---	1	0.657143	0.000154793	0.36982	0.00012247	1	2.36517
32471	cg00971747	C1orf106	5'UTR;Body	S_Shelf	0	0.648276	0.000201335	0.36572	0.0066416	0.701036	0.805816
148121	cg00550797	GPR56	TSS200	---	0	0.822167	1.22785e-06	0.36552	0.046037	1	2.51985
170137	cg09274988	SDCBP2	1stExon;5'UTR	S_Shelf	0	0.568966	0.00153912	0.36519	0.045332	0.999998	0.339701
115646	cg20152304	FRMD4A	Body	---	0	0.638424	0.000267083	0.36437	0.054336	1	2.36517
173024	cg19517912	TIAM1	5'UTR	---	1	0.668473	0.00010926	0.36254	0.0012509	1	1.70324
45326	cg25433648	S100A14	1stExon;5'UTR	---	0	0.689655	5.47283e-05	0.36076	0.014542	1	0.00465197
36468	cg08161205	SCYL3	5'UTR	N_Shore	1	0.614286	0.000513367	0.35991	0.01686	1.36047e-09	1.15913
159135	cg21430748	MYH3	Body	N_Shore	0	0.546305	0.00252568	0.35899	0.00037934	0.413205	1.61953
42869	cg20746795	C1orf126;TMEM51	Body;TSS1500	N_Shore	0	-0.532512	0.00336223	0.35878	0.0089326	1	0.44451
18941	cg18089519	TALDO1	Body	---	0	0.692611	4.94814e-05	0.35792	0.16257	0.102751	0.870288
50659	cg10142668	DNMT3A	Body	---	0	0.549754	0.00234718	0.35585	0.042279	0.62509	1.29336
98662	cg26277197	EGFR	Body	---	1	0.506897	0.00555996	0.35557	1.78e-05	0.989161	1.38574
36045	cg07285983	RABGAP1L	Body;TSS200	---	0	0.699507	3.895e-05	0.35523	0.0037279	0.037176	0.933497
47089	cg01407235	ARHGAP25	Body;TSS200	---	0	0.559606	0.00189602	0.35494	0.0048821	6.53226e-10	3.41637
71319	cg01875467	CSF1R	TSS200	---	0	0.636946	0.000278417	0.35295	0.045523	1	0.263409
91159	cg02857074	CACNA2D1	Body	---	0	0.576847	0.00128539	0.35265	0.16274	0.999956	0.0958522
95620	cg16569650	GNA12	Body	N_Shore	1	0.526601	0.00378809	0.35093	0.16078	0.992799	1.28379
120051	cg07199862	TALDO1	Body	---	0	0.627094	0.000365357	0.35088	0.068322	0.102751	0.870288
94704	cg13635184	ZNF282	Body	---	1	0.549261	0.00237199	0.349	0.16231	0.899298	0.764798
108794	cg14539422	RGS3	1stExon;5'UTR;Body	N_Shelf	1	0.680788	7.35769e-05	0.3488	0.0091168	0.16489	1.08658
36282	cg07820280	PLEKHG5	Body	S_Shore	1	0.539901	0.00288847	0.34875	0.099906	0.409501	1.42093
53837	cg19062174	GPD2	5'UTR	---	0	0.536946	0.00307055	0.34763	0.0044792	1	0.538043
175183	cg22319611	C22orf29;GNB1L	5'UTR	N_Shore	0	0.573399	0.00139152	0.34706	0.033097	0.44043	0.783602
94314	cg12339425	EXOC4	Body	---	0	0.583251	0.00110684	0.34674	0.0019028	0.0361609	0.930014
21240	cg26081413	PLEKHG6	Body;TSS200	S_Shore	1	0.697044	4.24537e-05	0.34497	0.010999	1	0.124049
156759	cg11620135	BAIAP2	Body	S_Shore	1	0.679803	7.59918e-05	0.34486	0.01123	1	0.596456
85631	cg15864153	VARS	Body	N_Shelf	0	0.566502	0.00162686	0.3447	0.0057984	1	0.817806
171844	cg24845165	LPIN3	TSS1500	N_Shore	0	0.573399	0.00139152	0.34299	0.00096284	0.115196	1.19605
127803	cg02716635	RMST	TSS1500	---	0	-0.548276	0.0024223	0.34295	0.039792	0.00191744	29.5395
125546	cg23530543	HEPN1	TSS1500	N_Shelf	0	0.582759	0.00111977	0.34289	5.55e-05	4.61087e-10	2.03964
56029	cg25070482	ARHGAP25	1stExon;5'UTR;Body	---	0	0.52266	0.00409712	0.34225	0.15367	6.53226e-10	3.41637
153352	cg26979299	BANP	Body	S_Shore	0	0.572414	0.00142321	0.339	4.83e-05	0.0354168	0.955165
56374	cg26034919	KRTCAP3	Body	S_Shore	0	0.65665	0.000157105	0.33886	0.020422	1	0.0373743
160287	cg26289155	LLGL2	Body	---	0	0.627586	0.000360504	0.33608	0.1292	1	0.0602568
33659	cg03123091	ARID1A	Body	---	1	0.736946	9.75176e-06	0.33577	0.01724	0.980513	0.812045
163405	cg03908904	CAPS	TSS200	N_Shore	0	0.543842	0.00266025	0.33303	0.018257	1	0.218146
138652	cg01755336	WDR20	Body	---	0	0.506404	0.00561208	0.33155	0.00070353	0.0375583	0.970379
163881	cg06384607	TBXA2R	5'UTR	N_Shelf	0	0.555665	0.00206653	0.33077	0.00066	4.50337e-11	1.1966
141719	cg18846889	CCDC85C	Body	---	1	0.525123	0.00390154	0.3306	0.092048	1	1.46074
28087	cg00698688	SULT2B1	1stExon;5'UTR	---	1	0.541872	0.00277233	0.33042	0.083975	1	0.0228591
129739	cg09884851	SYT1	Body	---	0	0.584236	0.00108139	0.32895	0.038898	0.999937	0.345945
164003	cg06713671	CAPS	TSS200	N_Shore	0	0.621182	0.000428224	0.32769	0.00052732	1	0.218146
42470	cg19860717	PTPN14	Body	---	0	0.525616	0.0038634	0.32758	0.005386	0.00373781	0.962328
29622	cg23097961	SULT2B1	TSS200	---	1	0.531034	0.00346462	0.32522	0.10092	1	0.0228591
28950	cg14089474	CBLC	TSS1500	N_Shore	1	0.604433	0.000660567	0.32434	0.028115	1	0.221873
124538	cg20229734	MRVI1	5'UTR	---	0	0.505419	0.00571757	0.32264	0.0003657	0.025452	0.0560439
37901	cg10895547	ZZZ3	Body	---	1	0.614286	0.000513367	0.32239	0.0039441	1	1.23446
115996	cg22889914	ANKRD2	TSS1500	S_Shore	1	0.619704	0.000445346	0.32037	0.031931	1	0.056902
93761	cg10575219	ATXN7L1	5'UTR;Body	---	0	0.549754	0.00234718	0.31956	0.0065141	0.00158606	1.02923
118788	cg03861143	SYT8	1stExon;5'UTR	---	1	0.741872	8.08668e-06	0.31897	0.068205	0.151557	0.891833
2525	cg22797514	PTPRF	Body	---	1	0.712315	2.46027e-05	0.31843	0.29218	1	1.55626
157580	cg14851204	BAIAP2	Body	Island	0	0.672414	9.64613e-05	0.31837	0.18047	1	0.596456
120454	cg08351710	KDM2A	Body	N_Shore	1	0.820197	1.24832e-06	0.31678	0.025101	1	0.811283
42280	cg19580810	RAB25	1stExon;5'UTR	---	1	0.587685	0.00099627	0.31533	0.10429	1	0.0173798
152310	cg10343364	CLUAP1	Body;TSS1500	---	0	0.603941	0.000668807	0.31265	0.013522	0.147639	1.14154
133975	cg25719851	PTPN6	TSS1500	S_Shore	0	0.747783	6.47312e-06	0.31242	0.030483	0.0769111	0.942294
95133	cg14992633	CPA4	3'UTR	---	0	0.610345	0.000568383	0.31214	0.0011248	0.999731	7.36468
29574	cg22598669	SHANK1	Body	N_Shelf	0	0.518719	0.00442759	0.31177	0.013828	1	12.7108
40451	cg15896939	RAB25	TSS200	---	1	0.648768	0.000198459	0.30938	0.096787	1	0.0173798
118850	cg04038246	EHD1	Body	---	0	0.525616	0.0038634	0.30901	0.058694	1	0.664568
73576	cg08791813	RASGRF2	Body	---	0	0.55468	0.00211118	0.30844	0.047842	0.997004	2.58838
119207	cg05055844	ST3GAL4	5'UTR	---	1	0.591626	0.000906193	0.30817	0.055105	1	0.706879
153758	cg00459816	ERBB2	5'UTR;Body	---	1	0.802463	1.49696e-06	0.30781	0.030558	1	0.529479
158793	cg20029153	MYO18A	5'UTR	N_Shore	0	0.521675	0.00417768	0.3076	0.0011701	1	0.678615
1221	cg10970500	PLEKHG5	Body	S_Shore	1	0.590148	0.000939103	0.30729	0.018429	0.409501	1.42093
156609	cg11049863	TBCD	Body	S_Shelf	1	0.524138	0.00397878	0.30567	0.039969	1	1.36191
86895	cg19285799	UST	Body	---	0	0.619704	0.000445346	0.3046	0.15195	1	22.8823
60662	cg12592179	RYK	Body	---	0	0.507882	0.00545697	0.30416	0.023336	1	0.801356
121066	cg10048349	CRYAB;HSPB2	TSS1500;TSS200	---	0	0.538424	0.00297831	0.3038	0.12344	4.69113e-10	2.0222
141673	cg18674267	ACOT2	Body	S_Shelf	0	0.674384	9.05742e-05	0.30327	0.033967	0.449755	1.58035
122206	cg13343368	MUC5B	Body	S_Shore	0	0.506404	0.00561208	0.30318	0.0025595	1.50662e-09	0.165837
11451	cg27475365	TPD52L1	5'UTR;Body	S_Shore	1	0.551232	0.0022741	0.30002	0.0024523	1	0.377488
36844	cg08947790	ARHGEF10L	5'UTR	---	0	0.608374	0.000597775	0.29918	0.002245	1	0.582144
152466	cg12391048	PRSS27	1stExon;5'UTR	Island	1	0.700493	3.76231e-05	0.29832	0.0049923	0.384415	0.652824
159317	cg22242539	SERPINF1	TSS200	---	0	-0.507389	0.00550826	0.2972	0.00066185	0.264041	1.39051
110336	cg02950892	ANKRD2	TSS1500	S_Shore	1	0.648768	0.000198459	0.29697	0.036898	1	0.056902
16535	cg13473894	FRMD4A	Body	---	0	0.606897	0.000620682	0.29668	4.74e-05	1	2.36517
58789	cg05594873	ROBO1	5'UTR	N_Shore	0	-0.537438	0.00303953	0.29642	0.13353	0.968179	0.482789
156303	cg09664445	KIAA0664	5'UTR	N_Shore	1	0.509852	0.00525587	0.29628	0.0012138	0.996971	0.759475
119221	cg05085566	PPFIBP2	Body	---	1	0.684236	6.56526e-05	0.29573	0.2495	0.999392	0.370742
166822	cg19287817	BRD4	TSS200	---	0	0.553202	0.00217972	0.29503	0.00014188	0.999999	0.811358
45163	cg25138553	HSPG2	Body	---	0	0.648768	0.000198459	0.29468	0.0051425	0.00891782	0.882972
83955	cg11381149	SLC2A12	Body	---	0	0.597537	0.000784396	0.29388	0.023104	0.984824	0.509076
158521	cg18906596	ANKFY1	Body	---	0	0.680788	7.35769e-05	0.29222	0.022468	0.0508792	1.03941
47831	cg03072665	BOK	Body	S_Shelf	1	0.694089	4.70308e-05	0.29165	0.044899	0.146765	0.778686
64658	cg27200466	ARL13B;STX19	1stExon;5'UTR;Body	---	1	0.753695	5.206e-06	0.29115	0.022531	0.999997	0.195515
83100	cg09146459	HLA-DMA	TSS1500	---	0	0.614778	0.000506829	0.28893	0.05435	0.158653	0.779091
63021	cg20886017	NEK11	Body	---	0	0.681773	7.12304e-05	0.28807	0.009589	0.0533633	1.03973
60096	cg10548708	ACAA1	Body	N_Shelf	0	0.622167	0.000417131	0.2854	0.043087	1	0.67395
145453	cg13416889	ZNF609	Body	---	0	0.534975	0.00319737	0.28427	0.07608	0.0210863	1.01329
36430	cg08106792	S100A6	TSS1500	S_Shore	0	0.565517	0.00166315	0.28343	0.094086	1	1.17004
51175	cg11618577	KRTCAP3	Body	Island	0	0.611823	0.000547176	0.28191	0.022179	1	0.0373743
95415	cg15899738	CARD11	5'UTR	---	0	0.642857	0.000235473	0.28191	0.019122	1	0.432185
69167	cg19999035	SHROOM3	TSS1500	---	0	0.518719	0.00442759	0.28183	0.0062437	1	0.445528
17417	cg25828207	C10orf91	3'UTR	---	1	0.526601	0.00378809	0.28098	0.037621	4.92307e-11	0.879055
83415	cg09891807	SOBP	Body	---	0	0.583251	0.00110684	0.27982	0.0036625	1	41.5423
15567	cg00290758	GRK5	Body	---	0	0.665025	0.000121665	0.27973	0.014481	1	2.73062
95875	cg17326451	CROT;TP53TG1	5'UTR;Body;TSS1500	S_Shore	0	0.595567	0.000823302	0.27938	0.0066495	0.0383729	1.04715
129127	cg07533239	PLEKHG6	1stExon;5'UTR;Body	S_Shelf	1	0.774384	2.63962e-06	0.27924	0.035915	1	0.124049
61484	cg15287850	ST6GAL1	5'UTR;TSS200	---	0	0.554187	0.00213381	0.27907	0.11014	1.41285e-09	1.57869
159371	cg22442557	BAIAP2	Body	S_Shore	1	0.751724	5.59418e-06	0.2789	0.086096	1	0.596456
160114	cg25554496	GNA13	Body	---	1	0.720197	1.83819e-05	0.27783	0.068621	0.10858	1.08377
159803	cg24341611	CA10	1stExon;5'UTR	Island	0	0.524138	0.00397878	0.27726	0.0018316	5.14712e-10	0.51556
62646	cg19401111	OSTalpha	TSS200	---	0	0.768966	3.09935e-06	0.27676	0.081606	0.0932197	1.13842
72966	cg07011152	KIF2A	3'UTR	---	0	0.591133	0.000917049	0.27643	0.00011259	0.0851336	0.874798
126859	cg27218154	PRR5L	Body	---	0	0.669458	0.000105927	0.27554	3.97e-05	1	2.6467
66501	cg06890950	C4orf22	Body	---	1	0.503941	0.00587899	0.27536	7.75e-05	7.21242e-11	1.28579
134353	cg27150896	PLEKHG6	Body;TSS200	S_Shore	1	0.610345	0.000568383	0.27468	4.78e-05	1	0.124049
90915	cg02323550	PTPRN2	Body	Island	0	0.544335	0.00263285	0.27449	0.023799	1	2.15887
77500	cg22356527	AHRR	Body	Island	0	0.520197	0.00430107	0.27446	0.06103	1	2.95319
3243	cg02592271	KRTCAP3	Body	Island	0	0.609852	0.00057561	0.27436	0.034007	1	0.0373743
121054	cg10022155	EXPH5	TSS1500	S_Shore	0	0.577833	0.00125639	0.27385	0.05328	1	0.298803
162099	cg23777946	KCTD1	5'UTR;Body	N_Shore	0	0.560099	0.00187559	0.27261	0.064819	0.0992189	1.17853
83761	cg10832589	UST	Body	---	0	0.544335	0.00263285	0.27175	0.12723	1	22.8823
56786	cg27297315	KLHL29	5'UTR	---	0	0.684236	6.56526e-05	0.2717	4.7e-07	0.979004	1.42565
38354	cg11752894	TMCC2	TSS1500	N_Shore	0	0.543842	0.00266025	0.26904	0.027257	0.0469597	1.08265
110299	cg02859866	FRMD4A	Body	---	1	0.620197	0.000439573	0.26877	0.016566	1	2.36517
122524	cg14201634	DIXDC1	Body	---	0	0.600493	0.000729046	0.26803	0.00035835	1	7.28863
98173	cg24688143	PTPRN2	Body	---	0	0.599507	0.000747104	0.26768	0.12226	1	2.15887
134145	cg26373351	ETV6	Body	---	1	0.662562	0.000131272	0.26658	0.025322	0.0262117	0.992394
159360	cg22392708	KRT23	1stExon;5'UTR	---	0	0.506404	0.00561208	0.26651	0.1387	1	0.0469915
27513	cg26109145	BAIAP2	Body	S_Shore	0	0.625616	0.000380263	0.26592	0.16407	1	0.596456
24297	cg01195196	PRSS27	1stExon;5'UTR	Island	1	0.626108	0.000375236	0.26562	0.0032062	0.384415	0.652824
63189	cg21483415	MUC20	Body	N_Shelf	1	0.660591	0.000139432	0.26532	0.16252	1	0.0051526
155037	cg04908905	SDK2	Body	S_Shelf	0	0.537931	0.00300879	0.26449	0.005771	0.557024	2.16817
30813	cg24306585	PCSK2	Body	Island	0	0.600985	0.000720161	0.2639	0.039316	5.20339e-10	1.9235
145014	cg11020468	GCNT3	5'UTR	---	0	0.597537	0.000784396	0.2627	0.0046212	5.57679e-11	1.02814
130651	cg13126638	SCNN1A	TSS1500	---	0	0.550739	0.00229824	0.2616	1.42e-05	0.99999	0.173773
43410	cg21858764	SEMA4A	TSS200	---	1	0.502463	0.0060443	0.25964	0.0001046	0.959015	0.431141
173575	cg01763884	PLXNB2	Body	Island	0	0.646305	0.000213209	0.25952	0.27333	0.0756291	1.22367
107184	cg09731694	C9orf50	1stExon;5'UTR	Island	0	0.504926	0.00577095	0.25934	0.0042075	3.7583e-10	0.418146
128658	cg05843596	TMEM120B	Body	---	0	0.621675	0.000422645	0.259	0.25567	0.997016	0.833326
167740	cg23342234	CAPS	1stExon;5'UTR	N_Shore	0	0.652217	0.000179318	0.25871	0.01418	1	0.218146
45256	cg25287272	EPB41	TSS1500	N_Shore	0	0.572906	0.00140729	0.25849	0.072364	0.961359	0.84544
154482	cg02958180	SLC16A3	5'UTR	N_Shore	0	0.586207	0.00103201	0.25835	0.064599	1	1.64868
118912	cg04216240	RHOD	TSS1500	N_Shore	0	0.673399	9.34767e-05	0.25825	0.024951	1	0.433265
97443	cg22377978	PTPRN2	Body	---	0	0.552709	0.00220299	0.25804	0.0083328	1	2.15887
160420	cg26841647	BAIAP2	Body	S_Shore	0	0.761084	4.00996e-06	0.25777	0.027145	1	0.596456
136769	cg16223976	STARD13	Body	---	0	0.502463	0.0060443	0.2575	0.0074485	0.224083	0.915826
121894	cg12472022	DAGLA	5'UTR	---	0	0.514286	0.0048265	0.25673	0.016653	0.966619	0.755373
44140	cg23212751	ARTN	Body;TSS1500	N_Shore	0	0.703941	3.32947e-05	0.25658	0.0011622	0.0503007	1.03015
29476	cg21491176	MAST1	Body	Island	0	0.560591	0.00185535	0.25535	0.01515	0.262446	0.791044
19520	cg25931491	BRSK2	Body	---	0	0.53202	0.00339607	0.25507	0.032715	0.409619	1.63261
126908	cg27319123	KCNA4	1stExon;5'UTR	N_Shore	0	0.519704	0.0043429	0.2548	0.24564	5.21449e-10	1.92157
35669	cg06826449	PTPN14	Body	N_Shelf	0	0.644828	0.000222513	0.25478	2.07e-06	0.00373781	0.962328
163709	cg05306773	FUT3	TSS200	---	1	0.552217	0.00222647	0.25447	0.020729	1	0.00196641
88080	cg22693055	SOBP	Body	---	0	0.639409	0.000259754	0.25387	0.0036847	1	41.5423
172659	cg10599770	FAM3B	TSS200	N_Shore	0	0.53202	0.00339607	0.2538	0.10257	2.20942e-10	0.637447
148081	cg00474657	SPNS1	Body	S_Shelf	0	0.620197	0.000439573	0.25331	0.012518	0.999946	1.27554
37657	cg10467711	SLC35F3	Body	Island	0	0.547291	0.00247352	0.25326	0.048376	0.0514899	0.993513
41311	cg17468563	DHRS3	Body	N_Shore	0	0.582266	0.00113282	0.25325	0.028629	0.0304874	1.1002
129281	cg08116238	C12orf10	TSS200	N_Shore	0	-0.515764	0.00469024	0.25178	0.0055468	0.280645	0.904879
160283	cg26282347	B3GNTL1	Body	N_Shore	0	0.573399	0.00139152	0.251	0.022669	1	1.62585
86856	cg19178509	DDR1	TSS1500	N_Shore	0	0.5133	0.00491922	0.25061	0.14022	1	0.58115
143275	cg01083652	THSD4	Body	---	1	0.697537	4.17311e-05	0.25005	0.016227	1	2.3817
71505	cg02276665	CTNNA1	TSS1500	N_Shore	0	0.501478	0.00615669	0.24991	0.13355	0.993974	1.06717
155449	cg06389019	SLC9A3R1	Body	---	1	0.572414	0.00142321	0.24968	0.018729	0.0529972	0.877187
44684	cg24375627	S100A6	TSS1500	S_Shore	0	0.5867	0.00101997	0.2493	0.10296	1	1.17004
120294	cg07891457	ALDH3B2	1stExon;5'UTR	---	1	0.550246	0.0023226	0.24914	0.043129	0.113106	0.0286829
146489	cg19909036	MESP1	TSS1500	S_Shore	0	0.60936	0.000582917	0.24793	0.04764	0.998867	0.270202
126304	cg25682080	APOA5	1stExon;5'UTR	S_Shore	0	0.551724	0.00225018	0.2476	0.0032681	6.24646e-10	3.98341
8373	cg12145394	RMND5B	Body	---	0	0.713793	2.3305e-05	0.24738	0.11265	1.38333e-07	0.852094
84920	cg14004552	NOTCH4	Body	S_Shelf	0	0.571429	0.00145553	0.24719	0.028752	1	7.70179
47865	cg03172098	LTBP1	Body	---	0	0.527094	0.00375091	0.24699	0.035641	0.171655	0.780803
172323	cg03366992	PDXK	Body	S_Shore	0	0.580296	0.00118637	0.24683	0.11076	1	0.661293
166795	cg19211619	CAPS	TSS1500	N_Shore	0	0.51133	0.00510925	0.24662	0.050284	1	0.218146
98021	cg24126432	IGF2BP3	Body	N_Shelf	0	0.5	0.00632864	0.24553	0.0043709	0.00848809	1.03315
38241	cg11578532	TSTD1	Body	N_Shore	1	0.737931	9.39278e-06	0.24523	0.0031553	1	0.408789
59526	cg08065983	TTC21A	Body	---	0	0.507389	0.00550826	0.24429	0.0066179	0.0895484	0.789938
155909	cg08074477	TNS4	TSS200	---	0	0.683744	6.6736e-05	0.24402	0.039257	9.03775e-10	5.08351
30994	cg07321776	KCNE1	5'UTR;TSS200	Island	0	0.530542	0.00349935	0.24394	0.30498	1.68618e-10	0.562222
165660	cg14160422	SLC44A2	Body;TSS1500	N_Shore	0	0.746305	6.84121e-06	0.24391	0.00019505	1	0.194038
154668	cg03596178	TMC8	3'UTR	S_Shore	0	0.508867	0.00535561	0.2439	0.084776	0.960767	2.1784
139075	cg04158862	KIAA0247	5'UTR	---	0	0.775862	2.53334e-06	0.24311	0.0054899	0.939745	1.43076
130077	cg10999429	ACVRL1	TSS1500	Island	0	0.508867	0.00535561	0.24285	0.04996	1	21.8165
34750	cg04975920	TSPAN1	5'UTR	---	0	0.562562	0.00177627	0.24264	0.23471	1	0.242503
725	cg06646682	DVL1	Body	S_Shore	0	0.51133	0.00510925	0.24164	0.18347	1	0.575291
132061	cg18628094	TMEM132C	TSS1500	Island	0	0.514286	0.0048265	0.24118	0.011023	4.70358e-10	2.01955
60146	cg10694507	AMOTL2	3'UTR	---	0	0.738424	9.21834e-06	0.2409	4.64e-05	1	0.498629
64725	cg27360567	MST1R	TSS1500	S_Shore	1	0.804926	1.45186e-06	0.24058	0.11554	1	0.494284
99931	cg02436605	ZNF250	5'UTR	N_Shore	0	0.510345	0.0052066	0.24031	0.074092	0.302236	0.887011
139336	cg05138403	ITPK1	Body	---	0	0.533498	0.00329543	0.23994	0.015279	0.801577	1.38604
73142	cg07452312	GALNT10	Body	---	0	0.521675	0.00417768	0.23991	0.10926	0.00803564	0.998878
165592	cg13950558	BLOC1S3	3'UTR	S_Shore	0	0.504926	0.00577095	0.23908	0.00376	0.100246	0.897325
108893	cg14615559	LCN2	TSS200	---	0	0.771921	2.83417e-06	0.23859	0.016173	1	0.0451252
157598	cg14948086	BAIAP2	Body	Island	0	0.673892	9.20153e-05	0.23638	0.23229	1	0.596456
73019	cg07184986	CCNJL	Body	---	0	0.526108	0.00382559	0.23525	0.10292	1	0.645147
37013	cg09243900	RAB25	TSS200	---	1	0.737931	9.39278e-06	0.23504	0.22422	1	0.0173798
107375	cg13443165	B4GALT1	Body	---	1	0.506897	0.00555996	0.23479	0.018216	0.0113779	0.878157
144407	cg07386898	CPEB1	Body	Island	0	0.518719	0.00442759	0.23121	0.0018536	1	26.6151
9702	cg04744755	BTN1A1	Body	Island	0	0.596059	0.000813421	0.23054	0.013241	4.90478e-10	2.92352
28566	cg08151612	SULT2B1	1stExon;5'UTR	---	1	0.623153	0.000406291	0.23043	0.13347	1	0.0228591
74845	cg12974258	CSF1R	TSS200	---	0	0.757635	4.52074e-06	0.23029	0.017529	1	0.263409
110175	cg02507296	C10orf95	TSS200	S_Shore	0	0.596552	0.000803643	0.22988	0.070609	1.07485e-08	0.536262
84683	cg13335388	LTB	TSS200	S_Shore	0	0.533498	0.00329543	0.22975	0.2486	1	0.258363
28108	cg01015090	MADCAM1	Body	Island	0	0.545813	0.00255211	0.2292	0.0026075	2.32055e-10	1.87545
79839	cg01487910	TEAD3	Body	Island	1	0.731034	1.22127e-05	0.22873	0.088458	1	0.665867
79581	cg00953399	BET3L;FAM26D	5'UTR;TSS1500	---	0	0.512808	0.00496615	0.22849	0.0012629	5.28504e-10	0.522028
125506	cg23419447	HCCA2	Body	---	0	0.539409	0.00291815	0.22741	0.0034619	0.999736	0.759177
67504	cg11743349	KCNIP4	TSS1500	Island	0	0.612808	0.000533426	0.22645	0.089672	0.0843237	1.04117
37360	cg09890400	CNKSR1	TSS200	---	0	0.750246	5.90709e-06	0.22494	0.20455	0.999998	0.54516
126897	cg27300950	TMPRSS4	TSS200	---	1	0.762069	3.87771e-06	0.22442	0.10568	1	0.00123548
164584	cg09001777	FUT3	TSS200	---	1	0.519212	0.00438507	0.22415	0.10059	1	0.00196641
85361	cg15142819	SYNJ2	Body	---	0	0.617241	0.000475218	0.22406	0.13562	0.799634	1.84461
93652	cg10211456	ADAP1	Body	N_Shelf	0	-0.538424	0.00297831	0.22279	0.0049367	1	0.127903
146544	cg20330630	CYP11A1	TSS1500	S_Shore	0	0.561084	0.0018353	0.22263	0.00075213	1	39.2455
28491	cg07543967	SULT2B1	1stExon;5'UTR	---	1	0.590148	0.000939103	0.22154	0.16939	1	0.0228591
163339	cg03654598	SHANK1	Body	S_Shelf	0	0.521675	0.00417768	0.22122	0.0012459	1	12.7108
6787	cg08266311	TBC1D1	Body	---	1	0.760591	4.07828e-06	0.21931	0.066235	1	0.699865
92362	cg06194808	TMEM184A	TSS200	---	0	0.777833	2.40284e-06	0.219	0.11653	1	0.344985
144366	cg07178968	JMJD7-PLA2G4B;PLA2G4B	Body;TSS1500	---	1	0.782266	2.15092e-06	0.21895	0.0070125	0.951227	0.553946
153839	cg00703843	RAI1	5'UTR	S_Shelf	0	0.587192	0.00100806	0.21878	0.0043393	1	0.774245
29336	cg19254118	ADAT3;SCAMP4	5'UTR	N_Shore	0	0.702956	3.44829e-05	0.21816	0.0063802	0.995162	0.787689
62782	cg19885037	ITPR1	Body	---	0	0.711823	2.50499e-05	0.21808	0.12964	1	5.22349
113249	cg12182708	MMS19	Body	---	0	0.566502	0.00162686	0.21779	0.21321	0.330508	0.943533
157348	cg14002185	KRT23	TSS200	---	0	0.524138	0.00397878	0.21721	0.12134	1	0.0469915
54535	cg20923498	INPP4A	5'UTR	---	0	0.62069	0.000433866	0.21703	0.00030752	1	0.541846
2481	cg22500132	MUC1	TSS200	N_Shore	0	0.500493	0.00627087	0.2168	0.034259	1	0.226165
57772	cg02344497	SLC4A7	Body	---	0	0.502463	0.0060443	0.21653	0.0065337	0.491387	1.12265
171023	cg17271585	BLCAP	5'UTR;TSS1500	N_Shelf	0	0.508374	0.00540609	0.21537	9.32e-05	0.999137	0.747017
71106	cg01194371	THBS4	Body	Island	0	0.549754	0.00234718	0.21517	0.00058092	0.993931	11.8885
158851	cg20272962	LPO	Body	Island	0	0.503941	0.00587899	0.21498	0.017251	1.11949e-10	0.944458
18837	cg16657886	SYT8	TSS200	---	1	0.744335	7.36756e-06	0.21458	0.15214	0.151557	0.891833
124477	cg20072162	SBF2	Body	---	1	0.592611	0.000884816	0.21394	0.00016823	0.995052	1.29521
171939	cg25748108	LPIN3	TSS1500	Island	0	0.660591	0.000139432	0.2138	0.0012378	0.115196	1.19605
48100	cg03647861	THADA	Body	---	0	0.564039	0.0017189	0.21359	0.069297	0.0268469	0.983672
118451	cg02996181	SIGIRR	TSS1500	Island	1	0.506404	0.00561208	0.21277	0.0010749	1	0.622474
62768	cg19847038	ARL13B;STX19	Body;TSS200	---	1	0.731527	1.19861e-05	0.2119	0.069405	0.999997	0.195515
94489	cg12924654	SVOPL	5'UTR;Body	N_Shore	0	0.637438	0.000274593	0.21096	0.11904	5.16549e-08	0.198208
158993	cg20850602	MED9	TSS1500	N_Shore	0	0.555665	0.00206653	0.21056	0.08948	0.052237	1.02543
39073	cg13130398	RABGAP1L	Body;TSS1500	---	0	0.523153	0.00405734	0.21001	0.064037	0.037176	0.933497
114269	cg15541611	C10orf95	TSS200	S_Shore	0	0.605911	0.000636376	0.20872	0.085874	1.07485e-08	0.536262
171317	cg19753867	DSN1	Body	---	0	-0.522167	0.00413723	0.20868	0.07668	0.998171	0.776635
65701	cg03470772	CDS1	TSS1500	N_Shore	0	0.507389	0.00550826	0.2079	0.0028417	1	0.042264
162696	cg01294521	ADAT3;SCAMP4	5'UTR	N_Shore	0	0.766502	3.34979e-06	0.20734	0.0045369	0.995162	0.787689
30444	cg13782274	KCNQ2	Body	Island	0	0.583251	0.00110684	0.20648	0.0044826	9.27142e-10	4.98265
56780	cg27281690	RNF144A	Body	N_Shore	0	0.748768	6.2398e-06	0.20527	0.058533	1	0.707919
155908	cg08073215	SDK2	Body	S_Shelf	0	0.547291	0.00247352	0.20496	0.0013312	0.557024	2.16817
31173	cg24376266	FAM3B	TSS200	N_Shore	0	0.63399	0.000302356	0.20438	0.10502	2.20942e-10	0.637447
170699	cg14102676	MAFB	1stExon	Island	0	0.662069	0.000133272	0.20429	0.0095804	4.69113e-10	2.0222
113841	cg14236430	C10orf11	Body	---	0	-0.517734	0.0045137	0.20422	0.20591	1	2.43844
95551	cg16379704	ICA1	TSS1500;TSS200	Island	0	0.615764	0.00049397	0.20389	0.098067	1	0.554
130977	cg14286373	DRAM1	Body	---	0	0.727094	1.4182e-05	0.20381	0.0037289	0.999979	2.02126
98785	cg26613778	CACNA2D1	Body	---	0	0.517734	0.0045137	0.2023	0.2936	0.999956	0.0958522
157812	cg15867652	BAIAP2	Body	S_Shore	1	0.817241	1.28068e-06	0.20222	0.10416	1	0.596456
33969	cg03606098	NADK	Body	N_Shore	0	0.778325	2.3721e-06	0.20215	0.026296	0.139016	0.905966
37117	cg09416903	SUSD4	Body	---	0	-0.538916	0.0029481	0.20193	0.029407	0.116976	0.926716
59347	cg07480608	SH3BP5	5'UTR;Body	---	1	0.561576	0.00181544	0.20187	0.38599	1	0.655069
56460	cg26238936	ARHGAP25	Body;TSS200	---	0	0.555172	0.00208875	0.20187	0.0037551	6.53226e-10	3.41637
129725	cg09827071	LRP1	Body	N_Shore	0	0.671429	9.95298e-05	0.20168	0.0070057	1	2.5753
47705	cg02745784	PDE11A	5'UTR	---	0	0.56601	0.00164491	0.20158	0.0031755	1	12.6799
174954	cg19658332	JOSD1	TSS1500	S_Shore	0	0.578325	0.0012421	0.20122	0.1545	1	0.712035
162902	cg02251027	SSC5D	Body	Island	0	0.504926	0.00577095	0.20104	0.059658	2.0629e-10	2.15675
55041	cg22321808	TTC7A	Body	---	0	0.5133	0.00491922	0.20082	0.03711	1	0.451401
126012	cg24859617	PATE3	TSS1500	---	0	0.533498	0.00329543	0.20078	0.005105	4.19713e-10	2.93758
93515	cg09756125	PTPRN2	Body	S_Shore	0	0.546305	0.00252568	0.20011	0.0091198	1	2.15887
159301	cg22184944	BAIAP2	Body	---	0	0.60197	0.000702673	0.20007	0.086516	1	0.596456
112419	cg09419900	PSTK	TSS200	N_Shore	0	0.515764	0.00469024	0.19949	0.08557	2.33219e-09	1.41757
126110	cg25135322	GSTP1	TSS1500	N_Shore	0	0.628571	0.000350966	0.19919	0.064583	1	0.804918
20305	cg10541517	TMEM132C	Body	Island	0	0.613793	0.000519978	0.19763	0.0058687	4.70358e-10	2.01955
102796	cg13266773	FZD6	TSS1500	N_Shore	0	0.583251	0.00110684	0.19737	0.011837	0.581906	0.77081
148730	cg02017347	ANKRD26P1	TSS1500	---	0	0.525123	0.00390154	0.19728	0.20153	0.4358	2.4074
166537	cg18073514	HMHA1	TSS1500	N_Shore	0	0.519212	0.00438507	0.19684	0.00026522	0.998187	1.28682
98054	cg24258098	PTPRN2	Body	Island	0	0.534483	0.00322977	0.19644	0.0019036	1	2.15887
47171	cg01588581	C2orf54	Body;TSS1500	---	1	0.685222	6.35326e-05	0.1959	0.085675	1	0.0026447
26837	cg16551483	ZFP3	1stExon;5'UTR	Island	0	0.518719	0.00442759	0.19565	0.043671	1.49682e-05	0.267859
98067	cg24306278	PTPRN2	Body	N_Shelf	0	0.577833	0.00125639	0.19486	0.031864	1	2.15887
172827	cg14356919	COL18A1	Body	Island	1	0.513793	0.00487267	0.19457	0.0037036	1	5.27495
84702	cg13371951	GRM1	5'UTR	N_Shore	0	0.553202	0.00217972	0.19452	0.025186	9.80214e-10	4.77125
133308	cg23194926	STX2	Body	Island	0	0.725123	1.52782e-05	0.19446	0.13083	1	1.81747
96855	cg20371765	ICA1	TSS1500;TSS200	S_Shore	0	0.527094	0.00375091	0.19354	0.083553	1	0.554
49990	cg08379897	VAMP8	Body	---	0	0.618719	0.000457092	0.19312	0.025235	1	0.488733
112684	cg10280007	FGFR2	Body	---	0	0.627094	0.000365357	0.19281	0.11924	1	0.0754232
174161	cg08492625	NIPSNAP1	TSS1500	S_Shore	1	0.533498	0.00329543	0.19226	0.051888	1	0.688577
69431	cg21321372	SCOC	5'UTR;TSS200	---	0	0.615271	0.000500363	0.19222	0.24441	0.991198	1.28041
16927	cg18457491	CNNM2	Body	---	1	0.558621	0.00193746	0.19171	0.16152	0.363575	1.17715
165516	cg13573245	CAPS	TSS1500	N_Shore	0	0.624631	0.000390493	0.19115	0.00033564	1	0.218146
162805	cg01656853	FUT2	TSS200	N_Shore	0	0.621675	0.000422645	0.19115	0.016691	3.10964e-08	1.97474
42200	cg19321695	TSPAN1	5'UTR	---	0	0.563054	0.00175697	0.19077	0.12167	1	0.242503
100015	cg02675173	STK3	Body	---	0	0.665517	0.00011982	0.19052	0.001644	1	0.204203
143706	cg03340215	CPEB1	Body	Island	0	0.5867	0.00101997	0.19017	0.0089501	1	26.6151
170378	cg11421182	BLCAP	5'UTR;TSS1500	N_Shelf	0	0.557143	0.00200109	0.19016	0.0019124	0.999137	0.747017
80690	cg03270204	DDR1	TSS1500	N_Shore	0	0.664039	0.000125431	0.18993	0.013846	1	0.58115
64849	cg00162104	ADD1	Body	N_Shore	0	0.660591	0.000139432	0.18973	0.0012466	1	1.26912
103148	cg14743346	DERL1	Body	N_Shelf	0	0.524631	0.00394	0.18938	0.023377	1	0.578747
112703	cg10343327	ANKRD2	TSS1500	S_Shore	0	0.718719	1.94232e-05	0.18914	0.074203	1	0.056902
110977	cg04887082	MYOF	Body	---	0	0.523645	0.0040179	0.18893	0.0032146	0.011355	0.902054
265	cg02576395	AHDC1	5'UTR	---	0	0.518227	0.00447046	0.18812	8.46e-05	0.46294	0.79134
63426	cg22257056	CMTM7	Body	---	0	0.612315	0.000540263	0.18803	0.060469	1	0.457178
69394	cg21151541	RBM47	TSS1500	S_Shore	0	0.703448	3.38841e-05	0.18701	0.082492	1	0.261481
105274	cg23221723	TNFRSF10C	Body	S_Shelf	1	0.599015	0.000756279	0.18651	0.091696	5.76026e-07	1.84619
154689	cg03684977	GRB7	TSS1500	---	0	0.766502	3.34979e-06	0.18647	0.10428	0.999961	0.558786
126390	cg25928521	PDE3B	3'UTR	---	0	0.548276	0.0024223	0.18635	0.0032802	2.14266e-10	0.682394
128552	cg05416911	C1S	Body	---	0	0.533498	0.00329543	0.18621	0.16586	1	9.80347
153046	cg25645462	GPR56	TSS1500	---	0	0.691133	5.20457e-05	0.1861	0.019909	1	2.51985
136730	cg15980707	ATP11A	Body	N_Shore	0	0.57734	0.00127081	0.18591	0.12141	1	0.356495
43799	cg22531371	MUC1	TSS200	N_Shore	0	0.512808	0.00496615	0.18545	0.033576	1	0.226165
122251	cg13463639	SIGIRR	TSS1500	S_Shore	0	0.504433	0.00582476	0.18544	0.041043	1	0.622474
86623	cg18587484	TJAP1	5'UTR;Body	---	0	0.608867	0.000590305	0.18454	0.025956	0.0240063	1.024
127645	cg02322205	KRT7	Body	S_Shore	0	0.592611	0.000884816	0.18446	0.0006834	1	0.477376
[truncated: 6,728 more rows]

## Sheet: Data 7
Supplementary Data 7. ChromHMM state changes (at promoters) of EMT signature genes clustered based on DNA methylation and histone modifications.
[truncated: 196 more rows]

[truncated: 3 more sheets: Data 8, Data 9, Data 10]
